# Supplementary material for: Broussonetia papyrifera ameliorates imiquimod-induced psoriasis-like skin inflammation in mice by modulating the TLR4/NF-κB and PI3K/AKT signaling pathways
Source: PLoS One. 2025 May 7;20(5):e0322710. doi: 10.1371/journal.pone.0322710 (PMC12057870; doi:10.1371/journal.pone.0322710)
Supplement: S1 Data — (ZIP) [file pone.0322710.s002.zip]

Archive with 4 entries (3 files):
- raw data-upload/Fig1A-raw data.xlsx
- raw data-upload/Fig1B--raw data.xlsx
- raw data-upload/Fig3C-3E-3F-3I-Fig4(A-D)-Fig5(A-B)-Fig6(A-D)-raw data.xlsx
- raw data-upload/
