# Supplementary material for: Broussonetia papyrifera ameliorates imiquimod-induced psoriasis-like skin inflammation in mice by modulating the TLR4/NF-κB and PI3K/AKT signaling pathways
Source: PLoS One. 2025 May 7;20(5):e0322710. doi: 10.1371/journal.pone.0322710 (PMC12057870; doi:10.1371/journal.pone.0322710)
Supplement: S1 Data — (ZIP) [file pone.0322710.s002.zip › raw data-upload/Fig1A-raw data.xlsx]

## Sheet: pos_data
Compound	Ion Mode	RT	CalcMz	Formula	Name	Delta Mass Da	Delta Mass ppm	Match	Level	Database	KEGG ID	HMDB ID	Super Class	Sub Class	Class	Final Class	Super Pathway	Sub Pathway	Pathway	23NP21420002
12.745_301.17996	POS	12.745	301.18	C19 H24 O3	2-methoxyestrone	1.41E-04	0.469757	54.8839	level3	mzCloud	C05299	HMDB0000010	ST Sterol lipids	ST0201 C18 steroids (estrogens) and derivatives	ST02 Steroids	Sterol lipids[ST]	Lipid metabolism	Steroid hormone biosynthesis	map00140 Steroid hormone biosynthesis	NA
21.374_385.34625	POS	21.374	385.346	C27 H44 O	7-dehydrocholesterol	-0.00024	-0.624731	81.1309	level2	PMDB	C01164	HMDB0000032	Steroids	Cholestane derivatives [Fig]	27-Carbon atoms	Sterol lipids[ST]	Lipid metabolism	Steroid biosynthesis	map00100 Steroid biosynthesis; map00981 Insect hormone biosynthesis; map01100 Metabolic pathways; map01110 Biosynthesis of secondary metabolites	1.5038e+07
1.213_136.06216	POS	1.213	136.062	C5 H5 N5	Adenine	3.88E-04	2.87585	92.2096	level1	mzCloud	C00147	HMDB0000034	Nucleic acids	Purines	Bases [Fig]	Nucleic acids	Nucleotide metabolism	Purine metabolism	map00230 Purine metabolism; map00908 Zeatin biosynthesis; map01100 Metabolic pathways; map01110 Biosynthesis of secondary metabolites; map01232 Nucleotide metabolism	6.85707e+08
1.228_268.10429	POS	1.228	268.104	C10 H13 N5 O4	Adenosine	2.60E-04	0.973789	95.0404	level2	mzCloud	C00212	HMDB0000050	Nucleic acids	Ribonucleosides	Nucleosides [Fig]	Nucleic acids	Nucleotide metabolism	Purine metabolism	map00230 Purine metabolism; map01100 Metabolic pathways; map01232 Nucleotide metabolism; map02010 ABC transporters; map04022 cGMP-PKG signaling pathway; map04024 cAMP signaling pathway; map04071 Sphingolipid signaling pathway; map04080 Neuroactive ligand-receptor interaction; map04270 Vascular smooth muscle contraction; map04923 Regulation of lipolysis in adipocytes; map04924 Renin secretion; map…	2729174996
11.05_585.27130	POS	11.05	585.271	C33 H36 N4 O6	Bilirubin	5.40E-04	0.924171	67.0294	level2	mzCloud	C00486	HMDB0000054	Organoheterocyclic compounds	Bilirubins	Tetrapyrroles and derivatives	Bilirubins	Metabolism of cofactors and vitamins	Porphyrin and chlorophyll metabolism	map00860 Porphyrin metabolism; map01100 Metabolic pathways; map01110 Biosynthesis of secondary metabolites; map04976 Bile secretion	4.80065e+07
0.915_330.05847	POS	0.915	330.058	C10 H12 N5 O6 P	Adenosine cyclophosphate	-0.00132249	-4.0191	57.6913	level3	PMDB	C00575	HMDB0000058	Nucleic acids	3',5'-Cyclic nuclcleotides	Cyclic nucleotides [Fig]	Nucleic acids	Nucleotide metabolism	Purine metabolism	map00230 Purine metabolism; map01100 Metabolic pathways; map01522 Endocrine resistance; map02025 Biofilm formation - Pseudomonas aeruginosa; map02026 Biofilm formation - Escherichia coli; map04010 MAPK signaling pathway; map04014 Ras signaling pathway; map04015 Rap1 signaling pathway; map04020 Calcium signaling pathway; map04022 cGMP-PKG signaling pathway; map04024 cAMP signaling pathway; map0406…	2.58303e+07
16.28_345.20560	POS	16.28	345.206	C21 H30 O5	Cortisol	-0.000475	-1.3111	83.0237	level2	mzCloud	C00735	HMDB0000063	Steroids	Pregnane derivatives [Fig]	21-Carbon atoms	Sterol lipids[ST]	Lipid metabolism	Steroid hormone biosynthesis	map00140 Steroid hormone biosynthesis; map01100 Metabolic pathways; map04080 Neuroactive ligand-receptor interaction; map04927 Cortisol synthesis and secretion; map04934 Cushing syndrome; map04960 Aldosterone-regulated sodium reabsorption; map04976 Bile secretion; map05200 Pathways in cancer; map05215 Prostate cancer; map07225 Glucocorticoid and mineralocorticoid receptor agonists/antagonists	NA
4.907_184.09728	POS	4.907	184.097	C9 H13 N O3	Epinephrine	4.65E-04	2.53886	72.987	level2	mzCloud	C00788	HMDB0000068	Hormones and transmitters	Adrenalines	Other hormones	Hormones and transmitters	Amino acid metabolism	Tyrosine metabolism	map00350 Tyrosine metabolism; map01100 Metabolic pathways; map02020 Two-component system; map02024 Quorum sensing; map04024 cAMP signaling pathway; map04080 Neuroactive ligand-receptor interaction; map04261 Adrenergic signaling in cardiomyocytes; map04923 Regulation of lipolysis in adipocytes; map04924 Renin secretion; map05207 Chemical carcinogenesis - receptor activation	1.99482e+07
17.315_271.20575	POS	17.315	271.206	C19 H28 O2	Dehydroepiandrosterone (dhea)	-18.0105	-62491	74.9654	level2	mzCloud	C01227	HMDB0000077	Steroids	Androstane derivatives [Fig]	19-Carbon atoms	Sterol lipids[ST]	Lipid metabolism	Steroid hormone biosynthesis	map00140 Steroid hormone biosynthesis; map00984 Steroid degradation; map01100 Metabolic pathways; map01120 Microbial metabolism in diverse environments; map04913 Ovarian steroidogenesis; map05200 Pathways in cancer; map05215 Prostate cancer	NA
1.212_274.09232	POS	1.212	274.092	C10 H13 N5 O3	2'-deoxyadenosine	21.9832	87547	34.5811	level3	mzCloud	C00559	HMDB0000101	Nucleic acids	Deoxyribonucleosides	Nucleosides [Fig]	Nucleic acids	Nucleotide metabolism	Purine metabolism	map00230 Purine metabolism; map01100 Metabolic pathways; map01232 Nucleotide metabolism; map02010 ABC transporters	1.57038e+07
1.212_152.05711	POS	1.212	152.057	C5 H5 N5 O	Guanine	4.36E-04	2.88553	66.9004	level1	mzCloud	C00242	HMDB0000132	Nucleic acids	Purines	Bases [Fig]	Nucleic acids	Nucleotide metabolism	Purine metabolism	map00230 Purine metabolism; map01100 Metabolic pathways; map01232 Nucleotide metabolism	137622913
1.286_284.09894	POS	1.286	284.099	C10 H13 N5 O5	Guanosine	-1.09e-05	-0.0383746	83.1286	level2	PMDB	C00387	HMDB0000133	Nucleic acids	Ribonucleosides	Nucleosides [Fig]	Nucleic acids	Nucleotide metabolism	Purine metabolism	map00230 Purine metabolism; map01100 Metabolic pathways; map01232 Nucleotide metabolism; map02010 ABC transporters	1.40107e+08
15.941_466.31628	POS	15.941	466.316	C26 H43 N O6	Glycocholic acid	-3.03e-05	-0.0652046	20.6838	level3	PMDB	C01921	HMDB0000138	Steroids	Cholane derivatives [Fig]	24-Carbon atoms	Sterol lipids[ST]	Lipid metabolism	Primary bile acid biosynthesis	map00120 Primary bile acid biosynthesis; map00121 Secondary bile acid biosynthesis; map01100 Metabolic pathways; map04976 Bile secretion; map04979 Cholesterol metabolism	NA
8.816_288.19543	POS	8.816	288.195	C18 H22 O2	Estrone	17.0262	63022.1	72.4759	level2	mzCloud	C00468	HMDB0000145	Steroids	Estrane derivatives [Fig]	18-Carbon atoms	Sterol lipids[ST]	Lipid metabolism	Steroid hormone biosynthesis	map00140 Steroid hormone biosynthesis; map01100 Metabolic pathways; map04913 Ovarian steroidogenesis; map04917 Prolactin signaling pathway; map07226 Progesterone, androgen and estrogen receptor agonists/antagonists	3.74547e+07
13.165_289.17935	POS	13.165	289.179	C18 H24 O3	Estriol	-0.000469	-1.62869	78.8633	level1	PMDB	C05141	HMDB0000153	Steroids	Estrane derivatives [Fig]	18-Carbon atoms	Sterol lipids[ST]	Lipid metabolism	Steroid hormone biosynthesis	map00140 Steroid hormone biosynthesis; map01100 Metabolic pathways; map07226 Progesterone, androgen and estrogen receptor agonists/antagonists	6.10204e+07
1.549_182.08174	POS	1.549	182.082	C9 H11 N O3	L-tyrosine	5.72E-04	3.15657	89.4218	level2	mzCloud	C00082	HMDB0000158	Peptides	Common amino acids [Fig]	Amino acids	Amino acids	Metabolism of cofactors and vitamins	Ubiquinone and other terpenoid-quinone biosynthesis	map00130 Ubiquinone and other terpenoid-quinone biosynthesis; map00261 Monobactam biosynthesis; map00350 Tyrosine metabolism; map00360 Phenylalanine metabolism; map00400 Phenylalanine, tyrosine and tryptophan biosynthesis; map00401 Novobiocin biosynthesis; map00460 Cyanoamino acid metabolism; map00680 Methane metabolism; map00730 Thiamine metabolism; map00940 Phenylpropanoid biosynthesis; map0095…	1.79127e+08
4.534_166.08664	POS	4.534	166.087	C9 H11 N O2	L-phenylalanine	3.84E-04	2.32764	77.697	level1	mzCloud	C00079	HMDB0000159	Peptides	Common amino acids [Fig]	Amino acids	Amino acids	Amino acid metabolism	Phenylalanine metabolism	map00360 Phenylalanine metabolism; map00400 Phenylalanine, tyrosine and tryptophan biosynthesis; map00460 Cyanoamino acid metabolism; map00470 D-Amino acid metabolism; map00940 Phenylpropanoid biosynthesis; map00960 Tropane, piperidine and pyridine alkaloid biosynthesis; map00966 Glucosinolate biosynthesis; map00970 Aminoacyl-tRNA biosynthesis; map00996 Biosynthesis of various alkaloids; map00997…	NA
0.945_132.10225	POS	0.945	132.102	C6 H13 N O2	L-isoleucine	3.44E-04	2.62349	90.6198	level1	mzCloud	C00407	HMDB0000172	Peptides	Common amino acids [Fig]	Amino acids	Amino acids	Amino acid metabolism	Valine, leucine and isoleucine degradation	map00280 Valine, leucine and isoleucine degradation; map00290 Valine, leucine and isoleucine biosynthesis; map00460 Cyanoamino acid metabolism; map00960 Tropane, piperidine and pyridine alkaloid biosynthesis; map00966 Glucosinolate biosynthesis; map00970 Aminoacyl-tRNA biosynthesis; map01060 Biosynthesis of plant secondary metabolites; map01064 Biosynthesis of alkaloids derived from ornithine, ly…	1.6346e+08
0.812_156.07727	POS	0.812	156.077	C6 H9 N3 O2	L-histidine	5.25E-04	3.38544	88.0998	level2	mzCloud	C00135	HMDB0000177	Peptides	Common amino acids [Fig]	Amino acids	Amino acids	Amino acid metabolism	Histidine metabolism	map00340 Histidine metabolism; map00404 Staurosporine biosynthesis; map00410 beta-Alanine metabolism; map00470 D-Amino acid metabolism; map00970 Aminoacyl-tRNA biosynthesis; map01060 Biosynthesis of plant secondary metabolites; map01065 Biosynthesis of alkaloids derived from histidine and purine; map01100 Metabolic pathways; map01110 Biosynthesis of secondary metabolites; map01230 Biosynthesis of…	3.26817e+07
1.096_360.15023	POS	1.096	360.15	C12 H22 O11	A-lactose	17.0267	49768.9	73.1834	level2	mzCloud	C00243	HMDB0000186	Carbohydrates	Disaccharides	Oligosaccharides [Fig]	Carbohydrates	Carbohydrate metabolism	Galactose metabolism	map00052 Galactose metabolism; map01100 Metabolic pathways; map02010 ABC transporters; map02060 Phosphotransferase system (PTS); map04973 Carbohydrate digestion and absorption	2.93228e+07
1.215_186.11296	POS	1.215	186.113	C9 H17 N O4	O-acetyl-l-carnitine	5.24E-04	2.58159	42.8937	level3	PMDB	NA	HMDB0000201	Lipids and lipid-like molecules	Fatty acid esters	Fatty Acyls	Fatty acyls[FA]	NA	NA	NA	2.03731e+07
21.397_265.25238	POS	21.397	265.252	C18 H34 O2	Oleic acid	-0.000246	-0.872764	63.9717	level2	mzCloud	C00712	HMDB0000207	Lipids	Unsaturated fatty acids	Fatty acids [Fig]	Fatty acyls[FA]	Lipid metabolism	Fatty acid biosynthesis	map00061 Fatty acid biosynthesis; map00073 Cutin, suberine and wax biosynthesis; map01040 Biosynthesis of unsaturated fatty acids; map01060 Biosynthesis of plant secondary metabolites; map04212 Longevity regulating pathway - worm	NA
2.326_220.11842	POS	2.326	220.118	C9 H17 N O5	Pantothenic acid	4.71E-04	2.14991	78.2404	level2	mzCloud	C00864	HMDB0000210	Vitamins and cofactors	Water-soluble vitamins [Fig]	Vitamins	Vitamins	Metabolism of other amino acids	beta-Alanine metabolism	map00410 beta-Alanine metabolism; map00770 Pantothenate and CoA biosynthesis; map01100 Metabolic pathways; map01110 Biosynthesis of secondary metabolites; map01240 Biosynthesis of cofactors; map04977 Vitamin digestion and absorption	5.43207e+08
16.57_289.21606	POS	16.57	289.216	C19 H28 O2	Testosterone	-0.000142	-0.493451	70.0111	level2	mzCloud	C00535	HMDB0000234	Steroids	Androstane derivatives [Fig]	19-Carbon atoms	Sterol lipids[ST]	Lipid metabolism	Steroid hormone biosynthesis	map00140 Steroid hormone biosynthesis; map00984 Steroid degradation; map01100 Metabolic pathways; map01120 Microbial metabolism in diverse environments; map01522 Endocrine resistance; map04913 Ovarian steroidogenesis; map04929 GnRH secretion; map05200 Pathways in cancer; map05215 Prostate cancer; map07226 Progesterone, androgen and estrogen receptor agonists/antagonists	NA
2.511_170.08165	POS	2.511	170.082	C8 H11 N O3	Pyridoxine	4.80E-04	2.83912	66.6408	level2	mzCloud	C00314	HMDB0000239	Vitamins and cofactors	Water-soluble vitamins [Fig]	Vitamins	Vitamins	Metabolism of cofactors and vitamins	Vitamin B6 metabolism	map00750 Vitamin B6 metabolism; map01100 Metabolic pathways; map01120 Microbial metabolism in diverse environments; map01240 Biosynthesis of cofactors	1.49975e+08
5.719_377.14572	POS	5.719	377.146	C17 H20 N4 O6	Riboflavin	1.60E-04	0.425152	67.2447	level2	mzCloud	C00255	HMDB0000244	Vitamins and cofactors	Water-soluble vitamins [Fig]	Vitamins	Vitamins	Metabolism of cofactors and vitamins	Riboflavin metabolism	map00740 Riboflavin metabolism; map01100 Metabolic pathways; map01110 Biosynthesis of secondary metabolites; map01240 Biosynthesis of cofactors; map02010 ABC transporters; map04977 Vitamin digestion and absorption	7.72193e+07
15_282.27869	POS	15	282.279	C18 H37 N O2	D-sphingosine	-0.000464	-1.54893	88.8898	level2	mzCloud	C00319	HMDB0000252	SP Sphingolipids	SP0101 Sphing-4-enines (Sphingosines)	SP01 Sphingoid bases	Sphingolipids[SP]	Lipid metabolism	Sphingolipid metabolism	map00600 Sphingolipid metabolism; map01100 Metabolic pathways; map04071 Sphingolipid signaling pathway; map04210 Apoptosis; map04217 Necroptosis	NA
14.982_302.30527	POS	14.982	302.305	C18 H39 N O2	2-amino-1,3-octadecanediol	-8.87e-05	-0.29428	76.1241	level2	mzCloud	C00836	HMDB0000269	SP Sphingolipids	SP0102 Sphinganines	SP01 Sphingoid bases	Sphingolipids[SP]	Lipid metabolism	Sphingolipid metabolism	map00600 Sphingolipid metabolism; map01100 Metabolic pathways; map04071 Sphingolipid signaling pathway	6.4753e+07
1.247_138.09164	POS	1.247	138.092	C8 H11 N O	Tyramine	3.04E-04	2.21563	78.8229	level1	mzCloud	C00483	HMDB0000306	Peptides	Biogenic amines [Fig]	Amines	Amines	Amino acid metabolism	Tyrosine metabolism	map00350 Tyrosine metabolism; map00680 Methane metabolism; map00950 Isoquinoline alkaloid biosynthesis; map01060 Biosynthesis of plant secondary metabolites; map01063 Biosynthesis of alkaloids derived from shikimate pathway; map01100 Metabolic pathways; map01110 Biosynthesis of secondary metabolites; map01240 Biosynthesis of cofactors; map04080 Neuroactive ligand-receptor interaction; map04974 Pr…	4.48296e+07
1.537_158.08165	POS	1.537	158.082	C7 H11 N O3	3-methylcrotonylglycine	4.80E-04	3.05602	46.0787	level3	mzCloud	C20828	HMDB0000459	Organic acids and derivatives	Amino acids, peptides, and analogues	Carboxylic acids and derivatives	Amino acids, peptides, and analogues	NA	NA	NA	6.92926e+07
3.829_132.08112	POS	3.829	132.081	C9 H9 N	Skatole	3.40E-04	2.59261	63.9439	level2	mzCloud	C08313	HMDB0000466	Organoheterocyclic compounds	Indoles	Indoles and derivatives	Indoles	Amino acid metabolism	Tryptophan metabolism	map00380 Tryptophan metabolism	1.24865e+08
0.82_175.11948	POS	0.82	175.119	C6 H14 N4 O2	L-(+)-arginine	5.14E-04	2.95329	90.6078	level2	mzCloud	C00062	HMDB0000517	Peptides	Common amino acids [Fig]	Amino acids	Amino acids	Amino acid metabolism	Arginine biosynthesis	map00220 Arginine biosynthesis; map00261 Monobactam biosynthesis; map00330 Arginine and proline metabolism; map00331 Clavulanic acid biosynthesis; map00470 D-Amino acid metabolism; map00970 Aminoacyl-tRNA biosynthesis; map00998 Biosynthesis of various antibiotics; map01060 Biosynthesis of plant secondary metabolites; map01064 Biosynthesis of alkaloids derived from ornithine, lysine and nicotinic …	5.21435e+07
4.505_165.09140	POS	4.505	165.091	C10 H12 O2	4-phenylbutyric acid	3.94E-04	2.40095	43.4702	level3	mzCloud	C21793	HMDB0000543	Benzenoids	NA	Benzene and substituted derivatives	Benzene and derivatives	NA	NA	NA	3.74499e+07
8.712_316.24777	POS	8.712	316.248	C17 H33 N O4	Decanoylcarnitine	-0.000463	-1.46809	54.9728	level3	mzCloud	NA	HMDB0000651	Lipids and lipid-like molecules	Fatty acid esters	Fatty Acyls	Fatty acyls[FA]	NA	NA	NA	1.45737e+07
1.159_133.04973	POS	1.159	133.05	C5 H8 O4	Glutaric acid	1.93E-04	1.46259	46.3549	level3	mzCloud	C00489	HMDB0000661	Organic acids	Dicarboxylic acids	Carboxylic acids [Fig]	Organic acids	Lipid metabolism	Fatty acid degradation	map00071 Fatty acid degradation; map00310 Lysine degradation; map01100 Metabolic pathways; map01120 Microbial metabolism in diverse environments	NA
4.189_281.11349	POS	4.189	281.113	C13 H16 N2 O5	A-aspartylphenylalanine	2.97E-04	1.05947	80.6052	level2	mzCloud	NA	HMDB0000706	Organic acids and derivatives	Amino acids, peptides, and analogues	Carboxylic acids and derivatives	Amino acids, peptides, and analogues	NA	NA	NA	1.10763e+08
4.563_190.05032	POS	4.563	190.05	C10 H7 N O3	Kynurenic acid	4.54E-04	2.40076	91.2795	level2	mzCloud	C01717	HMDB0000715	Organoheterocyclic compounds	Quinoline carboxylic acids	Quinolines and derivatives	Quinoline carboxylic acids	Amino acid metabolism	Tryptophan metabolism	map00380 Tryptophan metabolism; map01100 Metabolic pathways	2.42191e+08
12.767_343.29565	POS	12.767	343.296	C12 H22 O11	Lactulose	0.17216	503.22	86.0993	level2	PMDB	C07064	HMDB0000740	Organic oxygen compounds	Carbohydrates and carbohydrate conjugates	Organooxygen compounds	Carbohydrates	NA	NA	NA	1.26861e+08
3.826_192.06598	POS	3.826	192.066	C10 H9 N O3	5-hydroxyindole-3-acetic acid	4.59E-04	2.404	42.3753	level3	mzCloud	C05635	HMDB0000763	Organoheterocyclic compounds	Indolyl carboxylic acids and derivatives	Indoles and derivatives	Indole and derivatives	Amino acid metabolism	Tryptophan metabolism	map00380 Tryptophan metabolism; map01100 Metabolic pathways; map04726 Serotonergic synapse	NA
5.546_218.13885	POS	5.546	218.139	C10 H19 N O4	Propionylcarnitine	1.70E-04	0.784688	17.9259	level3	mzCloud	C03017	HMDB0000824	FA Fatty acyls	FA0707 Fatty acyl carnitines	FA07 Fatty esters	Fatty acyls[FA]	NA	NA	NA	4.06209e+07
2.53_194.08141	POS	2.53	194.081	C10 H11 N O3	Methylhippuric acid	2.36E-04	1.22171	58.5586	level3	mzCloud	NA	HMDB0000859	Organic acids and derivatives	Amino acids, peptides, and analogues	Carboxylic acids and derivatives	Amino acids, peptides, and analogues	NA	NA	NA	NA
0.989_138.05525	POS	0.989	138.055	C7 H7 N O2	Trigonelline	2.92E-04	2.13053	93.9866	level1	mzCloud	C01004	HMDB0000875	Alkaloids	Pyridine alkaloids	Alkaloids derived from nicotinic acid	Alkaloids	Biosynthesis of other secondary metabolites	Tropane, piperidine and pyridine alkaloid biosynthesis	map00960 Tropane, piperidine and pyridine alkaloid biosynthesis	5318155133
21.474_385.34595	POS	21.474	385.346	C27 H44 O	Cholecalciferol	-0.000545	-1.41876	80.4487	level2	mzCloud	C05443	HMDB0000876	Vitamins and cofactors	Fat-soluble vitamins [Fig]	Vitamins	Vitamins	Lipid metabolism	Steroid biosynthesis	map00100 Steroid biosynthesis; map01100 Metabolic pathways; map01110 Biosynthesis of secondary metabolites; map04977 Vitamin digestion and absorption; map05323 Rheumatoid arthritis	5.55366e+07
10.802_229.14362	POS	10.802	229.144	C12 H20 O4	Traumatic acid	1.80E-04	0.789409	84.4802	level2	PMDB	C16308	HMDB0000933	FA Fatty acyls	FA0117 Dicarboxylic acids	FA01 Fatty Acids and Conjugates	Fatty acyls[FA]	Lipid metabolism	alpha-Linolenic acid metabolism	map00592 alpha-Linolenic acid metabolism; map01110 Biosynthesis of secondary metabolites	309782062
8.895_517.32941	POS	8.895	517.329	C26 H45 N O6 S	Taurochenodeoxycholic acid	17.0254	34098.7	50.7066	level3	mzCloud	C05465	HMDB0000951	ST Sterol lipids	ST0402 C26 bile acids, alcohols, and derivatives	ST04 Bile acids and derivatives	Sterol lipids[ST]	Lipid metabolism	Primary bile acid biosynthesis	map00120 Primary bile acid biosynthesis; map00121 Secondary bile acid biosynthesis; map04976 Bile secretion; map04979 Cholesterol metabolism	2.73343e+07
6.032_177.05486	POS	6.032	177.055	C10 H10 O4	Isoferulic acid	2.40E-04	1.23733	82.8832	level1	mzCloud	C10470	HMDB0000955	Phenylpropanoids and polyketides	Hydroxycinnamic acids and derivatives	Cinnamic acids and derivatives	Polyketides[PK]	NA	NA	NA	1.3422e+08
1.541_180.06586	POS	1.541	180.066	C9 H9 N O3	3-succinoylpyridine	3.37E-04	1.88337	73.2549	level2	mzCloud	C19569	HMDB0000992	Organic acids and derivatives	Gamma-keto acids and derivatives	Keto acids and derivatives	Organic acids	Metabolism of cofactors and vitamins	Nicotinate and nicotinamide metabolism	map00760 Nicotinate and nicotinamide metabolism; map00980 Metabolism of xenobiotics by cytochrome P450; map01100 Metabolic pathways; map01120 Microbial metabolism in diverse environments; map05204 Chemical carcinogenesis - DNA adducts	NA
18.066_305.24749	POS	18.066	305.247	C20 H32 O2	Arachidonic acid	-1.98e-05	-0.0650715	85.0287	level2	mzCloud	C00219	HMDB0001043	Lipids	Unsaturated fatty acids	Fatty acids [Fig]	Fatty acyls[FA]	Lipid metabolism	Arachidonic acid metabolism	map00590 Arachidonic acid metabolism; map00591 Linoleic acid metabolism; map01040 Biosynthesis of unsaturated fatty acids; map01100 Metabolic pathways; map04216 Ferroptosis; map04217 Necroptosis; map04270 Vascular smooth muscle contraction; map04611 Platelet activation; map04664 Fc epsilon RI signaling pathway; map04666 Fc gamma R-mediated phagocytosis; map04723 Retrograde endocannabinoid signali…	8.6236e+07
3.974_298.09711	POS	3.974	298.097	C11 H15 N5 O3 S	5'-s-methyl-5'-thioadenosine	2.70E-04	0.910007	90.3389	level2	mzCloud	C00170	HMDB0001173	Nucleosides, nucleotides, and analogues	5'-deoxy-5'-thionucleosides	5'-deoxyribonucleosides	Nucleic acids and analogues	Amino acid metabolism	Cysteine and methionine metabolism	map00270 Cysteine and methionine metabolism; map00908 Zeatin biosynthesis; map01060 Biosynthesis of plant secondary metabolites; map01100 Metabolic pathways	5.67181e+07
4.632_147.04446	POS	4.632	147.044	C9 H6 O2	Coumarin	4.08E-04	2.79451	86.1919	level2	mzCloud	C05851	HMDB0001218	Phenylpropanoids	Coumarins	Coumarins	Coumarins	Biosynthesis of other secondary metabolites	Biosynthesis of various secondary metabolites - part 1	map00999 Biosynthesis of various plant secondary metabolites; map01110 Biosynthesis of secondary metabolites	5.33559e+08
1.223_136.07597	POS	1.223	136.076	C8 H9 N O	Acetanilide	2.83E-04	2.09531	75.1641	level2	mzCloud	C07565	HMDB0001250	Benzenoids	NA	Benzene and substituted derivatives	Benzene and derivatives	NA	NA	NA	1.48271e+08
0.758_146.16560	POS	0.758	146.166	C7 H19 N3	Spermidine	4.29E-04	2.95842	84.7435	level1	mzCloud	C00315	HMDB0001257	Organic nitrogen compounds	Amines	Organonitrogen compounds	Amines	Amino acid metabolism	Arginine and proline metabolism	map00330 Arginine and proline metabolism; map00410 beta-Alanine metabolism; map00480 Glutathione metabolism; map00940 Phenylpropanoid biosynthesis; map01053 Biosynthesis of siderophore group nonribosomal peptides; map01100 Metabolic pathways; map02010 ABC transporters; map04976 Bile secretion	4.36187e+07
18.968_279.23135	POS	18.968	279.231	C18 H30 O2	A-linolenic acid	-0.000501	-1.80143	93.2266	level1	PMDB	C06427	HMDB0001388	Lipids	Unsaturated fatty acids	Fatty acids [Fig]	Fatty acyls[FA]	Lipid metabolism	alpha-Linolenic acid metabolism	map00592 alpha-Linolenic acid metabolism; map01040 Biosynthesis of unsaturated fatty acids; map01060 Biosynthesis of plant secondary metabolites; map01070 Biosynthesis of plant hormones; map01100 Metabolic pathways; map01110 Biosynthesis of secondary metabolites	1047398965
1.303_193.09753	POS	1.303	193.098	C10 H12 N2 O2	Cotinine n-oxide	3.80E-04	1.97819	14.4005	level3	mzCloud	NA	HMDB0001411	Organoheterocyclic compounds	Pyrrolidinylpyridines	Pyridines and derivatives	Pyridine and derivatives	NA	NA	NA	3.10903e+07
2.096_169.09732	POS	2.096	169.097	C8 H12 N2 O2	Pyridoxamine	1.66E-04	0.989748	69.7827	level2	mzCloud	C00534	HMDB0001431	Vitamins and cofactors	Water-soluble vitamins [Fig]	Vitamins	Vitamins	Metabolism of cofactors and vitamins	Vitamin B6 metabolism	map00750 Vitamin B6 metabolism; map01100 Metabolic pathways; map01120 Microbial metabolism in diverse environments; map04977 Vitamin digestion and absorption	NA
8.108_372.27380	POS	8.108	372.274	C20 H34 O5	Prostaglandin e1	17.0259	48063.1	61.0296	level2	mzCloud	C04741	HMDB0001442	Lipids	Prostaglandins	Eicosanoids [Fig]	Fatty acyls[FA]	NA	NA	NA	9.83818e+06
5.924_168.06584	POS	5.924	168.066	C8 H9 N O3	Pyridoxal	3.22E-04	1.92732	82.6969	level2	mzCloud	C00250	HMDB0001545	Vitamins and cofactors	Water-soluble vitamins [Fig]	Vitamins	Vitamins	Metabolism of cofactors and vitamins	Vitamin B6 metabolism	map00750 Vitamin B6 metabolism; map01100 Metabolic pathways; map01120 Microbial metabolism in diverse environments; map01240 Biosynthesis of cofactors; map04977 Vitamin digestion and absorption	NA
6.015_151.11198	POS	6.015	151.112	C10 H14 O	Thymol	2.19E-04	1.45781	68.972	level2	PMDB	C09908	HMDB0001878	Terpenoids	Cyclic monoterpenes	Monoterpenoids (C10)	Terpenoids	NA	NA	NA	17322110
4.736_295.12915	POS	4.736	295.129	C14 H18 N2 O5	Aspartame	3.02E-04	1.02754	59.188	level3	mzCloud	C11045	HMDB0001894	Organic acids and derivatives	Amino acids, peptides, and analogues	Carboxylic acids and derivatives	Amino acids, peptides, and analogues	NA	NA	map04742 Taste transduction	3.1453e+08
6.131_207.06538	POS	6.131	207.065	C13 H18 O2	Ibuprofen	-0.0725725	-352.07	73.5675	level2	PMDB	C01588	HMDB0001925	Phenylpropanoids and polyketides	NA	Phenylpropanoic acids	Phenylpropanoic acids	NA	NA	NA	4.42745e+07
4.314_163.03937	POS	4.314	163.039	C9 H8 O4	Caffeic acid	3.98E-04	2.20824	79.1838	level1	mzCloud	C01481	HMDB0001964	Phenylpropanoids and polyketides	Hydroxycinnamic acids and derivatives	Cinnamic acids and derivatives	Polyketides[PK]	NA	NA	NA	1297881781
17.114_331.26312	POS	17.114	331.263	C22 H34 O2	All-cis-4,7,10,13,16-docosapentaenoic acid	-3.43e-05	-0.103833	71.0854	level2	mzCloud	NA	HMDB0001976	Lipids and lipid-like molecules	Fatty acids and conjugates	Fatty Acyls	Fatty acyls[FA]	NA	NA	NA	1.38837e+07
6.463_147.04425	POS	6.463	147.044	C9 H8 O3	4-coumaric acid	1.97E-04	1.19838	88.9852	level2	mzCloud	C00811	HMDB0002035	Phenylpropanoids	Paracoumaryl alcohol derivatives	Monolignols	Phenylpropanoids	Metabolism of cofactors and vitamins	Ubiquinone and other terpenoid-quinone biosynthesis	map00130 Ubiquinone and other terpenoid-quinone biosynthesis; map00350 Tyrosine metabolism; map00940 Phenylpropanoid biosynthesis; map00950 Isoquinoline alkaloid biosynthesis; map01061 Biosynthesis of phenylpropanoids; map01100 Metabolic pathways; map01110 Biosynthesis of secondary metabolites; map01220 Degradation of aromatic compounds	4.21582e+07
18.777_283.26306	POS	18.777	283.263	C18 H34 O2	Petroselinic acid	-9.53e-05	-0.337731	78.092	level2	PMDB	C08363	HMDB0002080	FA Fatty acyls	FA0103 Unsaturated fatty acids	FA01 Fatty Acids and Conjugates	Fatty acyls[FA]	NA	NA	NA	NA
19.671_326.30515	POS	19.671	326.305	C20 H39 N O2	Oleoyl ethanolamide	-0.00021	-0.646923	91.057	level2	mzCloud	C20792	HMDB0002088	Organic nitrogen compounds	Amines	Organonitrogen compounds	Amines	NA	NA	map04024 cAMP signaling pathway	2.18993e+08
19.618_300.28975	POS	19.618	300.29	C18 H37 N O2	Palmitoyl ethanolamide	4.24E-05	0.141546	91.7186	level2	mzCloud	C16512	HMDB0002100	FA Fatty acyls	FA0804 N-acyl ethanolamines (endocannabinoids)	FA08 Fatty amides	Fatty acyls[FA]	NA	NA	map04080 Neuroactive ligand-receptor interaction	1.89305e+08
10.175_271.05991	POS	10.175	271.06	C15 H10 O5	Apigenin	-0.000194	-0.718097	93.139	level1	mzCloud	C01477	HMDB0002124	Flavonoids	Flavones	Flavonoids	Flavonoids	Biosynthesis of other secondary metabolites	Flavonoid biosynthesis	map00941 Flavonoid biosynthesis; map00943 Isoflavonoid biosynthesis; map00944 Flavone and flavonol biosynthesis; map00946 Degradation of flavonoids; map01061 Biosynthesis of phenylpropanoids; map01100 Metabolic pathways; map01110 Biosynthesis of secondary metabolites	1015983084
16.042_329.24762	POS	16.042	329.248	C22 H32 O2	Docosahexaenoic acid	1.13E-04	0.343769	75.179	level2	mzCloud	C06429	HMDB0002183	Lipids	Unsaturated fatty acids	Fatty acids [Fig]	Fatty acyls[FA]	Lipid metabolism	Biosynthesis of unsaturated fatty acids	map01040 Biosynthesis of unsaturated fatty acids	1.57881e+07
16.953_597.39417	POS	16.953	597.394	C40 H52 O4	Astaxanthin	3.84E-04	0.644579	70.0941	level2	mzCloud	C08580	HMDB0002204	Terpenoids	Carotenoids	Carotenoids and apocarotenoids	Terpenoids	Metabolism of terpenoids and polyketides	Carotenoid biosynthesis	map00906 Carotenoid biosynthesis; map01110 Biosynthesis of secondary metabolites	4.15318e+07
9.371_149.09636	POS	9.371	149.096	C10 H12 O	Cuminaldehyde	2.68E-04	1.80745	85.8567	level2	mzCloud	C06577	HMDB0002214	Terpenoids	Cyclic monoterpenes	Monoterpenoids (C10)	Terpenoids	Xenobiotics biodegradation and metabolism	Xylene degradation	map00622 Xylene degradation; map01100 Metabolic pathways; map01120 Microbial metabolism in diverse environments; map01220 Degradation of aromatic compounds	NA
9.864_311.29422	POS	9.864	311.294	C20 H38 O2	Cis-11-eicosenoic acid	-0.000237	-0.763806	66.7718	level2	PMDB	C16526	HMDB0002231	Lipids	Unsaturated fatty acids	Fatty acids [Fig]	Fatty acyls[FA]	Lipid metabolism	Biosynthesis of unsaturated fatty acids	map01040 Biosynthesis of unsaturated fatty acids	1.74394e+07
19.663_439.35706	POS	19.663	439.357	C30 H48 O3	Oleanolic acid	-18.0106	-39465.7	75.1408	level2	mzCloud	C17148	HMDB0002364	Terpenoids	Oleananes	Triterpenoids (C30)	Terpenoids	NA	NA	NA	4.53097e+07
15.237_451.28464	POS	15.237	451.285	C29 H38 O4	Celastrol	3.51E-04	0.780145	63.5481	level2	mzCloud	NA	HMDB0002385	Lipids and lipid-like molecules	Triterpenoids	Prenol lipids	Terpenoids	NA	NA	NA	4.75831e+07
16.512_455.35251	POS	16.512	455.353	C30 H48 O4	Maslinic acid	3.35E-04	0.708711	81.2427	level1	PMDB	C16939	HMDB0002392	Terpenoids	Ursanes	Triterpenoids (C30)	Terpenoids	NA	NA	NA	1.95775e+07
19.841_439.35699	POS	19.841	439.357	C30 H48 O3	Ursolic acid	-8.9e-06	-0.0195099	86.0524	level1	PMDB	C08988	HMDB0002395	Terpenoids	Ursanes	Triterpenoids (C30)	Terpenoids	NA	NA	NA	1.13791e+08
1.224_182.08165	POS	1.224	182.082	C9 H8 O3	2-hydroxycinnamic acid	4.67E-04	2.84866	88.9826	level2	mzCloud	C01772	HMDB0002641	Phenylpropanoids	Others	Monolignols	Phenylpropanoids	Amino acid metabolism	Phenylalanine metabolism	map00360 Phenylalanine metabolism; map00999 Biosynthesis of various plant secondary metabolites; map01100 Metabolic pathways; map01110 Biosynthesis of secondary metabolites; map01120 Microbial metabolism in diverse environments	8.81777e+08
17.095_457.36783	POS	17.095	457.368	C30 H48 O3	Testosterone undecanoate	2.06E-04	0.452491	76.6962	level2	mzCloud	D06087	HMDB0002705	NA	NA	NA	NA	NA	NA	NA	3.78058e+07
11.656_338.21158	POS	11.656	338.212	C22 H27 N O2	Danazol	1.23E-04	0.363961	72.119	level2	mzCloud	C06938	HMDB0002835	Lipids and lipid-like molecules	Estrane steroids	Steroids and steroid derivatives	Steroids and derivatives	NA	NA	NA	3.97945e+07
12.253_393.22467	POS	12.253	393.225	C20 H34 O6	6-ketoprostaglandin f1a	21.9819	59372.6	79.2067	level2	mzCloud	C05961	HMDB0002886	FA Fatty acyls	FA0301 Prostaglandins	FA03 Eicosanoids	Fatty acyls[FA]	Lipid metabolism	Arachidonic acid metabolism	map00590 Arachidonic acid metabolism; map01100 Metabolic pathways	NA
15.628_307.26309	POS	15.628	307.263	C20 H34 O2	8z,11z,14z-eicosatrienoic acid	-6.48e-05	-0.211617	74.8532	level2	mzCloud	C03242	HMDB0002925	FA Fatty acyls	FA0103 Unsaturated fatty acids	FA01 Fatty Acids and Conjugates	Fatty acyls[FA]	Lipid metabolism	Linoleic acid metabolism	map00591 Linoleic acid metabolism; map01040 Biosynthesis of unsaturated fatty acids; map01100 Metabolic pathways	NA
15.486_291.23178	POS	15.486	291.232	C19 H30 O2	5a-dihydrotestosterone	-7.57e-05	-0.260916	69.3278	level2	mzCloud	C03917	HMDB0002961	Steroids	Androstane derivatives [Fig]	19-Carbon atoms	Sterol lipids[ST]	Lipid metabolism	Steroid hormone biosynthesis	map00140 Steroid hormone biosynthesis; map05200 Pathways in cancer; map05215 Prostate cancer	NA
16.318_255.23204	POS	16.318	255.232	C16 H30 O2	Palmitoleic acid	1.84E-04	0.722492	87.1302	level2	mzCloud	C08362	HMDB0003229	Lipids	Unsaturated fatty acids	Fatty acids [Fig]	Fatty acyls[FA]	Lipid metabolism	Fatty acid biosynthesis	map00061 Fatty acid biosynthesis; map01100 Metabolic pathways	1.50134e+08
12.979_393.22473	POS	12.979	393.225	C20 H34 O6	Thromboxane b2	21.9819	59372.8	73.8425	level2	mzCloud	C05963	HMDB0003252	Lipids	Thromboxanes	Eicosanoids [Fig]	Fatty acyls[FA]	Lipid metabolism	Arachidonic acid metabolism	map00590 Arachidonic acid metabolism; map01100 Metabolic pathways; map04726 Serotonergic synapse; map04976 Bile secretion	9.3069e+06
6.421_162.09164	POS	6.421	162.092	C10 H11 N O	3-(2-hydroxyethyl)indole	3.04E-04	1.88624	73.0251	level2	mzCloud	C00955	HMDB0003447	Organoheterocyclic compounds	Indoles	Indoles and derivatives	Indoles	Amino acid metabolism	Tryptophan metabolism	map00380 Tryptophan metabolism	NA
1.211_146.09280	POS	1.211	146.093	C5 H11 N3 O2	4-guanidinobutyric acid	4.01E-04	2.76248	79.6624	level1	mzCloud	C01035	HMDB0003464	Organic acids and derivatives	Amino acids, peptides, and analogues	Carboxylic acids and derivatives	Amino acids, peptides, and analogues	Amino acid metabolism	Arginine and proline metabolism	map00330 Arginine and proline metabolism; map01100 Metabolic pathways	1.15391e+08
4.299_378.11865	POS	4.299	378.119	C18 H16 O8	Rosmarinic acid	17.0269	47285.7	43.6279	level3	mzCloud	C01850	HMDB0003572	Phenylpropanoids and polyketides	Hydroxycinnamic acids and derivatives	Cinnamic acids and derivatives	Polyketides[PK]	Amino acid metabolism	Tyrosine metabolism	map00350 Tyrosine metabolism; map01100 Metabolic pathways	NA
6.447_229.08575	POS	6.447	229.086	C14 H12 O3	Resveratrol	-0.000166	-0.729553	62.0303	level2	mzCloud	C03582	HMDB0003747	Shikimate / acetate-malonate pathway derived compounds	Stilbenes	Stilbenoids	Polyketides[PK]	Biosynthesis of other secondary metabolites	Stilbenoid, diarylheptanoid and gingerol biosynthesis	map00945 Stilbenoid, diarylheptanoid and gingerol biosynthesis; map01061 Biosynthesis of phenylpropanoids; map01110 Biosynthesis of secondary metabolites; map04211 Longevity regulating pathway; map04212 Longevity regulating pathway - worm	2.30404e+07
7.519_354.13364	POS	7.519	354.134	C20 H19 N O5	Protopine	3.73E-05	0.105556	83.188	level2	PMDB	C05189	HMDB0003920	Alkaloids	Isoquinoline alkaloids	Alkaloids derived from tyrosine	Alkaloids	Biosynthesis of other secondary metabolites	Isoquinoline alkaloid biosynthesis	map00950 Isoquinoline alkaloid biosynthesis; map01063 Biosynthesis of alkaloids derived from shikimate pathway; map01100 Metabolic pathways; map01110 Biosynthesis of secondary metabolites	NA
15.058_318.30017	POS	15.058	318.3	C18 H39 N O3	2-amino-1,3,4-octadecanetriol	-0.000112	-0.352543	74.3942	level2	mzCloud	C12144	HMDB0004610	SP Sphingolipids	SP0103 4-Hydroxysphinganines (Phytosphingosines)	SP01 Sphingoid bases	Sphingolipids[SP]	Lipid metabolism	Sphingolipid metabolism	map00600 Sphingolipid metabolism; map01100 Metabolic pathways	5.8821e+08
16.743_379.28427	POS	16.743	379.284	C23 H38 O4	2-arachidonoyl glycerol	-1.49e-05	-0.0394678	66.7445	level2	mzCloud	C13856	HMDB0004666	GL Glycerolipids	GL0101 Monoacylglycerols	GL01 Monoradylglycerols	Glycerolipids[GL]	NA	NA	map04080 Neuroactive ligand-receptor interaction; map04714 Thermogenesis; map04723 Retrograde endocannabinoid signaling	NA
16.552_277.21612	POS	16.552	277.216	C18 H30 O3	9-oxo-10(e),12(e)-octadecadienoic acid	-0.000108	-0.36742	84.2396	level2	mzCloud	C14766	HMDB0004669	FA Fatty acyls	FA0200 Other Octadecanoids	FA02 Octadecanoids	Fatty acyls[FA]	Lipid metabolism	Linoleic acid metabolism	map00591 Linoleic acid metabolism	6.48458e+08
1.258_144.10214	POS	1.258	144.102	C7 H13 N O2	Stachydrine	2.37E-04	1.6569	70.9444	level2	PMDB	C10172	HMDB0004827	Alkaloids	Pyrrolidine alkaloids	Alkaloids derived from ornithine	Alkaloids	NA	NA	NA	2.24447e+07
1.506_166.08664	POS	1.506	166.087	C9 H11 N O2	Ethyl 4-aminobenzoate	3.84E-04	2.32764	81.9508	level2	PMDB	C07527	HMDB0004992	Benzenoids	Benzoic acids and derivatives	Benzene and substituted derivatives	Benzene and derivatives	NA	NA	NA	3.67455e+08
6.849_300.15878	POS	6.849	300.159	C18 H21 N O3	Codeine	-0.000637	-2.12969	65.3265	level2	mzCloud	C06174	HMDB0004995	Alkaloids	Isoquinoline alkaloids	Alkaloids derived from tyrosine	Alkaloids	Biosynthesis of other secondary metabolites	Isoquinoline alkaloid biosynthesis	map00950 Isoquinoline alkaloid biosynthesis; map00982 Drug metabolism - cytochrome P450; map01100 Metabolic pathways; map01110 Biosynthesis of secondary metabolites	1.62028e+07
11.767_383.15417	POS	11.767	383.154	C22 H23 Cl N2 O2	Loratadine	0.00209259	5.47589	54.5528	level3	mzCloud	D00364	HMDB0005000	NA	NA	NA	Pyridine and derivatives	NA	NA	NA	NA
3.046_172.13364	POS	3.046	172.134	C9 H17 N O2	Gabapentin	4.31E-04	2.5194	52.3203	level3	mzCloud	C07018	HMDB0005015	Organic acids and derivatives	Amino acids, peptides, and analogues	Carboxylic acids and derivatives	Amino acids, peptides, and analogues	NA	NA	NA	5.65356e+08
9.636_308.22177	POS	9.636	308.222	C18 H31 N O4	10-nitrolinoleate	-18.0108	-55379.5	79.1867	level2	mzCloud	C13800	HMDB0005049	FA Fatty acyls	FA0112 Nitro fatty acids	FA01 Fatty Acids and Conjugates	Fatty acyls[FA]	NA	NA	NA	9.41995e+07
6.268_303.04999	POS	6.268	303.05	C15 H10 O7	Quercetin	5.87E-05	0.194221	90.769	level2	mzCloud	C00389	HMDB0005794	Flavonoids	Flavonols	Flavonoids	Flavonoids	Biosynthesis of other secondary metabolites	Flavonoid biosynthesis	map00941 Flavonoid biosynthesis; map00944 Flavone and flavonol biosynthesis; map00946 Degradation of flavonoids; map01100 Metabolic pathways; map01110 Biosynthesis of secondary metabolites; map04152 AMPK signaling pathway	NA
11.037_269.08096	POS	11.037	269.081	C16 H12 O4	Formononetin	1.28E-04	0.476529	79.1931	level2	mzCloud	C00858	HMDB0005808	Flavonoids	Isoflavones	Isoflavonoids	Flavonoids	Biosynthesis of other secondary metabolites	Isoflavonoid biosynthesis	map00943 Isoflavonoid biosynthesis; map01061 Biosynthesis of phenylpropanoids; map01100 Metabolic pathways; map01110 Biosynthesis of secondary metabolites	1.12032e+08
15.146_269.19016	POS	15.146	269.19	C19 H28 O3	11-oxoetiocholanolone	-18.0104	-59205.2	44.02	level3	mzCloud	C14552	HMDB0006031	Lipids and lipid-like molecules	Androstane steroids	Steroids and steroid derivatives	Steroids and derivatives	NA	NA	NA	3.88003e+07
12.061_467.26611	POS	12.061	467.266	C25 H38 O8	5a-dihydrotestosterone glucuronide	0.00216871	4.65132	65.1724	level2	mzCloud	NA	HMDB0006203	Lipids and lipid-like molecules	Steroidal glycosides	Steroids and steroid derivatives	Steroids and derivatives	NA	NA	NA	NA
13.888_337.27322	POS	13.888	337.273	C21 H38 O4	2-linoleoyl glycerol	-18.0111	-50838.9	81.4976	level2	mzCloud	NA	HMDB0011538	Lipids and lipid-like molecules	Lineolic acids and derivatives	Fatty Acyls	Fatty acyls[FA]	NA	NA	NA	NA
5.681_174.11279	POS	5.681	174.113	C8 H15 N O3	N-acetyl-l-leucine	3.23E-04	1.86643	83.6389	level2	PMDB	C02710	HMDB0011756	Organic acids and derivatives	Amino acids, peptides, and analogues	Carboxylic acids and derivatives	Amino acids, peptides, and analogues	NA	NA	NA	2.08145e+07
2.682_382.17136	POS	2.682	382.171	C16 H23 N5 O6	Zeatin-7-n-glucoside	-0.00069	-1.80936	65.9989	level2	mzCloud	C16443	HMDB0012201	NA	NA	NA	NA	Metabolism of terpenoids and polyketides	Zeatin biosynthesis	map00908 Zeatin biosynthesis; map01110 Biosynthesis of secondary metabolites	1.3175e+08
3.089_220.11960	POS	3.089	220.12	C10 H13 N5 O	Trans-zeatin	3.12E-04	1.42287	81.8478	level2	mzCloud	C00371	HMDB0012204	Organoheterocyclic compounds	Purines and purine derivatives	Imidazopyrimidines	Purines and derivatives	Metabolism of terpenoids and polyketides	Zeatin biosynthesis	map00908 Zeatin biosynthesis; map01060 Biosynthesis of plant secondary metabolites; map01070 Biosynthesis of plant hormones; map01100 Metabolic pathways; map01110 Biosynthesis of secondary metabolites; map04075 Plant hormone signal transduction	NA
1.098_147.07681	POS	1.098	147.077	C5 H10 N2 O3	Dl-glutamine	3.94E-04	2.69745	56.9263	level3	mzCloud	C00303	HMDB0013240	Organic acids and derivatives	Amino acids, peptides, and analogues	Carboxylic acids and derivatives	Amino acids, peptides, and analogues	NA	NA	NA	7.16205e+07
14.157_304.26343	POS	14.157	304.263	C20 H35 N O2	A-linolenoyl ethanolamide	-8.12e-05	-0.252645	72.1853	level2	mzCloud	NA	HMDB0013624	Organic nitrogen compounds	Amines	Organonitrogen compounds	Amines	NA	NA	NA	NA
19.199_378.30008	POS	19.199	378.3	C23 H39 N O3	Arachidonoyl serinol	-0.000191	-0.506912	48.5562	level3	mzCloud	NA	HMDB0013650	Lipids and lipid-like molecules	Fatty amides	Fatty Acyls	Fatty acyls[FA]	NA	NA	NA	4.0607e+07
5.826_417.25970	POS	5.826	417.26	C23 H38 O5	2-(14,15-epoxyeicosatrienoyl) glycerol	21.9805	55749.6	60.9106	level2	mzCloud	NA	HMDB0013651	Lipids and lipid-like molecules	Monoradylglycerols	Glycerolipids	Glycerolipids[GL]	NA	NA	NA	5.21708e+07
3.278_127.03916	POS	3.278	127.039	C6 H6 O3	Phloroglucinol	1.91E-04	1.51606	90.6815	level2	mzCloud	C02183	HMDB0013675	Benzenoids	Benzenetriols and derivatives	Phenols	Phenols and derivatives	Xenobiotics biodegradation and metabolism	Aminobenzoate degradation	map00627 Aminobenzoate degradation; map00946 Degradation of flavonoids; map01100 Metabolic pathways; map01120 Microbial metabolism in diverse environments	NA
1.212_360.16528	POS	1.212	360.165	C16 H22 O8	Coniferin	17.0266	49766.2	67.8115	level2	mzCloud	C00761	HMDB0013682	Phenylpropanoids	Coniferyl alcohol derivatives	Monolignols	Phenylpropanoids	Biosynthesis of other secondary metabolites	Phenylpropanoid biosynthesis	map00940 Phenylpropanoid biosynthesis; map01110 Biosynthesis of secondary metabolites	NA
7.541_219.17441	POS	7.541	219.174	C15 H22 O	Nootkatone	4.67E-05	0.214184	82.9972	level2	mzCloud	C17914	HMDB0013687	Lipids and lipid-like molecules	Sesquiterpenoids	Prenol lipids	Terpenoids	NA	NA	NA	1.06815e+08
13.924_221.15384	POS	13.924	221.154	C14 H20 O2	2,6-di-tert-butyl-1,4-benzoquinone	2.33E-04	1.05694	69.7967	level2	mzCloud	NA	HMDB0013817	Lipids and lipid-like molecules	Monoterpenoids	Prenol lipids	Terpenoids	NA	NA	NA	NA
3.336_180.14990	POS	3.336	180.15	C10 H14 N2	Nicotine	3.40E-04	2.0958	35.4327	level3	mzCloud	C16150	HMDB0014330	Organoheterocyclic compounds	Pyrrolidinylpyridines	Pyridines and derivatives	Pyridine and derivatives	NA	NA	NA	2.38161e+07
20.804_734.47266	POS	20.804	734.473	C37 H67 N O13	(-)-erythromycin	0.00413881	5.64285	15.3403	level3	mzCloud	C01912	HMDB0014344	Antibiotics	Macrolides	Polyketides and nonribosomal peptides [Fig]	Antibiotics	Metabolism of terpenoids and polyketides	Biosynthesis of 12-, 14- and 16-membered macrolides	map00522 Biosynthesis of 12-, 14- and 16-membered macrolides; map01052 Type I polyketide structures; map01100 Metabolic pathways; map01110 Biosynthesis of secondary metabolites	NA
9.667_392.22260	POS	9.667	392.223	C25 H29 N O3	Trospium	5.75E-04	1.46956	30.0315	level3	mzCloud	NA	HMDB0014354	Benzenoids	Diphenylmethanes	Benzene and substituted derivatives	Benzene and derivatives	NA	NA	NA	NA
3.476_160.13377	POS	3.476	160.134	C8 H17 N O2	Pregabalin	5.68E-04	3.57241	55.4595	level3	mzCloud	D02716	HMDB0014375	NA	NA	NA	NA	NA	NA	NA	1.62071e+07
4.801_225.12383	POS	4.801	225.124	C11 H16 N2 O3	Butalbital	4.56E-04	2.03539	35.6812	level3	mzCloud	NA	HMDB0014386	Organoheterocyclic compounds	Pyrimidines and pyrimidine derivatives	Diazines	Pyrimidines and pyrimidine derivatives	NA	NA	NA	5.94205e+07
4.8_154.05022	POS	4.8	154.05	C7 H7 N O3	5-aminosalicylic acid	3.50E-04	2.28818	30.6809	level3	PMDB	C07138	HMDB0014389	Benzenoids	Benzoic acids and derivatives	Benzene and substituted derivatives	Benzene and derivatives	NA	NA	NA	4.77598e+07
7.716_286.14349	POS	7.716	286.143	C17 H19 N O3	Morphine	-0.000276	-0.969177	60.3191	level2	mzCloud	C01516	HMDB0014440	Alkaloids	Isoquinoline alkaloids	Alkaloids derived from tyrosine	Alkaloids	Biosynthesis of other secondary metabolites	Isoquinoline alkaloid biosynthesis	map00950 Isoquinoline alkaloid biosynthesis; map00982 Drug metabolism - cytochrome P450; map01063 Biosynthesis of alkaloids derived from shikimate pathway; map01100 Metabolic pathways; map01110 Biosynthesis of secondary metabolites; map04080 Neuroactive ligand-receptor interaction	1.73115e+07
10.635_301.07281	POS	10.635	301.073	C16 H13 Cl N2 O2	Clobazam	-0.00101698	-3.38918	60.4202	level2	mzCloud	D01253	HMDB0014493	NA	NA	NA	NA	NA	NA	NA	NA
7.229_327.13586	POS	7.229	327.136	C18 H19 Cl N4	Clozapine	-0.00123664	-3.79187	32.0273	level3	mzCloud	C06924	HMDB0014507	Organoheterocyclic compounds	Dibenzodiazepines	Benzodiazepines	Dibenzodiazepines	NA	NA	NA	NA
12.45_302.24789	POS	12.45	302.248	C20 H31 N O	Trihexyphenidyl	5.31E-05	0.176361	74.4703	level2	mzCloud	C07171	HMDB0014520	Organic nitrogen compounds	Amines	Organonitrogen compounds	Amines	NA	NA	NA	NA
10.632_393.20654	POS	10.632	393.207	C22 H29 F O5	Betamethasone	-0.000632	-1.61149	65.2722	level2	mzCloud	C06848	HMDB0014586	Lipids and lipid-like molecules	Hydroxysteroids	Steroids and steroid derivatives	Steroids and derivatives	NA	NA	NA	NA
8.188_248.16431	POS	8.188	248.164	C15 H21 N O2	Meperidine	-0.000199	-0.804425	71.6535	level2	mzCloud	C07128	HMDB0014597	Organoheterocyclic compounds	Phenylpiperidines	Piperidines	Phenylpiperidines	NA	NA	NA	1.19631e+08
4.628_263.13931	POS	4.628	263.139	C14 H18 N2 O3	Methohexital	2.94E-04	1.12071	36.5859	level3	mzCloud	C07844	HMDB0014617	Organoheterocyclic compounds	Pyrimidines and pyrimidine derivatives	Diazines	Pyrimidines and pyrimidine derivatives	NA	NA	NA	NA
7.194_386.25342	POS	7.194	386.253	C21 H31 N5 O2	Buspirone	-0.00163379	-4.24088	64.5888	level2	mzCloud	C06861	HMDB0014633	Organoheterocyclic compounds	NA	Pyridopyrimidines	Pyridopyrimidines	NA	NA	NA	2.5483e+07
7.882_258.11230	POS	7.882	258.112	C15 H15 N O3	Tolmetin	-0.000165	-0.642509	45.0633	level3	mzCloud	C07149	HMDB0014643	Organic oxygen compounds	Carbonyl compounds	Organooxygen compounds	Carbonyl compounds	NA	NA	NA	5.34904e+06
11.825_377.21161	POS	11.825	377.212	C22 H29 F O4	Desoxymethasone	-0.000694	-1.84563	57.6889	level3	mzCloud	D03697	HMDB0014687	NA	NA	NA	NA	NA	NA	NA	NA
4.964_377.20728	POS	4.964	377.207	C20 H28 N2 O5	Enalapril	1.77E-04	0.470284	60.7672	level2	mzCloud	C06977	HMDB0014722	Organic acids and derivatives	Amino acids, peptides, and analogues	Carboxylic acids and derivatives	Amino acids, peptides, and analogues	NA	NA	NA	NA
2.263_142.08667	POS	2.263	142.087	C7 H11 N O2	Ethosuximide	4.15E-04	2.93993	67.8618	level2	PMDB	C07505	HMDB0014731	Organoheterocyclic compounds	Pyrrolidones	Pyrrolidines	Pyrrolidones	NA	NA	NA	5.65245e+07
1.72_329.18607	POS	1.72	329.186	C19 H24 N2 O3	Labetalol	9.65E-05	0.29412	50.5985	level3	mzCloud	C07063	HMDB0014736	Benzenoids	Benzoic acids and derivatives	Benzene and substituted derivatives	Benzene and derivatives	NA	NA	NA	NA
8.109_480.21271	POS	8.109	480.213	C26 H29 N3 O6	Nicardipine	-0.000205	-0.426916	40.1242	level3	mzCloud	C07264	HMDB0014760	Organoheterocyclic compounds	Hydropyridines	Pyridines and derivatives	Pyridine and derivatives	NA	NA	NA	1.71445e+07
12.488_381.20712	POS	12.488	381.207	C21 H29 F O5	Fludrocortisone	-5.59e-05	-0.147021	65.0764	level2	mzCloud	C07004	HMDB0014825	ST Sterol lipids	ST0203 C21 steroids (gluco/mineralocorticoids, progestogins) and derivatives	ST02 Steroids	Sterol lipids[ST]	NA	NA	NA	NA
7.98_589.19141	POS	7.98	589.191	C29 H32 O13	Etoposide	-0.000161	-0.273962	34.8596	level3	mzCloud	C01576	HMDB0014911	Organoheterocyclic compounds	NA	Tetrahydroisoquinolines	Lignans and related compounds	NA	NA	map04976 Bile secretion	5.04218e+07
4.764_417.25995	POS	4.764	417.26	C21 H32 N6 O3	Alfentanil	-0.000917	-2.20217	68.456	level2	mzCloud	C08005	HMDB0014940	Benzenoids	Anilides	Benzene and substituted derivatives	Benzene and derivatives	NA	NA	NA	7.88331e+08
7.268_688.29626	POS	7.268	688.296	C33 H47 N O13	Natamycin	21.9842	33043.9	50.0447	level3	mzCloud	C08073	HMDB0014964	PK Polyketides	Null	PK06 Polyenes	Polyketides[PK]	Metabolism of terpenoids and polyketides	Type I polyketide structures	map01052 Type I polyketide structures	1.45056e+07
3.338_178.12311	POS	3.338	178.123	C11 H15 N O	Phenmetrazine	4.67E-04	2.638	80.0266	level2	mzCloud	C07432	HMDB0014968	Organoheterocyclic compounds	Morpholines	Oxazinanes	Morpholines	NA	NA	NA	8.51938e+07
9.558_826.46539	POS	9.558	826.465	C44 H69 N O12	Tacrolimus	21.9761	27351.1	42.0974	level3	PMDB	C01375	HMDB0015002	Phenylpropanoids and polyketides	NA	Macrolide lactams	Polyketides[PK]	Metabolism of terpenoids and polyketides	Type I polyketide structures	map01052 Type I polyketide structures	NA
12.411_295.19043	POS	12.411	295.19	C18 H24 N4 O	Granisetron	-0.00128422	-4.11353	32.5848	level3	mzCloud	C07023	HMDB0015026	Organoheterocyclic compounds	Indazoles	Benzopyrazoles	Indazoles	NA	NA	NA	6.9099e+07
14.679_468.30887	POS	14.679	468.309	C29 H41 N O4	Buprenorphine	-0.00196685	-4.20894	59.025	level3	mzCloud	C08007	HMDB0015057	Benzenoids	NA	Phenanthrenes and derivatives	Benzene and derivatives	NA	NA	NA	NA
3.157_306.13382	POS	3.157	306.134	C17 H15 N5 O	Zaleplon	-0.0011171	-3.66109	69.9061	level2	mzCloud	C07484	HMDB0015097	Organoheterocyclic compounds	Pyrimidines and pyrimidine derivatives	Diazines	Pyrimidines and pyrimidine derivatives	NA	NA	NA	NA
8.353_505.32700	POS	8.353	505.327	C24 H40 N8 O4	Dipyridamole	0.00246762	4.89299	51.0917	level3	mzCloud	D00302	HMDB0015110	NA	NA	NA	NA	NA	NA	NA	2.6613e+08
4.522_227.11829	POS	4.522	227.118	C14 H14 N2 O	Metyrapone	3.96E-04	1.75349	47.2094	level3	mzCloud	C07205	HMDB0015146	Organic oxygen compounds	Carbonyl compounds	Organooxygen compounds	Carbonyl compounds	NA	NA	NA	2.75383e+07
6.109_236.17604	POS	6.109	236.176	C13 H21 N3 O	Procainamide	3.02E-04	1.28329	49.0076	level3	mzCloud	C07401	HMDB0015169	Benzenoids	Benzoic acids and derivatives	Benzene and substituted derivatives	Benzene and derivatives	NA	NA	NA	NA
17.294_358.23767	POS	17.294	358.238	C22 H31 N O3	Oxybutynin	5.38E-07	0.00150726	55.8492	level3	PMDB	C07360	HMDB0015195	Benzenoids	NA	Benzene and substituted derivatives	Benzene and derivatives	NA	NA	NA	NA
4.249_212.12862	POS	4.249	212.129	C11 H17 N O3	Isoprenaline	4.96E-04	2.35123	68.0834	level2	mzCloud	C07056	HMDB0015197	Benzenoids	Benzenediols	Phenols	Phenols and derivatives	NA	NA	map04261 Adrenergic signaling in cardiomyocytes	1.23308e+08
0.89_446.18713	POS	0.89	446.187	C21 H27 N5 O4 S	Glipizide	0.00148225	3.32956	23.1278	level3	mzCloud	D00335	HMDB0015200	NA	NA	NA	Benzene and derivatives	NA	NA	NA	1.15818e+07
8.511_260.17551	POS	8.511	260.176	C15 H21 N3 O	Primaquine	-0.000232	-0.896206	41.7893	level3	mzCloud	C07627	HMDB0015219	Organoheterocyclic compounds	Aminoquinolines and derivatives	Quinolines and derivatives	Aminoquinolines and derivatives	NA	NA	NA	1.41762e+07
2.003_462.23419	POS	2.003	462.234	C28 H29 F2 N3 O	Pimozide	-0.000954	-2.06754	16.0512	level3	mzCloud	C07566	HMDB0015232	Benzenoids	Diphenylmethanes	Benzene and substituted derivatives	Benzene and derivatives	NA	NA	NA	1.32801e+08
10.761_312.19583	POS	10.761	312.196	C20 H27 N O3	Trilostane	-18.0105	-54710.2	70.5893	level2	mzCloud	C12580	HMDB0015240	Lipids and lipid-like molecules	Estrane steroids	Steroids and steroid derivatives	Steroids and derivatives	NA	NA	NA	6.50811e+07
9.542_808.35474	POS	9.542	808.355	C43 H53 N O14	Docetaxel	8.55E-04	1.05866	24.1124	level3	mzCloud	C11231	HMDB0015378	Lipids and lipid-like molecules	Diterpenoids	Prenol lipids	Terpenoids	NA	NA	map04976 Bile secretion	2.77182e+07
0.882_241.15471	POS	0.882	241.155	C12 H20 N2 O3	Pirbuterol	4.17E-05	0.173807	30.1298	level3	mzCloud	C07807	HMDB0015407	Organoheterocyclic compounds	Hydroxypyridines	Pyridines and derivatives	Pyridine and derivatives	NA	NA	NA	1.31674e+08
1.844_189.10278	POS	1.844	189.103	C11 H12 N2 O	Phenazone	5.44E-04	2.8901	80.681	level2	mzCloud	C13244	HMDB0015503	Organoheterocyclic compounds	Pyrazoles	Azoles	Pyrazoles	NA	NA	NA	1.44895e+08
8.161_314.17471	POS	8.161	314.175	C19 H23 N O3	Ethylmorphine	-0.000357	-1.13992	59.4996	level3	mzCloud	C07537	HMDB0015509	Alkaloids and derivatives	NA	Morphinans	Alkaloids and derivatives	NA	NA	NA	1.14834e+07
1.215_314.09205	POS	1.215	314.092	C16 H12 F N3 O3	Flunitrazepam	-0.00149766	-4.78354	44.7871	level3	mzCloud	D01230	HMDB0015510	NA	NA	NA	NA	NA	NA	NA	4.19029e+08
5.007_387.20175	POS	5.007	387.202	C26 H26 F2 N2	Flunarizine	-0.00136466	-3.37616	27.6962	level3	mzCloud	D07971	HMDB0015589	NA	NA	NA	NA	NA	NA	NA	2992357841
8.724_340.19016	POS	8.724	340.19	C21 H25 N O3	Mepenzolate	-0.000565	-1.66621	55.9658	level3	mzCloud	C07818	HMDB0015591	Benzenoids	Diphenylmethanes	Benzene and substituted derivatives	Benzene and derivatives	NA	NA	NA	1.0105e+08
7.971_204.10204	POS	7.971	204.102	C12 H13 N O2	Methsuximide	1.30E-04	0.641585	48.8596	level3	mzCloud	D00404	HMDB0015611	NA	NA	NA	NA	NA	NA	NA	6.91628e+06
11.533_577.37555	POS	11.533	577.376	C33 H52 O8	Diosgenin glucoside	0.00205433	3.56427	59.1795	level3	PMDB	C20709	HMDB0029310	Lipids and lipid-like molecules	Steroidal glycosides	Steroids and steroid derivatives	Steroids and derivatives	NA	NA	NA	NA
3.329_133.04985	POS	3.329	133.05	C5 H8 O4	Ethyl malonate	3.15E-04	2.38707	76.9329	level2	mzCloud	NA	HMDB0029573	Organic acids and derivatives	Dicarboxylic acids and derivatives	Carboxylic acids and derivatives	Organic acids	NA	NA	NA	3.05828e+08
10.405_301.07047	POS	10.405	301.07	C16 H12 O6	Diosmetin	-0.0002	-0.664867	88.0089	level2	mzCloud	C10038	HMDB0029676	Flavonoids	Flavones	Flavonoids	Flavonoids	NA	NA	NA	1.71283e+08
15.16_349.27374	POS	15.16	349.274	C22 H36 O3	Anacardic acid	2.12E-05	0.0607747	69.8903	level2	mzCloud	C10759	HMDB0029683	PK Polyketides	PK1504 Anacardic acids and derivatives	PK15 Phenolic lipids	Polyketides[PK]	NA	NA	NA	2.42779e+07
6.625_163.03894	POS	6.625	163.039	C9 H6 O3	7-hydroxycoumarine	-3.02e-05	-0.186262	78.4859	level2	mzCloud	C09315	HMDB0029865	Phenylpropanoids	Coumarins	Coumarins	Coumarins	Biosynthesis of other secondary metabolites	Biosynthesis of various secondary metabolites - part 1	map00999 Biosynthesis of various plant secondary metabolites; map01061 Biosynthesis of phenylpropanoids; map01110 Biosynthesis of secondary metabolites	5.36437e+07
17.454_457.36792	POS	17.454	457.368	C30 H48 O3	Betulinic acid	2.98E-04	0.653106	82.507	level2	PMDB	C08619	HMDB0030094	Terpenoids	Lupanes	Triterpenoids (C30)	Terpenoids	NA	NA	NA	8.11364e+07
6.814_293.10306	POS	6.814	293.103	C15 H16 O6	Norcimifugin	0.00109315	3.74246	42.4799	level3	PMDB	NA	HMDB0030120	Organoheterocyclic compounds	1-benzopyrans	Benzopyrans	Flavonoids	NA	NA	NA	1.41226e+07
6.446_213.10254	POS	6.446	213.103	C13 H12 N2 O	Harmine	2.99E-04	1.41197	41.9808	level3	mzCloud	C06538	HMDB0030311	Alkaloids	Indole alkaloids	Alkaloids derived from tryptophan and anthranilic acid	Alkaloids	Biosynthesis of other secondary metabolites	Indole alkaloid biosynthesis	map00901 Indole alkaloid biosynthesis; map01063 Biosynthesis of alkaloids derived from shikimate pathway	NA
0.973_353.06378	POS	0.973	353.064	C17 H14 O7	Aflatoxin g2	39.9932	121164	73.487	level3	mzCloud	C16754	HMDB0030475	Fungal toxins	Aflatoxins	Mycotoxins	Fungal toxins	Biosynthesis of other secondary metabolites	Aflatoxin biosynthesis	map00254 Aflatoxin biosynthesis; map01100 Metabolic pathways; map01110 Biosynthesis of secondary metabolites	1.91004e+07
6.295_449.10790	POS	6.295	449.108	C21 H20 O11	Orientin	6.15E-05	0.137354	92.4856	level1	PMDB	C10114	HMDB0030614	Flavonoids	Flavones	Flavonoids	Flavonoids	NA	NA	NA	6180916689
9.115_303.05029	POS	9.115	303.05	C15 H10 O7	Morin	3.64E-04	1.20459	90.0893	level1	PMDB	C10105	HMDB0030796	Flavonoids	Flavonols	Flavonoids	Flavonoids	NA	NA	NA	NA
12.368_257.08112	POS	12.368	257.081	C15 H12 O4	Pinocembrin	2.80E-04	1.09473	86.6968	level1	PMDB	C09827	HMDB0030808	Flavonoids	Flavanones	Flavonoids	Flavonoids	Biosynthesis of other secondary metabolites	Flavonoid biosynthesis	map00941 Flavonoid biosynthesis	NA
7.467_565.15460	POS	7.467	565.155	C26 H28 O14	Apiin	-0.00058	-1.02778	82.3805	level1	PMDB	C04858	HMDB0030843	Flavonoids	Flavones	Flavonoids	Flavonoids	Biosynthesis of other secondary metabolites	Flavone and flavonol biosynthesis	map00944 Flavone and flavonol biosynthesis	2.89341e+07
6.476_827.39545	POS	6.476	827.395	C23 H30 O6	Citreoviridin	424.184	1.05465e+06	54.0229	level3	mzCloud	C16766	HMDB0030868	Fungal toxins	Others	Mycotoxins	Fungal toxins	NA	NA	NA	8.74852e+07
17.279_291.23190	POS	17.279	291.232	C19 H34 O4	Avocadyne 1-acetate	-18.0105	-55205.4	72.3856	level2	mzCloud	NA	HMDB0031048	Lipids and lipid-like molecules	Fatty alcohols	Fatty Acyls	Fatty acyls[FA]	NA	NA	NA	NA
5.79_167.07047	POS	5.79	167.07	C9 H10 O3	3',4'-dihydroxyphenylacetone	1.94E-04	1.17039	54.9444	level3	mzCloud	NA	HMDB0031132	Benzenoids	Phenylpropanes	Benzene and substituted derivatives	Benzene and derivatives	NA	NA	NA	4.26349e+07
10.835_163.11211	POS	10.835	163.112	C11 H14 O	Valerophenone	3.65E-04	2.24962	76.3118	level2	mzCloud	NA	HMDB0031208	Organic oxygen compounds	Carbonyl compounds	Organooxygen compounds	Carbonyl compounds	NA	NA	NA	3.00339e+07
6.197_141.12762	POS	6.197	141.128	C9 H18 O2	4-methyl-n-octanoic acid	2.52E-04	1.59096	71.1072	level2	PMDB	NA	HMDB0031557	Lipids and lipid-like molecules	Fatty acids and conjugates	Fatty Acyls	Fatty acyls[FA]	NA	NA	NA	1.0668e+07
5.595_165.12762	POS	5.595	165.128	C11 H16 O	5-phenyl-1-pentanol	2.33E-04	1.41848	29.3625	level3	mzCloud	NA	HMDB0031624	Lipids and lipid-like molecules	Fatty alcohols	Fatty Acyls	Fatty acyls[FA]	NA	NA	NA	3.14792e+07
12.067_217.15900	POS	12.067	217.159	C15 H20 O	Hexylcinnamaldehyde	3.05E-04	1.4099	67.2159	level2	PMDB	NA	HMDB0031736	Phenylpropanoids and polyketides	NA	Cinnamaldehydes	Polyketides[PK]	NA	NA	NA	1.76277e+07
21.128_637.30042	POS	21.128	637.3	C18 H22 O5	Zearalenone	318.146	999999	79.5619	level2	mzCloud	C09981	HMDB0031752	Fungal toxins	Others	Mycotoxins	Fungal toxins	NA	NA	NA	8.26888e+07
3.136_222.11273	POS	3.136	222.113	C12 H15 N O3	Carbofuran	2.62E-04	1.1852	74.4813	level2	mzCloud	C14291	HMDB0031770	Organoheterocyclic compounds	NA	Coumarans	Coumarans	NA	NA	NA	NA
13.341_135.08047	POS	13.341	135.08	C9 H10 O	4-ethylbenzaldehyde	3.33E-05	0.248547	79.8232	level2	mzCloud	NA	HMDB0032024	Benzenoids	Benzoyl derivatives	Benzene and substituted derivatives	Benzene and derivatives	NA	NA	NA	1.46476e+07
9.286_135.08060	POS	9.286	135.081	C9 H10 O	2,4-dimethylbenzaldehyde	1.55E-04	1.15902	75.2343	level2	mzCloud	NA	HMDB0032142	Benzenoids	Benzoyl derivatives	Benzene and substituted derivatives	Benzene and derivatives	NA	NA	NA	1.28741e+07
13.997_167.07051	POS	13.997	167.071	C9 H10 O3	Ethylparaben	2.40E-04	1.44604	75.6836	level2	PMDB	NA	HMDB0032573	Benzenoids	Benzoic acids and derivatives	Benzene and substituted derivatives	Benzene and derivatives	NA	NA	NA	NA
0.922_247.05814	POS	0.922	247.058	C11 H12 O5	Sinapinic acid	21.9824	98105.7	55.5884	level3	mzCloud	C00482	HMDB0032616	Phenylpropanoids	Sinapate derivatives	Monolignols	Phenylpropanoids	Biosynthesis of other secondary metabolites	Phenylpropanoid biosynthesis	map00940 Phenylpropanoid biosynthesis; map01061 Biosynthesis of phenylpropanoids; map01100 Metabolic pathways; map01110 Biosynthesis of secondary metabolites	6.77147e+07
9.574_323.18555	POS	9.574	323.186	C18 H26 O5	A-zearalanol	2.46E-04	0.764996	79.5521	level2	mzCloud	C14752	HMDB0032702	Fungal toxins	Others	Mycotoxins	Fungal toxins	NA	NA	NA	NA
3.61_203.11841	POS	3.61	203.118	C12 H11 N O	Naphthaleneacetamide	5.13E-04	2.77346	23.2544	level3	mzCloud	C18533	HMDB0032710	Benzenoids	NA	Naphthalenes	Benzene and derivatives	NA	NA	NA	1.44148e+08
2.093_236.09178	POS	2.093	236.092	C12 H13 N O4	3-ketocarbofuran	6.78E-05	0.288405	16.2914	level3	mzCloud	NA	HMDB0032776	Organoheterocyclic compounds	NA	Benzofurans	Benzofurans	NA	NA	NA	NA
3.166_143.03423	POS	3.166	143.034	C6 H6 O4	Kojic acid	3.41E-04	2.4039	90.3866	level2	mzCloud	C14516	HMDB0032923	Organoheterocyclic compounds	Pyranones and derivatives	Pyrans	Pyranones and derivatives	NA	NA	NA	1.24469e+08
3.918_167.11823	POS	3.918	167.118	C9 H14 N2 O	2-sec-butyl-3-methoxypyrazin	3.35E-04	2.01942	50.4433	level3	mzCloud	NA	HMDB0032933	Organoheterocyclic compounds	Pyrazines	Diazines	Pyrazines	NA	NA	NA	NA
7.884_207.06531	POS	7.884	207.065	C11 H10 O4	Citropten	1.22E-04	0.59346	73.5603	level2	PMDB	NA	HMDB0032952	Phenylpropanoids and polyketides	NA	Coumarins and derivatives	Coumarins and derivatives	NA	NA	NA	NA
1.807_144.04816	POS	1.807	144.048	C6 H9 N O S	4-methyl-5-thiazoleethanol	3.99E-04	2.79044	75.3147	level2	mzCloud	C04294	HMDB0032985	Alkaloids	Thiazole alkaloids	Alkaloids derived from tyrosine	Alkaloids	Metabolism of cofactors and vitamins	Thiamine metabolism	map00730 Thiamine metabolism; map01100 Metabolic pathways; map01240 Biosynthesis of cofactors	26534197
5.545_163.07559	POS	5.545	163.076	C10 H10 O2	Safrole	2.36E-04	1.45563	68.8771	level2	mzCloud	C10490	HMDB0033591	Organoheterocyclic compounds	NA	Benzodioxoles	Benzodioxoles	NA	NA	NA	2.9594e+07
7.487_325.14297	POS	7.487	325.143	C10 H10 O2	Methyl cinnamate	-0.000195	-1.20255	64.0988	level2	mzCloud	C06358	HMDB0033833	Phenylpropanoids and polyketides	Cinnamic acid esters	Cinnamic acids and derivatives	Polyketides[PK]	NA	NA	NA	1.06845e+08
8.166_213.07620	POS	8.166	213.076	C10 H12 O5	Gallic acid trimethyl ether	4.52E-04	2.13329	46.9577	level3	PMDB	NA	HMDB0033839	Benzenoids	Benzoic acids and derivatives	Benzene and substituted derivatives	Benzene and derivatives	NA	NA	NA	NA
6.528_417.11768	POS	6.528	417.118	C21 H20 O9	Daidzin	-0.000333	-0.799904	79.8063	level1	mzCloud	C10216	HMDB0033991	Flavonoids	Isoflavones	Isoflavonoids	Flavonoids	Biosynthesis of other secondary metabolites	Isoflavonoid biosynthesis	map00943 Isoflavonoid biosynthesis; map00946 Degradation of flavonoids; map01100 Metabolic pathways	8.09884e+07
12.687_481.35297	POS	12.687	481.353	C28 H48 O6	Epibrassinolide	6.01E-04	1.25043	85.5102	level1	PMDB	C08814	HMDB0034081	Steroids	Campestane derivatives [Fig]	28-Carbon atoms	Sterol lipids[ST]	Metabolism of terpenoids and polyketides	Brassinosteroid biosynthesis	map00905 Brassinosteroid biosynthesis; map01060 Biosynthesis of plant secondary metabolites; map01062 Biosynthesis of terpenoids and steroids; map01070 Biosynthesis of plant hormones; map01100 Metabolic pathways; map01110 Biosynthesis of secondary metabolites; map04075 Plant hormone signal transduction	NA
22.606_284.29422	POS	22.606	284.294	C18 H37 N O	Stearamide	-0.000571	-2.01692	36.1547	level3	mzCloud	C13846	HMDB0034146	FA Fatty acyls	FA0801 Primary amides	FA08 Fatty amides	Fatty acyls[FA]	NA	NA	NA	NA
15.994_239.23709	POS	15.994	239.237	C16 H30 O	Muscone	1.49E-04	0.625172	82.0203	level2	mzCloud	NA	HMDB0034181	Organic oxygen compounds	Carbonyl compounds	Organooxygen compounds	Carbonyl compounds	NA	NA	NA	2.6352e+07
8.978_259.11761	POS	8.978	259.118	C12 H20 O7	Citroflex 2	-2.96e-05	-0.107195	46.1888	level3	mzCloud	D06228	HMDB0034263	NA	NA	NA	NA	NA	NA	NA	2.64966e+07
6.433_187.03900	POS	6.433	187.039	C11 H6 O3	Psoralen	3.09E-05	0.165858	54.5211	level3	mzCloud	C09305	HMDB0034272	Phenylpropanoids	Furanocoumarins	Coumarins	Coumarins	Biosynthesis of other secondary metabolites	Biosynthesis of various secondary metabolites - part 1	map00999 Biosynthesis of various plant secondary metabolites; map01061 Biosynthesis of phenylpropanoids; map01110 Biosynthesis of secondary metabolites	6.67107e+06
13.194_191.10670	POS	13.194	191.107	C12 H14 O2	Ligustilide	4.85E-05	0.254929	82.55	level1	PMDB	C16987	HMDB0034277	Organoheterocyclic compounds	NA	Isobenzofurans	Isobenzofurans	NA	NA	NA	1.51406e+07
7.836_193.04979	POS	7.836	193.05	C10 H8 O4	Scopoletin	2.54E-04	1.32345	84.6597	level2	PMDB	C01752	HMDB0034344	Phenylpropanoids	Coumarins	Coumarins	Coumarins	Biosynthesis of other secondary metabolites	Biosynthesis of various secondary metabolites - part 1	map00999 Biosynthesis of various plant secondary metabolites; map01061 Biosynthesis of phenylpropanoids; map01110 Biosynthesis of secondary metabolites	NA
2.206_127.03921	POS	2.206	127.039	C6 H6 O3	5-hydroxymethyl-2-furaldehyde	2.37E-04	1.87928	91.7465	level2	mzCloud	C11101	HMDB0034355	Organic oxygen compounds	Carbonyl compounds	Organooxygen compounds	Carbonyl compounds	Xenobiotics biodegradation and metabolism	Furfural degradation	map00365 Furfural degradation; map01120 Microbial metabolism in diverse environments	NA
5.845_465.10294	POS	5.845	465.103	C21 H20 O12	Myricitrin	1.83E-04	0.395093	44.1048	level3	mzCloud	C10108	HMDB0034360	Flavonoids	Flavonols	Flavonoids	Flavonoids	NA	NA	NA	2.9872e+07
3.541_326.15991	POS	3.541	326.16	C16 H23 N O6	Monocrotaline	9.82E-05	0.301979	63.5975	level2	PMDB	C10350	HMDB0034363	Alkaloids	Pyrrolizidine alkaloids	Alkaloids derived from ornithine	Alkaloids	NA	NA	NA	NA
10.125_177.12753	POS	10.125	177.128	C12 H18 O2	Sedanolide	-18.0105	-92774.9	88.4559	level2	mzCloud	C17002	HMDB0034450	Organoheterocyclic compounds	NA	Isobenzofurans	Isobenzofurans	NA	NA	NA	2.74336e+07
8.075_469.33115	POS	8.075	469.331	C30 H44 O4	Glabrolide	-0.00013	-0.277934	78.8111	level2	PMDB	NA	HMDB0034515	Lipids and lipid-like molecules	Triterpenoids	Prenol lipids	Terpenoids	NA	NA	NA	3.1691e+07
8.843_503.33676	POS	8.843	503.337	C30 H46 O6	Medicagenic acid	4.59E-05	0.0913038	73.7271	level2	PMDB	NA	HMDB0034551	Lipids and lipid-like molecules	Triterpenoids	Prenol lipids	Terpenoids	NA	NA	NA	4.23805e+07
13.077_237.18499	POS	13.077	237.185	C15 H24 O2	Curdione	8.66E-05	0.366599	86.8852	level1	PMDB	C17493	HMDB0034714	Lipids and lipid-like molecules	Sesquiterpenoids	Prenol lipids	Terpenoids	NA	NA	NA	1.8498e+07
8.174_153.12747	POS	8.174	153.127	C10 H16 O	Citral	8.02E-05	0.527306	81.3835	level2	mzCloud	C01499	HMDB0035078	Terpenoids	Linear monoterpenes	Monoterpenoids (C10)	Terpenoids	Chemical structure transformation maps	Biosynthesis of terpenoids and steroids	map00907 Pinene, camphor and geraniol degradation; map01062 Biosynthesis of terpenoids and steroids; map01120 Microbial metabolism in diverse environments	1.81755e+07
11.59_311.16425	POS	11.59	311.164	C20 H24 O4	Crocetin	8.29E-04	2.52757	62.6716	level2	PMDB	C08588	HMDB0035098	Terpenoids	Apocarotenoids	Carotenoids and apocarotenoids	Terpenoids	Biosynthesis of other secondary metabolites	Biosynthesis of various secondary metabolites - part 1	map00999 Biosynthesis of various plant secondary metabolites; map01100 Metabolic pathways; map01110 Biosynthesis of secondary metabolites	5.40081e+07
13.048_315.08597	POS	13.048	315.086	C17 H14 O6	Aflatoxin b2	-0.000347	-1.10365	86.247	level2	mzCloud	C16753	HMDB0035208	Fungal toxins	Aflatoxins	Mycotoxins	Fungal toxins	Biosynthesis of other secondary metabolites	Aflatoxin biosynthesis	map00254 Aflatoxin biosynthesis; map01100 Metabolic pathways; map01110 Biosynthesis of secondary metabolites	8.56028e+07
17.256_251.20065	POS	17.256	251.201	C16 H26 O2	Clareolide	1.00E-04	0.400462	89.6276	level2	PMDB	NA	HMDB0035293	Organoheterocyclic compounds	NA	Naphthofurans	Terpenoids	NA	NA	NA	NA
15.365_807.48645	POS	15.365	807.486	C42 H72 O13	Ginsenoside rg2	21.9819	28020.3	73.0799	level2	mzCloud	NA	HMDB0035395	Lipids and lipid-like molecules	Triterpenoids	Prenol lipids	Terpenoids	NA	NA	NA	NA
7.015_449.10742	POS	7.015	449.107	C21 H20 O11	Cynaroside	-0.000416	-0.928263	87.0343	level1	mzCloud	C03951	HMDB0035588	Flavonoids	Flavones	Flavonoids	Flavonoids	Biosynthesis of other secondary metabolites	Flavone and flavonol biosynthesis	map00944 Flavone and flavonol biosynthesis	7.42293e+08
14.719_315.19507	POS	14.719	315.195	C20 H26 O3	Kahweol	-0.000403	-1.2822	81.7633	level2	PMDB	NA	HMDB0035602	Lipids and lipid-like molecules	Monoterpenoids	Prenol lipids	Terpenoids	NA	NA	NA	2.85372e+07
8.454_341.13785	POS	8.454	341.138	C20 H22 O6	Matairesinol	-18.0111	-50290.3	77.9823	level2	mzCloud	C10682	HMDB0035698	Phenylpropanoids	Lignans	Lignans	Lignans	Biosynthesis of other secondary metabolites	Biosynthesis of various secondary metabolites - part 1	map00999 Biosynthesis of various plant secondary metabolites; map01061 Biosynthesis of phenylpropanoids; map01100 Metabolic pathways; map01110 Biosynthesis of secondary metabolites	2.0726e+07
7.262_155.14313	POS	7.262	155.143	C10 H18 O	Terpinen-4-ol	8.57E-05	0.555818	69.1505	level2	PMDB	C17073	HMDB0035833	PR Prenol lipids	PR0102 C10 isoprenoids (monoterpenes)	PR01 Isoprenoids	Prenol lipids[PR]	NA	NA	NA	1.02687e+07
7.812_437.19574	POS	7.812	437.196	C26 H30 O7	Obacunone	-0.000221	-0.487504	46.1609	level3	PMDB	C08775	HMDB0035858	Terpenoids	Limonoids	Triterpenoids (C30)	Terpenoids	NA	NA	NA	2.79958e+07
5.259_171.13826	POS	5.259	171.138	C10 H18 O2	Linalyl oxide	2.84E-04	1.66818	45.2004	level3	PMDB	NA	HMDB0035907	Organoheterocyclic compounds	NA	Tetrahydrofurans	Tetrahydrofurans	NA	NA	NA	1.90816e+07
15.802_453.19119	POS	15.802	453.191	C26 H30 O8	Limonin	-18.0102	-38303.7	56.2908	level3	mzCloud	C03514	HMDB0035921	Terpenoids	Limonoids	Triterpenoids (C30)	Terpenoids	NA	NA	NA	2.00606e+07
12.305_533.31158	POS	12.305	533.312	C30 H44 O8	Ganoderic acid g	6.18E-04	1.1612	64.6688	level2	PMDB	NA	HMDB0035985	Lipids and lipid-like molecules	Triterpenoids	Prenol lipids	Terpenoids	NA	NA	NA	NA
6.547_155.14308	POS	6.547	155.143	C10 H18 O	(-)-isopulegol	3.99E-05	0.258831	74.841	level2	PMDB	NA	HMDB0036078	Lipids and lipid-like molecules	Monoterpenoids	Prenol lipids	Terpenoids	NA	NA	NA	4.1405e+07
5.605_155.14326	POS	5.605	155.143	C10 H18 O	Linalool	2.25E-04	1.46013	84.3717	level2	PMDB	C03985	HMDB0036100	Terpenoids	Linear monoterpenes	Monoterpenoids (C10)	Terpenoids	NA	NA	NA	2.20634e+08
7.977_369.13297	POS	7.977	369.133	C19 H22 O6	Cynaropicrin	21.984	63511.7	49.096	level3	mzCloud	C09385	HMDB0036423	Terpenoids	Guaianolide	Sesquiterpenoids (C15)	Terpenoids	NA	NA	NA	2.19772e+07
5.694_166.05020	POS	5.694	166.05	C8 H7 N O3	Coixol	3.32E-04	2.01024	67.3679	level2	PMDB	NA	HMDB0036582	Organoheterocyclic compounds	Benzoxazolones	Benzoxazoles	Alkaloids	NA	NA	NA	NA
12.45_255.06533	POS	12.45	255.065	C15 H10 O4	Chrysin	1.49E-04	0.585743	93.1798	level2	mzCloud	C10028	HMDB0036619	Flavonoids	Flavones	Flavonoids	Flavonoids	Biosynthesis of other secondary metabolites	Flavonoid biosynthesis	map00941 Flavonoid biosynthesis	3.5377e+07
1.993_166.08670	POS	1.993	166.087	C9 H8 O2	Dihydrocoumarin	4.45E-04	3.00702	81.4807	level2	PMDB	C02274	HMDB0036626	Phenylpropanoids and polyketides	NA	3,4-dihydrocoumarins	Coumarins and derivatives	Xenobiotics biodegradation and metabolism	Polycyclic aromatic hydrocarbon degradation	map00624 Polycyclic aromatic hydrocarbon degradation; map00999 Biosynthesis of various plant secondary metabolites; map01120 Microbial metabolism in diverse environments	25795064115
18.002_495.34750	POS	18.002	495.348	C32 H48 O5	Acetyl-11-keto-脽-boswellic acid	5.19E-04	1.01244	72.5275	level2	PMDB	NA	HMDB0036672	Lipids and lipid-like molecules	Triterpenoids	Prenol lipids	Terpenoids	NA	NA	NA	1.84958e+07
8.797_221.18990	POS	8.797	221.19	C15 H24 O	(-)-caryophyllene oxide	-5.62e-05	-0.255026	91.7934	level2	mzCloud	C16908	HMDB0036789	PR Prenol lipids	PR0103 C15 isoprenoids (sesquiterpenes)	PR01 Isoprenoids	Prenol lipids[PR]	NA	NA	NA	7.74648e+07
22.116_443.38840	POS	22.116	443.388	C30 H50 O2	Betulin	3.99E-05	0.0901639	90.7015	level1	PMDB	C08618	HMDB0036838	Terpenoids	Lupanes	Triterpenoids (C30)	Terpenoids	NA	NA	NA	3.56746e+07
6.92_219.17430	POS	6.92	219.174	C15 H22 O	A-cyperone	4.07E-06	0.0186541	68.5055	level2	PMDB	C17090	HMDB0037061	Lipids and lipid-like molecules	Sesquiterpenoids	Prenol lipids	Terpenoids	NA	NA	NA	1.60491e+07
8.891_153.12775	POS	8.891	153.128	C10 H18 O2	Delta-decalactone	4.63E-04	2.72327	75.7938	level2	PMDB	NA	HMDB0037116	Organoheterocyclic compounds	Delta valerolactones	Lactones	Delta valerolactones	NA	NA	NA	8.11432e+07
8.751_229.17973	POS	8.751	229.18	C13 H24 O3	L-menthyl lactate	-8.79e-05	-0.385119	20.444	level3	PMDB	NA	HMDB0037212	Lipids and lipid-like molecules	Monoterpenoids	Prenol lipids	Terpenoids	NA	NA	NA	2.29638e+07
15.424_339.21658	POS	15.424	339.217	C19 H30 O5	Dodecyl gallate	-1.73e-05	-0.0510868	41.7556	level3	mzCloud	NA	HMDB0038720	Benzenoids	Benzoic acids and derivatives	Benzene and substituted derivatives	Benzene and derivatives	NA	NA	NA	NA
4.424_226.10777	POS	4.424	226.108	C12 H11 N5	Benzyladenine	-0.000949	-4.21647	52.6366	level3	mzCloud	C11263	HMDB0039238	Organoheterocyclic compounds	Purines and purine derivatives	Imidazopyrimidines	Purines and derivatives	NA	NA	NA	4.03606e+07
18.66_348.28955	POS	18.66	348.29	C22 H34 O2	Eicosapentaenoic acid ethyl ester	17.0264	51555.2	51.9924	level3	mzCloud	C16184	HMDB0039530	FA Fatty acyls	FA0710 Short fatty esters	FA07 Fatty esters	Fatty acyls[FA]	NA	NA	NA	1.02115e+07
7.986_975.51550	POS	7.986	975.515	C48 H78 O20	Madecassoside	-0.000418	-0.428975	57.6623	level3	PMDB	NA	HMDB0040122	Lipids and lipid-like molecules	Terpene glycosides	Prenol lipids	Terpenoids	NA	NA	NA	3.54585e+07
22.427_393.29706	POS	22.427	393.297	C22 H42 O4	Bis(2-ethylhexyl)adipate	-0.000468	-1.26507	89.2951	level2	mzCloud	C14240	HMDB0040270	Lipids and lipid-like molecules	Fatty acid esters	Fatty Acyls	Fatty acyls[FA]	NA	NA	map05207 Chemical carcinogenesis - receptor activation	215777891
12.724_179.10699	POS	12.724	179.107	C11 H14 O2	Isobutyl benzoate	3.37E-04	1.89205	78.7335	level2	mzCloud	NA	HMDB0040583	Benzenoids	Benzoic acids and derivatives	Benzene and substituted derivatives	Benzene and derivatives	NA	NA	NA	5.06496e+07
10.342_271.13269	POS	10.342	271.133	C17 H18 O3	4-tert-butylphenyl salicylate	-0.000181	-0.668357	60.9596	level2	mzCloud	NA	HMDB0041314	Phenylpropanoids and polyketides	NA	Depsides and depsidones	Polyketides[PK]	NA	NA	NA	19315439
3.826_144.08119	POS	3.826	144.081	C10 H9 N	2-naphthylamine	4.16E-04	2.90841	71.6952	level2	mzCloud	C02227	HMDB0041802	Benzenoids	NA	Naphthalenes	Benzene and derivatives	NA	NA	NA	5.0917e+08
1.348_182.11784	POS	1.348	182.118	C10 H15 N O2	3,4-dimethoxyphenethylamine (dmpea)	2.88E-04	1.59211	61.0545	level2	mzCloud	NA	HMDB0041806	Benzenoids	Methoxybenzenes	Benzene and substituted derivatives	Benzene and derivatives	NA	NA	NA	NA
7.306_328.15402	POS	7.306	328.154	C19 H21 N O4	6-acetylmorphine	-0.000472	-1.44427	57.8974	level3	mzCloud	C11781	HMDB0041812	Alkaloids and derivatives	NA	Morphinans	Alkaloids and derivatives	NA	NA	NA	5.9539e+07
4.292_290.13892	POS	4.292	290.139	C16 H19 N O4	Benzoylecgonine	2.31E-04	0.800382	49.1957	level3	mzCloud	C10847	HMDB0041836	Alkaloids	Tropane alkaloids	Alkaloids derived from ornithine	Alkaloids	NA	NA	NA	NA
2.375_196.09721	POS	2.375	196.097	C10 H13 N O3	N-acetyldopamine	3.94E-04	2.0192	64.944	level2	mzCloud	NA	HMDB0041943	Benzenoids	Benzenediols	Phenols	Phenols and derivatives	NA	NA	NA	NA
8.526_307.26285	POS	8.526	307.263	C20 H34 O2	11(z),14(z),17(z)-eicosatrienoic acid	-0.000309	-1.0088	86.1743	level2	mzCloud	C16522	HMDB0060039	FA Fatty acyls	FA0103 Unsaturated fatty acids	FA01 Fatty Acids and Conjugates	Fatty acyls[FA]	Lipid metabolism	Biosynthesis of unsaturated fatty acids	map01040 Biosynthesis of unsaturated fatty acids	1.59131e+08
1.642_363.17642	POS	1.642	363.176	C16 H22 N6 O4	Protirelin	-0.00110757	-3.05815	29.2306	level3	mzCloud	C03958	HMDB0060080	Hormones and transmitters	Thyrotropin-releasing hormone [KO:K05253]	Peptide hormones	Hormones and transmitters	NA	NA	NA	NA
13.687_470.30316	POS	13.687	470.303	C32 H39 N O2	Ebastine	-0.00219438	-4.67587	37.6616	level3	mzCloud	D01478	HMDB0060159	NA	NA	NA	NA	NA	NA	NA	NA
10.17_271.06235	POS	10.17	271.062	C15 H11 Cl N2 O	Nordiazepam	-0.00092	-3.40614	79.3995	level2	mzCloud	C07486	HMDB0060538	Organoheterocyclic compounds	1,4-benzodiazepines	Benzodiazepines	1,4-benzodiazepines	NA	NA	NA	NA
1.376_198.11279	POS	1.376	198.113	C10 H15 N O3	Dl-metanephrine	3.23E-04	1.63917	71.5794	level2	mzCloud	C05588	HMDB0062493	Benzenoids	Methoxyphenols	Phenols	Phenols and derivatives	Amino acid metabolism	Tyrosine metabolism	map00350 Tyrosine metabolism; map01100 Metabolic pathways	NA
3.483_291.08679	POS	3.483	291.087	C15 H14 O6	Catechin	4.77E-04	1.64556	85.9636	level2	mzCloud	C17590	HMDB0127721	PK Polyketides	PK1202 Flavans, Flavanols and Leucoanthocyanidins	PK12 Flavonoids	Polyketides[PK]	NA	NA	NA	1.23585e+08
5.112_163.07556	POS	5.112	163.076	C10 H10 O2	Alpha-methylcinnamic acid	2.05E-04	1.26733	60.0343	level2	PMDB	NA	HMDB0133594	NA	NA	NA	Polyketides[PK]	NA	NA	NA	3.02748e+07
16.948_277.17981	POS	16.948	277.18	C17 H24 O3	Shogaol	-1.16e-05	-0.0419292	84.1554	level2	mzCloud	C10494	HMDB0137236	Shikimate / acetate-malonate pathway derived compounds	Zingiber derived compounds	Others	Polyketides[PK]	NA	NA	NA	1.2176e+07
13.809_163.03914	POS	13.809	163.039	C9 H6 O3	4-hydroxycoumarin	1.68E-04	1.03797	76.485	level2	PMDB	C20414	HMDB0137904	NA	NA	NA	Coumarins and derivatives	NA	NA	NA	NA
20.085_182.98540	POS	20.085	182.985	C9 H10 O4	Methyl vanillate	-0.079788	-438.256	31.8547	level3	PMDB	NA	HMDB0240266	Benzenoids	Benzoic acids and derivatives	Benzene and substituted derivatives	Benzene and derivatives	NA	NA	NA	4.50105e+07
7.01_463.08676	POS	7.01	463.087	C21 H18 O12	Luteolin 7-glucuronide	-0.000345	-0.747199	89.9252	level1	PMDB	C03515	HMDB0240541	Flavonoids	Flavones	Flavonoids	Flavonoids	Biosynthesis of other secondary metabolites	Flavone and flavonol biosynthesis	map00944 Flavone and flavonol biosynthesis	1761072246
6.701_433.11228	POS	6.701	433.112	C21 H20 O10	Vitexin	-0.000648	-1.49908	88.8789	level1	PMDB	C01460	NA	Flavonoids	Flavones	Flavonoids	Flavonoids	Biosynthesis of other secondary metabolites	Flavonoid biosynthesis	map00941 Flavonoid biosynthesis; map00944 Flavone and flavonol biosynthesis	1811069887
6.849_433.11224	POS	6.849	433.112	C21 H20 O10	Isovitexin	-0.00068	-1.57266	91.7848	level1	PMDB	C01714	NA	Flavonoids	Flavones	Flavonoids	Flavonoids	Biosynthesis of other secondary metabolites	Flavone and flavonol biosynthesis	map00944 Flavone and flavonol biosynthesis	11277717824
4.065_243.08665	POS	4.065	243.087	C12 H10 N4 O2	Lumichrome	-0.000997	-4.1204	34.3449	level3	PMDB	C01727	NA	Organoheterocyclic compounds	Alloxazines and isoalloxazines	Pteridines and derivatives	Others	Metabolism of cofactors and vitamins	Riboflavin metabolism	map00740 Riboflavin metabolism	2.83161e+07
17.865_1202.84509	POS	17.865	1202.85	C62 H111 N11 O12	Cyclosporine a	-0.00355139	-2.95495	16.5479	level3	mzCloud	C05086	NA	NA	NA	NA	NA	NA	NA	NA	NA
7.329_576.32025	POS	7.329	576.32	C32 H41 N5 O5	A-ergocryptine	0.0022056	3.83376	38.782	level3	mzCloud	C07545	NA	Alkaloids	Indole alkaloids	Alkaloids derived from tryptophan and anthranilic acid	Alkaloids	NA	NA	NA	8.99529e+06
18.596_311.20068	POS	18.596	311.201	C21 H26 O2	Cannabinol	1.27E-04	0.40937	79.7865	level2	mzCloud	C07580	NA	Polyketides	Cannabinoids	Others	Polyketides[PK]	NA	NA	NA	NA
6.422_180.10220	POS	6.422	180.102	C10 H13 N O2	Phenacetin	2.87E-04	1.60401	67.9812	level2	mzCloud	C07591	NA	Benzenoids	Anilides	Benzene and substituted derivatives	Benzene and derivatives	NA	NA	NA	1.46623e+08
9.123_340.19064	POS	9.123	340.191	C21 H25 N O3	Nalmefene	-7.69e-05	-0.226631	56.7725	level3	mzCloud	C08027	NA	NA	NA	NA	NA	NA	NA	NA	3.82834e+07
15.15_459.27402	POS	15.15	459.274	C27 H38 O6	Prednisolone tebutate	-9.8e-05	-0.213928	51.3689	level3	mzCloud	C08182	NA	NA	NA	NA	NA	NA	NA	NA	NA
15.893_279.23192	POS	15.893	279.232	C18 H30 O2	A-eleostearic acid	7.00E-05	0.251767	94.3938	level2	mzCloud	C08315	NA	FA Fatty acyls	FA0103 Unsaturated fatty acids	FA01 Fatty Acids and Conjugates	Fatty acyls[FA]	NA	NA	NA	2610691439
7.749_432.25885	POS	7.749	432.259	C22 H30 N4 O4	Tentoxin	17.0249	41100.4	59.0757	level3	mzCloud	C08441	NA	Fungal toxins	Others	Mycotoxins	Fungal toxins	NA	NA	NA	1.0457e+08
22.87_409.38269	POS	22.87	409.383	C30 H50 O	Lupeol	-0.000162	-0.380794	87.0688	level2	mzCloud	C08628	NA	Terpenoids	Lupanes	Triterpenoids (C30)	Terpenoids	Metabolism of terpenoids and polyketides	Sesquiterpenoid and triterpenoid biosynthesis	map00909 Sesquiterpenoid and triterpenoid biosynthesis; map01062 Biosynthesis of terpenoids and steroids; map01110 Biosynthesis of secondary metabolites	5.31461e+07
15.521_422.28992	POS	15.521	422.29	C24 H39 N O5	Talatisamine	-0.000183	-0.433931	59.4924	level3	PMDB	C08713	NA	Alkaloids	Terpenoid alkaloids	Alkaloids derived by amination reactions	Alkaloids	NA	NA	NA	NA
9.994_487.19653	POS	9.994	487.197	C26 H30 O9	Rutaevin	2.74E-04	0.564129	43.6454	level3	PMDB	C08779	NA	Terpenoids	Others	Triterpenoids (C30)	Terpenoids	NA	NA	NA	4.6225e+07
18.214_497.36316	POS	18.214	497.363	C30 H50 O4	Bryodulcosigenin	21.985	46345.5	63.2524	level1	PMDB	C08789	NA	Terpenoids	Others	Triterpenoids (C30)	Terpenoids	NA	NA	NA	5.12136e+07
16.966_535.32458	POS	16.966	535.325	C30 H46 O8	Neriifolin	-0.00195985	-3.66794	23.5473	level3	mzCloud	C08876	NA	Steroids	Cardanolide derivatives [Fig]	23-Carbon atoms	Sterol lipids[ST]	NA	NA	NA	7.65148e+06
17.743_397.30981	POS	17.743	397.31	C27 H42 O3	Diosgenin	-18.0109	-43471.6	76.2719	level2	mzCloud	C08898	NA	Steroids	Spirostan derivatives [Fig]	27-Carbon atoms	Sterol lipids[ST]	Chemical structure transformation maps	Biosynthesis of plant secondary metabolites	map01060 Biosynthesis of plant secondary metabolites	7.31485e+07
18.566_885.48151	POS	18.566	885.482	C45 H72 O17	Gracillin	-0.00272064	-3.07599	53.1517	level3	PMDB	C08901	NA	Terpenoids	Furostan	Steroids	Terpenoids	NA	NA	NA	5.371e+07
16.52_431.31552	POS	16.52	431.316	C27 H42 O4	Hecogenin	-6.5e-05	-0.15117	54.736	level3	PMDB	C08902	NA	Terpenoids	Spirostan	Steroids	Terpenoids	Chemical structure transformation maps	Biosynthesis of plant secondary metabolites	map01060 Biosynthesis of plant secondary metabolites	1.7314e+07
17.739_473.36267	POS	17.739	473.363	C30 H48 O4	Echinocystic acid	1.34E-04	0.284592	79.9303	level2	PMDB	C08942	NA	Terpenoids	Dammarenes	Triterpenoids (C30)	Terpenoids	NA	NA	NA	2.52498e+07
20.515_751.45917	POS	20.515	751.459	C41 H66 O12	A-hederin	-0.00353633	-4.71224	16.8263	level3	PMDB	C08954	NA	Terpenoids	Oleananes	Triterpenoids (C30)	Terpenoids	NA	NA	NA	9.41602e+06
10.772_487.34247	POS	10.772	487.342	C30 H46 O5	Quillaic acid	6.67E-04	1.372	83.1428	level2	PMDB	C08972	NA	Terpenoids	Oleananes	Triterpenoids (C30)	Terpenoids	NA	NA	NA	6.5275e+07
12.466_563.35541	POS	12.466	563.355	C32 H50 O8	Baliospermin	-0.00243721	-4.33398	60.7727	level2	mzCloud	C09065	NA	Terpenoids	Others	Diterpenoids (C20)	Terpenoids	NA	NA	NA	NA
7.549_435.12845	POS	7.549	435.128	C21 H22 O10	Prunin	-0.000125	-0.287486	79.4081	level2	mzCloud	C09099	NA	Flavonoids	Flavanones	Flavonoids	Flavonoids	Biosynthesis of other secondary metabolites	Flavonoid biosynthesis	map00941 Flavonoid biosynthesis; map00946 Degradation of flavonoids; map01100 Metabolic pathways	2.44217e+07
8.913_323.17557	POS	8.913	323.176	C20 H22 N2 O2	Gelsemine	1.63E-04	0.506372	66.3882	level2	mzCloud	C09207	NA	Alkaloids	Indole alkaloids	Alkaloids derived from tryptophan and anthranilic acid	Alkaloids	NA	NA	NA	3.27209e+07
8.398_247.09627	POS	8.398	247.096	C14 H14 O4	Columbianetin	-0.000218	-0.884841	79.1813	level2	mzCloud	C09210	NA	Phenylpropanoids	Furanocoumarins	Coumarins	Coumarins	NA	NA	NA	2.21672e+07
14.623_582.32745	POS	14.623	582.327	C15 H22 O5	Artemisinin	299.173	1.06035e+06	43.6299	level3	mzCloud	C09538	NA	Terpenoids	Others	Sesquiterpenoids (C15)	Terpenoids	NA	NA	NA	NA
10.062_517.17065	POS	10.062	517.171	C24 H30 O11	Harpagoside	21.9846	44487.1	18.8658	level3	PMDB	C09783	NA	Terpenoids	Iridoids	Monoterpenoids (C10)	Terpenoids	NA	NA	NA	1.86103e+07
12.784_285.07562	POS	12.784	285.076	C16 H12 O5	Genkwanin	-0.000127	-0.448594	86.5247	level1	PMDB	C10046	NA	Flavonoids	Flavones	Flavonoids	Flavonoids	NA	NA	NA	2.84324e+08
13.416_345.09647	POS	13.416	345.096	C18 H16 O7	Lysionotin	-0.000413	-1.20098	75.5007	level2	PMDB	C10111	NA	Flavonoids	Flavones	Flavonoids	Flavonoids	NA	NA	NA	3.51459e+07
5.43_741.22418	POS	5.43	741.224	C33 H40 O19	Robinin	5.27E-04	0.711817	43.4799	level3	mzCloud	C10178	NA	Flavonoids	Flavonols	Flavonoids	Flavonoids	NA	NA	NA	3.85375e+07
13.029_285.07559	POS	13.029	285.076	C16 H12 O5	Wogonin	-0.000158	-0.556024	84.2355	level2	mzCloud	C10197	NA	Flavonoids	Flavones	Flavonoids	Flavonoids	NA	NA	NA	1.74119e+07
13.081_131.08563	POS	13.081	131.086	C10 H12 O	Trans-anethole	1.22E-04	0.826542	64.7869	level2	mzCloud	C10428	NA	Phenylpropanoids	Others	Monolignols	Phenylpropanoids	Biosynthesis of other secondary metabolites	Phenylpropanoid biosynthesis	map00940 Phenylpropanoid biosynthesis; map01110 Biosynthesis of secondary metabolites	NA
12.408_277.18005	POS	12.408	277.18	C17 H26 O4	6-gingerol	1.96E-04	0.66737	66.2791	level2	mzCloud	C10462	NA	Shikimate / acetate-malonate pathway derived compounds	Zingiber derived compounds	Others	Polyketides[PK]	Biosynthesis of other secondary metabolites	Stilbenoid, diarylheptanoid and gingerol biosynthesis	map00945 Stilbenoid, diarylheptanoid and gingerol biosynthesis; map01110 Biosynthesis of secondary metabolites	NA
11.529_265.19131	POS	11.529	265.191	C15 H24 N2 O2	Oxymatrine	2.60E-04	0.984721	67.8206	level2	mzCloud	C10749	NA	Alkaloids	Quinolizidine alkaloids	Alkaloids derived from lysine	Alkaloids	NA	NA	NA	3.00699e+07
18.838_426.30038	POS	18.838	426.3	C27 H39 N O3	Jervine	1.14E-04	0.267866	45.3938	level3	mzCloud	C10811	NA	Alkaloids	Steroid alkaloids	Alkaloids derived by amination reactions	Alkaloids	Chemical structure transformation maps	Biosynthesis of alkaloids derived from terpenoid and polyketide	map01066 Biosynthesis of alkaloids derived from terpenoid and polyketide	1.9142e+08
5.32_181.13383	POS	5.32	181.134	C10 H16 N2 O	Rilmenidine	2.95E-04	1.63846	22.8668	level3	mzCloud	C11120	NA	Organoheterocyclic compounds	Oxazolines	Azolines	Oxazolines	NA	NA	NA	NA
18.836_298.27399	POS	18.836	298.274	C18 H35 N O2	Spiroxamine	-6.91e-05	-0.232329	61.3698	level2	mzCloud	C11124	NA	Organic oxygen compounds	Ethers	Organooxygen compounds	Ethers	NA	NA	NA	2.6874e+07
4.409_235.14442	POS	4.409	235.144	C13 H18 N2 O2	Lenacil	3.20E-04	1.36701	43.8329	level3	mzCloud	C11200	NA	NA	NA	NA	NA	NA	NA	NA	NA
6.41_494.33337	POS	6.41	494.333	C28 H47 N O4 S	Tiamulin	0.00351788	7.131	48.127	level3	mzCloud	C12065	NA	NA	NA	NA	NA	NA	NA	NA	2.02548e+08
8.482_377.21066	POS	8.482	377.211	C25 H28 O3	Estradiol benzoate	-0.000458	-1.21856	60.3018	level2	mzCloud	C13444	NA	NA	NA	NA	NA	NA	NA	NA	2.36459e+07
14.877_303.19553	POS	14.877	303.196	C19 H26 O3	11-ketotestosterone	5.49E-05	0.181718	78.5738	level2	mzCloud	C14256	NA	ST Sterol lipids	ST0202 C19 steroids (androgens) and derivatives	ST02 Steroids	Sterol lipids[ST]	NA	NA	NA	5.66914e+07
14.841_271.16953	POS	14.841	271.17	C18 H22 O2	Trenbolone	2.69E-04	0.994427	76.0541	level2	mzCloud	C14261	NA	NA	NA	NA	NA	NA	NA	NA	5.64814e+07
13.211_307.19008	POS	13.211	307.19	C18 H26 O4	Dipentyl phthalate	-0.000291	-0.951633	30.5232	level3	mzCloud	C14300	NA	Benzenoids	Benzoic acids and derivatives	Benzene and substituted derivatives	Benzene and derivatives	NA	NA	NA	1.37403e+08
10.328_351.19565	POS	10.328	351.196	C23 H26 O3	Phenothrin	1.77E-04	0.505395	45.4721	level3	mzCloud	C14387	NA	Lipids and lipid-like molecules	Fatty acid esters	Fatty Acyls	Fatty acyls[FA]	NA	NA	NA	1.29065e+07
9.348_379.19037	POS	9.348	379.19	C21 H27 F O5	9-fluoroprednisolone	-0.00115999	-3.06726	39.8612	level3	mzCloud	C14484	NA	NA	NA	NA	NA	NA	NA	NA	3.92664e+07
13.92_331.19058	POS	13.92	331.191	C20 H26 O4	Dicyclohexyl phthalate	1.96E-04	0.59502	73.8035	level2	mzCloud	C14529	NA	Benzenoids	Benzoic acids and derivatives	Benzene and substituted derivatives	Benzene and derivatives	NA	NA	NA	2.98693e+07
10.921_408.31100	POS	10.921	408.311	C24 H38 O4	Diisooctyl phthalate	17.0267	43627.3	17.475	level3	mzCloud	C14577	NA	Benzenoids	Benzoic acids and derivatives	Benzene and substituted derivatives	Benzene and derivatives	NA	NA	NA	3.15337e+07
5.332_359.25424	POS	5.332	359.254	C21 H36 O3	Pregnanetriol	21.9805	65366.4	64.0049	level2	mzCloud	C14680	NA	NA	NA	NA	NA	NA	NA	NA	2.3759e+07
5.237_136.07594	POS	5.237	136.076	C8 H9 N O	N-benzylformamide	2.52E-04	1.86937	85.232	level2	mzCloud	C15561	NA	Benzenoids	NA	Benzene and substituted derivatives	Benzene and derivatives	NA	NA	NA	3.31406e+07
15.661_768.52539	POS	15.661	768.525	C42 H70 O11	Salinomycin	17.0263	22686.9	33.4716	level3	mzCloud	C15690	NA	PK Polyketides	Null	PK09 Polyether antibiotics	Polyketides[PK]	NA	NA	NA	3.96964e+07
15.058_357.27844	POS	15.058	357.278	C24 H36 O2	Docosahexaenoic acid ethyl ester	-0.00014	-0.392309	74.655	level2	mzCloud	C16185	NA	FA Fatty acyls	FA0400 Other Docosanoids	FA04 Docosanoids	Fatty acyls[FA]	NA	NA	NA	1.75585e+07
4.917_197.08138	POS	4.917	197.081	C10 H12 O4	Cantharidin	5.40E-04	2.7527	64.9236	level2	PMDB	C16778	NA	NA	NA	NA	Terpenoids	NA	NA	NA	4.10178e+07
15.476_387.25308	POS	15.476	387.253	C24 H34 O4	Bufalin	7.19E-05	0.186072	83.8778	level2	PMDB	C16922	NA	Steroids	Bufanolide derivatives [Fig]	24-Carbon atoms	Sterol lipids[ST]	NA	NA	NA	4.46861e+07
14.611_445.25626	POS	14.611	445.256	C26 H36 O6	Bufotalin	-0.00220921	-4.97288	46.1349	level3	PMDB	C16923	NA	Steroids	Bufanolide derivatives [Fig]	24-Carbon atoms	Sterol lipids[ST]	NA	NA	NA	NA
15.754_443.24048	POS	15.754	443.24	C26 H34 O6	Cinobufagin	-0.00233673	-5.28391	61.7881	level2	PMDB	C16931	NA	Steroids	Bufanolide derivatives [Fig]	24-Carbon atoms	Sterol lipids[ST]	NA	NA	NA	NA
15.764_403.24783	POS	15.764	403.248	C24 H34 O5	Gamabufotalin	-6.74e-05	-0.167557	78.2338	level2	PMDB	C16962	NA	Steroids	Bufanolide derivatives [Fig]	24-Carbon atoms	Sterol lipids[ST]	NA	NA	NA	NA
8.156_219.17430	POS	8.156	219.174	C15 H22 O	Germacrone	-4.07e-05	-0.186749	90.9795	level2	PMDB	C16966	NA	NA	NA	NA	Terpenoids	NA	NA	NA	4.07953e+07
21.969_425.37732	POS	21.969	425.377	C30 H48 O	Lupenone	-0.000508	-1.1975	88.8491	level2	PMDB	C16990	NA	NA	NA	NA	Terpenoids	NA	NA	NA	2.19839e+08
16.478_529.38977	POS	16.478	529.39	C33 H52 O5	Pachymic acid	0.00101932	1.92913	45.0208	level3	PMDB	C17044	NA	NA	NA	NA	Terpenoids	NA	NA	NA	5.64029e+07
11.169_385.23734	POS	11.169	385.237	C24 H32 O4	Resibufogenin	-7.85e-07	-0.00204284	52.7023	level3	PMDB	C17058	NA	Steroids	Bufanolide derivatives [Fig]	24-Carbon atoms	Sterol lipids[ST]	NA	NA	NA	1.85676e+07
15.605_403.24551	POS	15.605	403.246	C24 H34 O5	Telocinobufagin	-0.00238673	-5.9336	75.7946	level2	PMDB	C17072	NA	Steroids	Bufanolide derivatives [Fig]	24-Carbon atoms	Sterol lipids[ST]	NA	NA	NA	NA
1.211_330.11850	POS	1.211	330.118	C14 H19 N O8	Lithosprmoside	18.0107	54725.4	35.8159	level3	PMDB	C17771	NA	NA	NA	NA	Others	NA	NA	NA	NA
10.542_193.12273	POS	10.542	193.123	C12 H16 O2	Senkyunolide a	3.85E-04	2.00555	85.2925	level2	PMDB	C17853	NA	NA	NA	NA	Others	NA	NA	NA	8.50514e+07
9.227_305.24783	POS	9.227	305.248	C10 H16 O	Camphor	2.23E-04	1.46475	87.7603	level2	PMDB	C18369	NA	Terpenoids	Cyclic monoterpenes	Monoterpenoids (C10)	Terpenoids	NA	NA	NA	5.17634e+07
6.068_301.11826	POS	6.068	301.118	C16 H16 N2 O4	Phenmedipham	-2.37e-05	-0.0788698	9.22195	level3	mzCloud	C18420	NA	Benzenoids	Phenylcarbamic acid esters	Benzene and substituted derivatives	Benzene and derivatives	NA	NA	NA	2.46878e+08
6.668_346.09248	POS	6.668	346.092	C15 H15 Cl F3 N3 O	Triflumizole	-0.000375	-1.08632	13.6321	level3	mzCloud	C18493	NA	NA	NA	NA	NA	NA	NA	NA	4.65907e+07
4.215_218.10274	POS	4.215	218.103	C10 H11 N5 O	Pymetrozine	-0.000867	-3.99383	24.6252	level3	mzCloud	C18590	NA	NA	NA	NA	NA	NA	NA	NA	4.83887e+07
9.204_257.12881	POS	9.204	257.129	C15 H16 N2 O2	Ancymidol	3.60E-04	1.4071	62.1769	level2	mzCloud	C18774	NA	Benzenoids	Anisoles	Phenol ethers	Benzene and derivatives	NA	NA	NA	1.00665e+08
18.943_304.26315	POS	18.943	304.263	C20 H33 N O	Fenpropimorph	18.0101	59389	72.1527	level3	mzCloud	C18787	NA	NA	NA	NA	NA	NA	NA	NA	NA
3.338_262.11899	POS	3.338	262.119	C13 H15 N3 O3	Imazapyr	3.70E-04	1.41762	36.5172	level3	mzCloud	C18864	NA	Organic acids and derivatives	Amino acids, peptides, and analogues	Carboxylic acids and derivatives	Amino acids, peptides, and analogues	NA	NA	NA	3.92194e+07
6.187_252.15947	POS	6.187	252.159	C14 H21 N O3	Furmecyclox	4.95E-05	0.197269	13.0851	level3	mzCloud	C18912	NA	NA	NA	NA	NA	NA	NA	NA	2.16626e+07
0.81_249.04610	POS	0.81	249.046	C8 H13 N2 O3 P S	Thionazin	3.71E-04	1.49486	50.3303	level3	mzCloud	C19036	NA	NA	NA	NA	NA	NA	NA	NA	1.09898e+08
6.417_138.09163	POS	6.417	138.092	C8 H11 N O	2-methoxy-5-methylaniline	2.88E-04	2.10432	55.1163	level3	mzCloud	C19216	NA	Benzenoids	Aminophenyl ethers	Phenol ethers	Benzene and derivatives	NA	NA	NA	NA
3.07_139.08696	POS	3.07	139.087	C7 H10 N2 O	2,4-diaminoanisole	3.70E-04	2.68186	76.0061	level2	mzCloud	C19218	NA	Benzenoids	Aminophenyl ethers	Phenol ethers	Benzene and derivatives	NA	NA	NA	2.60192e+08
1.725_240.12317	POS	1.725	240.123	C12 H14 O4	Resorcinol diglycidyl ether	17.0267	76666	57.7858	level3	mzCloud	C19228	NA	NA	NA	NA	NA	NA	NA	NA	4.38277e+07
4.459_146.06040	POS	4.459	146.06	C9 H7 N O	8-hydroxyquinoline	3.59E-04	2.47715	69.0907	level2	mzCloud	C19434	NA	NA	NA	NA	NA	NA	NA	NA	5.75795e+07
3.84_159.09209	POS	3.84	159.092	C10 H10 N2	1,5-naphthalenediamine	-17.0261	-107703	88.8444	level3	mzCloud	C19463	NA	Benzenoids	NA	Naphthalenes	Benzene and derivatives	NA	NA	NA	3.88256e+08
12.599_402.28543	POS	12.599	402.285	C21 H39 N O6	Myriocin	4.17E-04	1.03795	48.3219	level3	mzCloud	C19914	NA	FA Fatty acyls	FA0106 Oxo fatty acids	FA01 Fatty Acids and Conjugates	Fatty acyls[FA]	NA	NA	NA	2.13731e+07
12.226_577.33679	POS	12.226	577.337	C32 H48 O9	Oleandrin	-0.000488	-0.846137	46.0015	level3	PMDB	C19987	NA	Terpenoids	Cardanolide	Steroids	Terpenoids	NA	NA	NA	NA
6.764_500.28516	POS	6.764	500.285	C25 H41 N O9	Aconine	-0.000252	-0.504749	66.16	level2	PMDB	C19990	NA	Alkaloids	Terpenoid alkaloids	Alkaloids derived by amination reactions	Alkaloids	NA	NA	NA	8.57083e+07
10.204_351.21707	POS	10.204	351.217	C20 H30 O5	Andrographolide	4.71E-04	1.34492	82.9819	level2	mzCloud	C20214	NA	Terpenoids	Labdanes	Diterpenoids (C20)	Terpenoids	NA	NA	NA	NA
17.466_287.20056	POS	17.466	287.201	C19 H26 O2	Cannabidivarin	4.91E-06	0.0171682	85.6124	level2	mzCloud	C20217	NA	Polyketides	Cannabinoids	Others	Polyketides[PK]	NA	NA	NA	NA
21.662_483.38330	POS	21.662	483.383	C30 H52 O3	20(s)-protopanaxadiol	21.9844	47751.5	73.0483	level2	PMDB	C20715	NA	NA	NA	NA	Terpenoids	Biosynthesis of other secondary metabolites	Biosynthesis of various secondary metabolites - part 1	map00999 Biosynthesis of various plant secondary metabolites; map01110 Biosynthesis of secondary metabolites	111582183
15.836_645.43329	POS	15.836	645.433	C36 H62 O8	20(s)-ginsenoside ck	21.9815	35314.9	66.15	level1	PMDB	C22127	NA	PR Prenol lipids	PR0106 C30 isoprenoids (triterpenes)	PR01 Isoprenoids	Terpenoids	Biosynthesis of other secondary metabolites	Biosynthesis of various secondary metabolites - part 1	map00999 Biosynthesis of various plant secondary metabolites; map01110 Biosynthesis of secondary metabolites	NA
15.289_327.19553	POS	15.289	327.196	C21 H26 O3	Octabenzone	5.49E-05	0.168348	31.5314	level3	mzCloud	D00441	NA	NA	NA	NA	NA	NA	NA	NA	4.59831e+08
9.349_475.23303	POS	9.349	475.233	C26 H34 O8	6a-methylprednisolone 21-hemisuccinate	3.88E-04	0.817705	43.6653	level3	mzCloud	D00751	NA	NA	NA	NA	NA	NA	NA	NA	6.91598e+07
1.769_158.11803	POS	1.769	158.118	C8 H15 N O2	Tranexamic acid	4.71E-04	3.00078	27.6275	level3	mzCloud	D01136	NA	NA	NA	NA	NA	NA	NA	NA	3913861728
2.852_233.15001	POS	2.852	233.15	C10 H20 N2 O4	Mebutamate	4.26E-04	1.83304	21.5846	level3	mzCloud	D01807	NA	NA	NA	NA	NA	NA	NA	NA	4.17891e+07
17.949_359.31563	POS	17.949	359.316	C21 H42 O4	1-stearoylglycerol	1.06E-05	0.0294627	77.0414	level2	mzCloud	D01947	NA	NA	NA	NA	NA	NA	NA	NA	2.29115e+07
5.038_135.04436	POS	5.038	135.044	C8 H6 O2	Phthaldialdehyde	3.01E-04	2.24781	60.7633	level2	mzCloud	D03470	NA	NA	NA	NA	NA	NA	NA	NA	1.11484e+08
14.874_418.25867	POS	14.874	418.259	C24 H35 N O5	Decoquinate	-0.000133	-0.318004	58.0206	level3	mzCloud	D03667	NA	NA	NA	NA	NA	NA	NA	NA	NA
10.953_312.19595	POS	10.953	312.196	C20 H25 N O2	Dienogest	1.48E-04	0.474918	66.9401	level2	mzCloud	D03799	NA	NA	NA	NA	NA	NA	NA	NA	5.84973e+07
12.73_479.26199	POS	12.73	479.262	C27 H36 F2 O5	Diflucortolone pivalate	-21.9804	-45959.7	26.7706	level3	mzCloud	D03813	NA	NA	NA	NA	NA	NA	NA	NA	NA
4.955_180.06587	POS	4.955	180.066	C9 H9 N O3	4-acetamidobenzoic acid	3.52E-04	1.96859	52.931	level3	mzCloud	D03836	NA	NA	NA	NA	NA	NA	NA	NA	NA
17.591_787.49854	POS	17.591	787.499	C43 H72 O11	Narasin	21.9838	28755.5	31.5805	level3	mzCloud	D05122	NA	NA	NA	NA	NA	NA	NA	NA	4.80705e+07
4.792_130.15936	POS	4.792	130.159	C8 H19 N	Octodrine	3.37E-04	2.60618	75.2697	level2	mzCloud	D05228	NA	NA	NA	NA	NA	NA	NA	NA	5.49719e+07
8.43_227.17569	POS	8.43	227.176	C12 H22 N2 O2	Crotetamide	2.85E-04	1.26104	43.0497	level3	mzCloud	D07755	NA	NA	NA	NA	NA	NA	NA	NA	NA
13.346_349.17719	POS	13.346	349.177	C19 H20 N6 O	Imidocarb	4.92E-05	0.141392	36.9891	level3	mzCloud	D08069	NA	NA	NA	NA	NA	NA	NA	NA	7.66203e+07
12.06_776.36450	POS	12.06	776.365	C40 H53 N7 O5 S2	Cobicistat	0.00226633	2.92296	9.21606	level3	mzCloud	D09881	NA	NA	NA	NA	NA	NA	NA	NA	8.71976e+06
1.725_180.10223	POS	1.725	180.102	C10 H13 N O2	Phenibut	3.21E-04	1.79266	83.0642	level2	mzCloud	D10509	NA	NA	NA	NA	NA	NA	NA	NA	4.98307e+07
9.314_261.03705	POS	9.314	261.037	C6 H13 O9 P	D-fructose 6-phosphate; d-fructose 6-phosphoric acid; neuberg ester;	5.34E-05	0.205437	NA	level4	KEGG	C00085	NA	Organic oxygen compounds	Carbohydrates and carbohydrate conjugates	Organooxygen compounds	Carbohydrates	Carbohydrate metabolism	Galactose metabolism	map00052 Galactose metabolism; map00500 Starch and sucrose metabolism; map00680 Methane metabolism; map00710 Carbon fixation in photosynthetic organisms; map01100 Metabolic pathways; map01110 Biosynthesis of secondary metabolites; map01120 Microbial metabolism in diverse environments; map01200 Carbon metabolism; map04152 AMPK signaling pathway; map04922 Glucagon signaling pathway; map04931 Insuli…	NA
0.881_824.14722	POS	0.881	824.147	C24 H40 N7 O17 P3 S	Propanoyl-coa; propionyl-coa; propionyl coenzyme a;	-0.00148243	-1.80095	NA	level4	KEGG	C00100	NA	FA Fatty acyls	FA0705 Fatty acyl CoAs	FA07 Fatty esters	Fatty acyls[FA]	Amino acid metabolism	Valine, leucine and isoleucine degradation	map00280 Valine, leucine and isoleucine degradation; map00410 beta-Alanine metabolism; map00522 Biosynthesis of 12-, 14- and 16-membered macrolides; map00622 Xylene degradation; map00630 Glyoxylate and dicarboxylate metabolism; map00640 Propanoate metabolism; map00660 C5-Branched dibasic acid metabolism; map00720 Carbon fixation pathways in prokaryotes; map01056 Biosynthesis of type II polyketide…	4.20549e+07
5.688_138.05528	POS	5.688	138.055	C7 H7 N O2	Anthranilate; anthranilic acid; o-aminobenzoic acid; vitamin l1; 2-aminobenzoate;	3.28E-04	2.39006	NA	level4	KEGG	C00108	NA	Benzenoids	Benzoic acids and derivatives	Benzene and substituted derivatives	Benzene and derivatives	Amino acid metabolism	Tryptophan metabolism	map00380 Tryptophan metabolism; map00400 Phenylalanine, tyrosine and tryptophan biosynthesis; map00405 Phenazine biosynthesis; map00621 Dioxin degradation; map00627 Aminobenzoate degradation; map00996 Biosynthesis of various alkaloids; map00997 Biosynthesis of various other secondary metabolites; map00998 Biosynthesis of various antibiotics; map00999 Biosynthesis of various plant secondary metabo…	NA
1.134_179.05531	POS	1.134	179.055	C6 H10 O6	5-dehydro-d-fructose;	2.95E-04	1.65828	NA	level4	KEGG	C00273	NA	NA	NA	NA	NA	NA	NA	NA	NA
18.343_287.20053	POS	18.343	287.201	C19 H26 O2	Androstenedione; androst-4-ene-3,17-dione; 4-androstene-3,17-dione;	-2.56e-05	-0.0894645	NA	level4	KEGG	C00280	NA	Steroids	Androstane derivatives [Fig]	19-Carbon atoms	Sterol lipids[ST]	Lipid metabolism	Steroid hormone biosynthesis	map00140 Steroid hormone biosynthesis; map00984 Steroid degradation; map01100 Metabolic pathways; map01120 Microbial metabolism in diverse environments; map01522 Endocrine resistance; map04913 Ovarian steroidogenesis; map04917 Prolactin signaling pathway; map05200 Pathways in cancer; map05215 Prostate cancer	NA
0.918_268.10431	POS	0.918	268.104	C10 H13 N5 O4	Deoxyguanosine; 2'-deoxyguanosine;	2.79E-04	1.0433	NA	level4	KEGG	C00330	NA	Nucleic acids	Deoxyribonucleosides	Nucleosides [Fig]	Nucleic acids	Nucleotide metabolism	Purine metabolism	map00230 Purine metabolism; map01100 Metabolic pathways; map01232 Nucleotide metabolism; map02010 ABC transporters	1.95114e+08
0.89_260.05319	POS	0.89	260.053	C6 H14 N O8 P	D-glucosamine 6-phosphate; d-glucosamine phosphate;	2.13E-04	0.821433	NA	level4	KEGG	C00352	NA	Organic oxygen compounds	Carbohydrates and carbohydrate conjugates	Organooxygen compounds	Carbohydrates	Amino acid metabolism	Alanine, aspartate and glutamate metabolism	map00250 Alanine, aspartate and glutamate metabolism; map00520 Amino sugar and nucleotide sugar metabolism; map01100 Metabolic pathways; map01250 Biosynthesis of nucleotide sugars; map02060 Phosphotransferase system (PTS); map04931 Insulin resistance; map05415 Diabetic cardiomyopathy	3.49166e+07
13.076_231.21089	POS	13.076	231.211	C17 H28 O	Sterol;	1.07E-04	0.429974	NA	level4	KEGG	C00370	NA	Lipids and lipid-like molecules	Hydroxysteroids	Steroids and steroid derivatives	Steroids and derivatives	NA	NA	NA	NA
1.611_153.04108	POS	1.611	153.041	C5 H4 N4 O2	Xanthine;	3.80E-04	2.49763	NA	level4	KEGG	C00385	NA	Alkaloids	Purine alkaloids	Others	Alkaloids	Nucleotide metabolism	Purine metabolism	map00230 Purine metabolism; map00232 Caffeine metabolism; map01060 Biosynthesis of plant secondary metabolites; map01065 Biosynthesis of alkaloids derived from histidine and purine; map01100 Metabolic pathways; map01110 Biosynthesis of secondary metabolites; map01120 Microbial metabolism in diverse environments; map01232 Nucleotide metabolism	2.41869e+07
15.398_465.32129	POS	15.398	465.321	C27 H44 O6	Ecdysone;	2.24E-04	0.481382	NA	level4	KEGG	C00477	NA	Steroids	Cholestane derivatives [Fig]	27-Carbon atoms	Sterol lipids[ST]	Metabolism of terpenoids and polyketides	Insect hormone biosynthesis	map00981 Insect hormone biosynthesis; map04214 Apoptosis - fly	NA
5.753_134.06030	POS	5.753	134.06	C8 H7 N O	Mandelonitrile; benzaldehyde cyanohydrin; (r)-mandelonitrile;	2.62E-04	1.97136	NA	level4	KEGG	C00561	NA	Benzenoids	NA	Benzene and substituted derivatives	Benzene and derivatives	Metabolism of other amino acids	Cyanoamino acid metabolism	map00460 Cyanoamino acid metabolism; map01100 Metabolic pathways; map01110 Biosynthesis of secondary metabolites	NA
1.804_208.08324	POS	1.804	208.083	C8 H17 N O S2	Dihydrolipoamide; dihydrothioctamide;	8.05E-04	3.88533	NA	level4	KEGG	C00579	NA	FA Fatty acyls	FA0801 Primary amides	FA08 Fatty amides	Fatty acyls[FA]	NA	NA	NA	NA
2.337_154.05016	POS	2.337	154.05	C7 H7 N O3	3-hydroxyanthranilate; 3-hydroxyanthranilic acid;	2.86E-04	1.86876	NA	level4	KEGG	C00632	NA	Benzenoids	Benzoic acids and derivatives	Benzene and substituted derivatives	Benzene and derivatives	Amino acid metabolism	Tryptophan metabolism	map00380 Tryptophan metabolism; map00627 Aminobenzoate degradation; map01100 Metabolic pathways; map01120 Microbial metabolism in diverse environments; map01240 Biosynthesis of cofactors	NA
0.935_160.07602	POS	0.935	160.076	C10 H9 N O	Indole-3-acetaldehyde; 2-(indol-3-yl)acetaldehyde; indoleacetaldehyde;	3.29E-04	2.06695	NA	level4	KEGG	C00637	NA	Organoheterocyclic compounds	Indoles	Indoles and derivatives	Indoles	Amino acid metabolism	Tryptophan metabolism	map00380 Tryptophan metabolism; map01100 Metabolic pathways	4.5356e+07
1.545_221.09253	POS	1.545	221.093	C11 H12 N2 O3	5-hydroxy-l-tryptophan; oxitriptan;	0.00049155	2.23346	NA	level4	KEGG	C00643	NA	Organoheterocyclic compounds	Tryptamines and derivatives	Indoles and derivatives	Amines and derivatives	Amino acid metabolism	Tryptophan metabolism	map00380 Tryptophan metabolism; map01063 Biosynthesis of alkaloids derived from shikimate pathway; map01100 Metabolic pathways; map04361 Axon regeneration; map04726 Serotonergic synapse	6.62231e+07
1.179_263.05313	POS	1.179	263.053	C6 H15 O9 P	D-mannitol 1-phosphate;	4.86E-04	1.85511	NA	level4	KEGG	C00644	NA	Organic oxygen compounds	Carbohydrates and carbohydrate conjugates	Organooxygen compounds	Carbohydrates	Carbohydrate metabolism	Fructose and mannose metabolism	map00051 Fructose and mannose metabolism; map01100 Metabolic pathways; map02060 Phosphotransferase system (PTS)	1.39916e+07
5.354_259.11786	POS	5.354	259.118	C8 H21 N O6 P	Sn-glycero-3-phosphocholine; glycerophosphocholine;	-6.65e-05	-0.257538	NA	level4	KEGG	C00670	NA	Lipids and lipid-like molecules	Glycerophosphocholines	Glycerophospholipids	Glycerophospholipids[GP]	Lipid metabolism	Glycerophospholipid metabolism	map00564 Glycerophospholipid metabolism; map00565 Ether lipid metabolism; map05231 Choline metabolism in cancer	1.99742e+07
1.754_143.03423	POS	1.754	143.034	C6 H6 O4	2-hydroxymuconate semialdehyde; 2-hydroxymuconic semialdehyde; 2-hydroxymuconate-6-semialdehyde;	3.40E-04	2.39571	NA	level4	KEGG	C00682	NA	NA	NA	NA	NA	Xenobiotics biodegradation and metabolism	Chlorocyclohexane and chlorobenzene degradation	map00361 Chlorocyclohexane and chlorobenzene degradation; map00362 Benzoate degradation; map01100 Metabolic pathways; map01120 Microbial metabolism in diverse environments; map01220 Degradation of aromatic compounds	NA
1.589_142.12311	POS	1.589	142.123	C8 H15 N O	Tropine; 3alpha-tropanol;	4.67E-04	3.31098	NA	level4	KEGG	C00729	NA	Alkaloids	Tropane alkaloids	Alkaloids derived from ornithine	Alkaloids	Biosynthesis of other secondary metabolites	Tropane, piperidine and pyridine alkaloid biosynthesis	map00960 Tropane, piperidine and pyridine alkaloid biosynthesis; map01064 Biosynthesis of alkaloids derived from ornithine, lysine and nicotinic acid; map01100 Metabolic pathways; map01110 Biosynthesis of secondary metabolites	4.71103e+07
16.457_902.51086	POS	16.457	902.511	C45 H75 N O17	Macrocin; tylosin c;	8.82E-05	0.0978119	NA	level4	KEGG	C00744	NA	PK Polyketides	Null	PK04 Macrolides and lactone polyketides	Polyketides[PK]	Metabolism of terpenoids and polyketides	Biosynthesis of 12-, 14- and 16-membered macrolides	map00522 Biosynthesis of 12-, 14- and 16-membered macrolides; map01100 Metabolic pathways; map01110 Biosynthesis of secondary metabolites	8.67387e+06
19.007_686.46692	POS	19.007	686.467	C34 H63 N5 O9	Pepstatin;	-0.00293597	-4.2832	NA	level4	KEGG	C00773	NA	NA	NA	NA	NA	NA	NA	NA	NA
5.74_153.12769	POS	5.74	153.128	C10 H16 O	(+)-camphor; d-camphor;	2.94E-04	1.93161	NA	level4	KEGG	C00808	NA	Terpenoids	Cyclic monoterpenes	Monoterpenoids (C10)	Terpenoids	Metabolism of terpenoids and polyketides	Monoterpenoid biosynthesis	map00902 Monoterpenoid biosynthesis; map00907 Pinene, camphor and geraniol degradation; map01110 Biosynthesis of secondary metabolites; map01120 Microbial metabolism in diverse environments; map04750 Inflammatory mediator regulation of TRP channels	1.51824e+07
1.213_238.09375	POS	1.213	238.094	C9 H11 N5 O3	Sepiapterin;	2.80E-04	1.18076	NA	level4	KEGG	C00835	NA	Organoheterocyclic compounds	Pterins and derivatives	Pteridines and derivatives	Pteridines and derivatives	Metabolism of cofactors and vitamins	Folate biosynthesis	map00790 Folate biosynthesis; map01100 Metabolic pathways	NA
5.258_155.14331	POS	5.258	155.143	C10 H18 O	(-)-menthone; l-menthone; p-menthan-3-one;	2.69E-04	1.74377	NA	level4	KEGG	C00843	NA	Terpenoids	Cyclic monoterpenes	Monoterpenoids (C10)	Terpenoids	Metabolism of terpenoids and polyketides	Monoterpenoid biosynthesis	map00902 Monoterpenoid biosynthesis; map01110 Biosynthesis of secondary metabolites	3.69487e+07
16.745_299.25800	POS	16.745	299.258	C18 H34 O3	2-oxooctadecanoic acid; 2-oxostearate;	-7.58e-05	-0.254298	NA	level4	KEGG	C00869	NA	FA Fatty acyls	FA0106 Oxo fatty acids	FA01 Fatty Acids and Conjugates	Fatty acyls[FA]	NA	NA	NA	6.73227e+07
1.736_145.04983	POS	1.736	145.05	C6 H8 O4	2,3-dimethylmaleate; dimethylmaleic acid;	2.91E-04	2.02006	NA	level4	KEGG	C00922	NA	Lipids and lipid-like molecules	Fatty acids and conjugates	Fatty Acyls	Fatty acyls[FA]	Metabolism of cofactors and vitamins	Nicotinate and nicotinamide metabolism	map00760 Nicotinate and nicotinamide metabolism; map01120 Microbial metabolism in diverse environments	1208144569
13.087_273.18463	POS	13.087	273.185	C18 H24 O2	Estradiol-17beta; estradiol; beta-estradiol;	-0.000275	-1.01111	NA	level4	KEGG	C00951	NA	Steroids	Estrane derivatives [Fig]	18-Carbon atoms	Sterol lipids[ST]	Lipid metabolism	Steroid hormone biosynthesis	map00140 Steroid hormone biosynthesis; map01100 Metabolic pathways; map01522 Endocrine resistance; map04714 Thermogenesis; map04913 Ovarian steroidogenesis; map04915 Estrogen signaling pathway; map04917 Prolactin signaling pathway; map04929 GnRH secretion; map04961 Endocrine and other factor-regulated calcium reabsorption; map05200 Pathways in cancer; map05207 Chemical carcinogenesis - receptor a…	9.89575e+06
4.876_135.08080	POS	4.876	135.081	C9 H12 O2	3-isopropylcatechol;	3.97E-04	2.61281	NA	level4	KEGG	C01014	NA	NA	NA	NA	NA	NA	NA	NA	1.84889e+07
0.825_189.16032	POS	0.825	189.16	C9 H20 N2 O2	7,8-diaminononanoate; 7,8-diaminopelargonic acid; dapa;	5.70E-04	3.02769	NA	level4	KEGG	C01037	NA	FA Fatty acyls	FA0110 Amino fatty acids	FA01 Fatty Acids and Conjugates	Fatty acyls[FA]	Metabolism of cofactors and vitamins	Biotin metabolism	map00780 Biotin metabolism; map01100 Metabolic pathways; map01240 Biosynthesis of cofactors	1.83707e+07
2.013_179.11818	POS	2.013	179.118	C10 H14 N2 O	(s)-6-hydroxynicotine;	2.90E-04	1.62636	NA	level4	KEGG	C01056	NA	NA	NA	NA	NA	Metabolism of cofactors and vitamins	Nicotinate and nicotinamide metabolism	map00760 Nicotinate and nicotinamide metabolism; map01100 Metabolic pathways; map01120 Microbial metabolism in diverse environments	NA
1.016_250.09294	POS	1.016	250.093	C10 H19 N O2 S2	S-acetyldihydrolipoamide; 6-s-acetyldihydrolipoamide;	-5.55e-05	-0.222878	NA	level4	KEGG	C01136	NA	FA Fatty acyls	FA0801 Primary amides	FA08 Fatty amides	Fatty acyls[FA]	NA	NA	NA	NA
6.899_177.05466	POS	6.899	177.055	C10 H8 O3	1,3,8-naphthalenertriol; 1,3,8-trihydroxynaphthalene;	3.63E-05	0.206265	NA	level4	KEGG	C01173	NA	NA	NA	NA	NA	NA	NA	NA	21469322
5.101_167.07056	POS	5.101	167.071	C9 H10 O3	3-(2-hydroxyphenyl)propanoate; 2-hydroxyphenylpropanoate; 3-(2-hydroxyphenyl)propionic acid; melilotate; 3-(2-hydroxyphenyl)propionate;	2.86E-04	1.7217	NA	level4	KEGG	C01198	NA	Phenylpropanoids and polyketides	NA	Phenylpropanoic acids	Phenylpropanoic acids	Amino acid metabolism	Phenylalanine metabolism	map00360 Phenylalanine metabolism; map00624 Polycyclic aromatic hydrocarbon degradation; map00999 Biosynthesis of various plant secondary metabolites; map01100 Metabolic pathways; map01120 Microbial metabolism in diverse environments	5.25484e+07
8.32_275.20078	POS	8.32	275.201	C18 H28 O3	12-opda; (15z)-12-oxophyto-10,15-dienoate; (15z)-12-oxophyto-10,15-dienoic acid; 9(s),13(s)-12-oxo-pda; 12-oxo-10,15(z)-phytodienoic acid;	2.16E-04	0.739852	NA	level4	KEGG	C01226	NA	FA Fatty acyls	FA0201 12-oxophytodienoic acid metabolites	FA02 Octadecanoids	Fatty acyls[FA]	Lipid metabolism	alpha-Linolenic acid metabolism	map00592 alpha-Linolenic acid metabolism; map01100 Metabolic pathways; map01110 Biosynthesis of secondary metabolites	NA
5.451_245.18605	POS	5.451	245.186	C12 H24 N2 O3	N-(6-aminohexanoyl)-6-aminohexanoate;	8.13E-05	0.33281	NA	level4	KEGG	C01255	NA	FA Fatty acyls	Null	FA00 Other Fatty Acyls	Fatty acyls[FA]	Xenobiotics biodegradation and metabolism	Caprolactam degradation	map00930 Caprolactam degradation; map01120 Microbial metabolism in diverse environments	3.30318e+07
1.468_233.11359	POS	1.468	233.114	C9 H16 N2 O5	Boc-asn; n-alpha-boc-l-asparagine;	3.88E-04	1.67301	NA	level4	KEGG	C01410	NA	NA	NA	NA	NA	NA	NA	NA	6.53283e+07
1.047_259.09271	POS	1.047	259.093	C10 H16 N2 O7	Glutamyl-glutamic acid; l-alpha-glutamyl-l-glutamic acid; glu-glu;	8.96E-06	0.0324539	NA	level4	KEGG	C01425	NA	Organic acids and derivatives	Amino acids, peptides, and analogues	Carboxylic acids and derivatives	Amino acids, peptides, and analogues	NA	NA	NA	NA
8.312_585.28766	POS	8.312	585.288	C29 H44 O12	Ouabain; g-strophanthin;	-0.00289446	-4.95386	NA	level4	KEGG	C01443	NA	Steroids	Cardanolide derivatives [Fig]	23-Carbon atoms	Sterol lipids[ST]	NA	NA	map04976 Bile secretion	8.14488e+06
1.579_210.11284	POS	1.579	210.113	C11 H15 N O3	Tyr-oet;	3.69E-04	1.76402	NA	level4	KEGG	C01458	NA	NA	NA	NA	NA	NA	NA	NA	NA
3.126_373.14981	POS	3.126	373.15	C17 H24 O9	Syringin; eleutheroside b;	5.02E-04	1.34906	NA	level4	KEGG	C01533	NA	Phenylpropanoids	Sinapate derivatives	Monolignols	Phenylpropanoids	Biosynthesis of other secondary metabolites	Phenylpropanoid biosynthesis	map00940 Phenylpropanoid biosynthesis	1.06041e+08
1.018_248.11295	POS	1.018	248.113	C10 H17 N O6	Linamarin; phaseolunatin;	8.30E-05	0.335807	NA	level4	KEGG	C01594	NA	Amino acid related compounds	Cyanogenic glucosides derived from valine or isoleucine	Cyanogenic glucosides	Amino acid related compounds	Metabolism of other amino acids	Cyanoamino acid metabolism	map00460 Cyanoamino acid metabolism; map01100 Metabolic pathways; map01110 Biosynthesis of secondary metabolites	NA
6.291_141.12755	POS	6.291	141.128	C9 H18 O2	Nonanoic acid; nonanoate; pelargonic acid;	2.15E-04	1.36169	NA	level4	KEGG	C01601	NA	FA Fatty acyls	FA0101 Straight chain fatty acids	FA01 Fatty Acids and Conjugates	Fatty acyls[FA]	NA	NA	NA	8.37185e+06
15.723_321.20584	POS	15.723	321.206	C19 H28 O4	Testolate;	-0.000195	-0.608389	NA	level4	KEGG	C01618	NA	ST Sterol lipids	ST0202 C19 steroids (androgens) and derivatives	ST02 Steroids	Sterol lipids[ST]	NA	NA	NA	NA
9.414_179.07051	POS	9.414	179.071	C10 H10 O3	Vermelone; 3,4-dihydro-3,8-dihydroxy-1(2h)-naphthalenone;	2.40E-04	1.34859	NA	level4	KEGG	C01624	NA	NA	NA	NA	NA	NA	NA	NA	NA
1.898_252.12328	POS	1.898	252.123	C13 H17 N O4	Ac-tyr-oet; n-acetyl-l-tyrosine ethyl ester; ethyl n-alpha-acetyl-tyrosinate;	2.41E-04	0.96058	NA	level4	KEGG	C01657	NA	Organic acids and derivatives	Amino acids, peptides, and analogues	Carboxylic acids and derivatives	Amino acids, peptides, and analogues	NA	NA	NA	NA
1.632_130.15950	POS	1.632	130.16	C8 H19 N	Octylamine; n-octylamine; monoctylamine;	4.74E-04	3.6695	NA	level4	KEGG	C01740	NA	Organic nitrogen compounds	Amines	Organonitrogen compounds	Amines	NA	NA	NA	1.66161e+07
8.46_756.32245	POS	8.46	756.322	C39 H49 N O14	Rifamycin b;	-0.000133	-0.17578	NA	level4	KEGG	C01848	NA	PK Polyketides	Null	PK05 Ansamycins and related polyketides	Polyketides[PK]	Metabolism of terpenoids and polyketides	Biosynthesis of ansamycins	map01051 Biosynthesis of ansamycins; map01052 Type I polyketide structures	2.27787e+07
0.779_215.13922	POS	0.779	215.139	C10 H18 N2 O3	Dethiobiotin; desthiobiotin;	2.02E-04	0.944378	NA	level4	KEGG	C01909	NA	Lipids and lipid-like molecules	Fatty acids and conjugates	Fatty Acyls	Fatty acyls[FA]	Metabolism of cofactors and vitamins	Biotin metabolism	map00780 Biotin metabolism; map01100 Metabolic pathways; map01240 Biosynthesis of cofactors	NA
6.702_313.06927	POS	6.702	313.069	C17 H12 O6	Aspulvinone g;	-0.00138969	-4.45322	NA	level4	KEGG	C02007	NA	NA	NA	NA	NA	NA	NA	NA	1.2643e+07
8.258_473.21719	POS	8.258	473.217	C26 H32 O8	Deoxylimonate; deoxylimonic acid;	1.99E-04	0.421875	NA	level4	KEGG	C02027	NA	NA	NA	NA	NA	NA	NA	NA	1.29945e+07
4.558_206.08157	POS	4.558	206.082	C11 H11 N O3	Indolelactate;	4.04E-04	1.96869	NA	level4	KEGG	C02043	NA	Organoheterocyclic compounds	Indolyl carboxylic acids and derivatives	Indoles and derivatives	Indole and derivatives	NA	NA	NA	NA
9.784_311.29407	POS	9.784	311.294	C20 H38 O2	Prostanoic acid;	-0.00039	-1.25557	NA	level4	KEGG	C02064	NA	FA Fatty acyls	FA0301 Prostaglandins	FA03 Eicosanoids	Fatty acyls[FA]	NA	NA	NA	1.4322e+07
1.212_245.07703	POS	1.212	245.077	C9 H12 N2 O6	Pseudouridine;	2.14E-04	0.875886	NA	level4	KEGG	C02067	NA	Nucleosides, nucleotides, and analogues	NA	Nucleoside and nucleotide analogues	Nucleic acids and analogues	Nucleotide metabolism	Pyrimidine metabolism	map00240 Pyrimidine metabolism; map01100 Metabolic pathways	NA
1.138_193.07104	POS	1.138	193.071	C7 H14 O7	Sedoheptulose; d-altro-heptulose; d-sedoheptulose; volemulose;	3.48E-04	1.65687	NA	level4	KEGG	C02076	NA	Carbohydrates	Ketoses [Fig]	Monosaccharides	Carbohydrates	Energy metabolism	Carbon fixation in photosynthetic organisms	map00710 Carbon fixation in photosynthetic organisms; map01100 Metabolic pathways	NA
1.252_333.11429	POS	1.252	333.114	C13 H21 Cl N4 O2 S	Tos-arg-ch2cl;	-0.000363	-1.0916	NA	level4	KEGG	C02087	NA	NA	NA	NA	NA	NA	NA	NA	2.00935e+07
8.463_327.28888	POS	8.463	327.289	C20 H38 O3	2-oxophytanate; 2-oxophytanic acid;	-0.000492	-1.50844	NA	level4	KEGG	C02117	NA	PR Prenol lipids	PR0104 C20 isoprenoids (diterpenes)	PR01 Isoprenoids	Prenol lipids[PR]	NA	NA	NA	4.77947e+07
8.034_242.11746	POS	8.034	242.117	C15 H15 N O2	Mefenamic acid;	-9.31e-05	-0.386221	NA	level4	KEGG	C02168	NA	Benzenoids	Benzoic acids and derivatives	Benzene and substituted derivatives	Benzene and derivatives	NA	NA	NA	5.87627e+07
8.368_471.34659	POS	8.368	471.347	C30 H46 O4	Glycyrrhetinate; enoxolone; glycyrrhetinic acid;	-0.000298	-0.63417	NA	level4	KEGG	C02283	NA	Terpenoids	Oleananes	Triterpenoids (C30)	Terpenoids	NA	NA	NA	1.79096e+07
4.56_211.09694	POS	4.56	211.097	C11 H14 O4	Sinapyl alcohol; sinapoyl alcohol;	0.000453637	2.15926	NA	level4	KEGG	C02325	NA	Phenylpropanoids	Sinapate derivatives	Monolignols	Phenylpropanoids	Biosynthesis of other secondary metabolites	Phenylpropanoid biosynthesis	map00940 Phenylpropanoid biosynthesis; map01061 Biosynthesis of phenylpropanoids; map01100 Metabolic pathways; map01110 Biosynthesis of secondary metabolites	2.539e+07
6.424_152.10730	POS	6.424	152.107	C9 H13 N O	(+)-norephedrine; d-norephedrine; norephedrine;	2.69E-04	1.78133	NA	level4	KEGG	C02343	NA	Benzenoids	Phenylpropanes	Benzene and substituted derivatives	Benzene and derivatives	NA	NA	NA	NA
1.743_282.11996	POS	1.743	282.12	C11 H15 N5 O4	1-methyladenosine;	2.84E-04	1.0107	NA	level4	KEGG	C02494	NA	Nucleosides, nucleotides, and analogues	NA	Purine nucleosides	Purines and derivatives	NA	NA	NA	5.14151e+07
5.766_136.07597	POS	5.766	136.076	C8 H9 N O	2-phenylacetamide; alpha-phenylacetamide;	2.83E-04	2.09531	NA	level4	KEGG	C02505	NA	Benzenoids	Phenylacetamides	Benzene and substituted derivatives	Benzene and derivatives	Amino acid metabolism	Phenylalanine metabolism	map00360 Phenylalanine metabolism; map00643 Styrene degradation; map01100 Metabolic pathways; map01120 Microbial metabolism in diverse environments	NA
17.576_393.30002	POS	17.576	393.3	C24 H40 O4	Chenodeoxycholate; chenodeoxycholic acid; 3alpha,7alpha-dihydroxy-5beta-cholanic acid; chenodiol;	8.21E-05	0.209233	NA	level4	KEGG	C02528	NA	Steroids	Cholane derivatives [Fig]	24-Carbon atoms	Sterol lipids[ST]	Lipid metabolism	Primary bile acid biosynthesis	map00120 Primary bile acid biosynthesis; map00121 Secondary bile acid biosynthesis; map01100 Metabolic pathways; map04976 Bile secretion	NA
4.258_222.09888	POS	4.258	222.099	C9 H11 N5 O2	Pyrimidodiazepine; 2-amino-6-acetyl-3,7,8,9-tetrahydro-3h-pyrimido[4,5-b][1,4]diazepin-4-one;	3.26E-04	1.47357	NA	level4	KEGG	C02587	NA	NA	NA	NA	NA	Metabolism of cofactors and vitamins	Folate biosynthesis	map00790 Folate biosynthesis	NA
1.508_237.08733	POS	1.508	237.087	C11 H12 N2 O4	L-formylkynurenine; n-formyl-l-kynurenine; n-formylkynurenine;	3.43E-04	1.45146	NA	level4	KEGG	C02700	NA	Organic oxygen compounds	Carbonyl compounds	Organooxygen compounds	Carbonyl compounds	Amino acid metabolism	Tryptophan metabolism	map00380 Tryptophan metabolism; map01100 Metabolic pathways; map01240 Biosynthesis of cofactors	4.04265e+07
0.908_152.07079	POS	0.908	152.071	C8 H9 N O2	N-(acetyloxy)benzenamine;	1.80E-04	1.19435	NA	level4	KEGG	C02709	NA	NA	NA	NA	NA	NA	NA	NA	NA
1.281_294.11948	POS	1.281	294.119	C11 H19 N O8	N-acetylmuramate; n-acetylmuramic acid; n-acetyl-d-muramoate;	0.00113332	3.86652	NA	level4	KEGG	C02713	NA	Carbohydrates	Amino sugars [Fig]	Monosaccharides	Carbohydrates	Carbohydrate metabolism	Amino sugar and nucleotide sugar metabolism	map00520 Amino sugar and nucleotide sugar metabolism; map01100 Metabolic pathways; map01250 Biosynthesis of nucleotide sugars; map02060 Phosphotransferase system (PTS)	NA
7.792_657.32837	POS	7.792	657.328	C25 H48 N6 O14	N3'-acetylneomycin;	-0.00175699	-2.67703	NA	level4	KEGG	C02725	NA	NA	NA	NA	NA	NA	NA	NA	NA
10.997_542.29828	POS	10.997	542.298	C24 H47 N O10 S	Psychosine sulfate;	-0.00106493	-1.96739	NA	level4	KEGG	C02744	NA	SP Sphingolipids	Null	SP08 Amphoteric glycosphingolipids	Sphingolipids[SP]	NA	NA	NA	6.2734e+06
5.051_166.12297	POS	5.051	166.123	C10 H15 N O	(+)-pseudoephedrine; pseudoephedrine;	3.30E-04	1.998	NA	level4	KEGG	C02765	NA	Alkaloids	Phenylalanine derived alkaloids	Alkaloids derived by amination reactions	Alkaloids	Chemical structure transformation maps	Biosynthesis of alkaloids derived from shikimate pathway	map00996 Biosynthesis of various alkaloids; map01063 Biosynthesis of alkaloids derived from shikimate pathway; map01100 Metabolic pathways	NA
4.728_146.06042	POS	4.728	146.06	C9 H7 N O	3-methyleneoxindole;	3.84E-04	2.64983	NA	level4	KEGG	C02796	NA	NA	NA	NA	NA	NA	NA	NA	3.70475e+07
10.636_288.21713	POS	10.636	288.217	C15 H29 N O4	L-octanoylcarnitine;	1.98E-04	0.688237	NA	level4	KEGG	C02838	NA	FA Fatty acyls	FA0707 Fatty acyl carnitines	FA07 Fatty esters	Fatty acyls[FA]	NA	NA	NA	2.8754e+07
9.329_613.22784	POS	9.329	613.228	C35 H32 Mg N4 O5	Protochlorophyllide; protochlorophyllide a;	-0.00174425	-2.84905	NA	level4	KEGG	C02880	NA	Organoheterocyclic compounds	Metallotetrapyrroles	Tetrapyrroles and derivatives	Metallotetrapyrroles	Metabolism of cofactors and vitamins	Porphyrin and chlorophyll metabolism	map00860 Porphyrin metabolism; map01100 Metabolic pathways; map01110 Biosynthesis of secondary metabolites	7.27936e+07
4.869_288.12299	POS	4.869	288.123	C16 H17 N O4	(s)-norlaudanosoline; (s)-tetrahydropapaveroline;	-4.87e-05	-0.169619	NA	level4	KEGG	C02916	NA	Alkaloids	Isoquinoline alkaloids	Alkaloids derived from tyrosine	Alkaloids	Biosynthesis of other secondary metabolites	Isoquinoline alkaloid biosynthesis	map00950 Isoquinoline alkaloid biosynthesis; map01110 Biosynthesis of secondary metabolites	NA
7.985_451.32059	POS	7.985	451.321	C30 H44 O4	3-oxoglycyrrhetinate;	-0.000115	-0.245324	NA	level4	KEGG	C02943	NA	PR Prenol lipids	PR0106 C30 isoprenoids (triterpenes)	PR01 Isoprenoids	Prenol lipids[PR]	NA	NA	NA	1.06049e+07
8.526_277.25229	POS	8.526	277.252	C19 H32 O	3beta-hydroxysteroid;	-0.000303	-1.0982	NA	level4	KEGG	C02945	NA	NA	NA	NA	NA	NA	NA	NA	1.14719e+07
12.607_400.34241	POS	12.607	400.342	C23 H45 N O4	L-palmitoylcarnitine;	2.72E-04	0.680748	NA	level4	KEGG	C02990	NA	FA Fatty acyls	FA0707 Fatty acyl carnitines	FA07 Fatty esters	Fatty acyls[FA]	Lipid metabolism	Fatty acid degradation	map00071 Fatty acid degradation; map01212 Fatty acid metabolism	NA
4.448_251.13940	POS	4.448	251.139	C13 H18 N2 O3	N-caffeoylputrescine;	3.85E-04	1.5405	NA	level4	KEGG	C03002	NA	Benzenoids	Benzenediols	Phenols	Phenols and derivatives	NA	NA	NA	3.08037e+07
6.386_161.05998	POS	6.386	161.06	C10 H8 O2	Naphthalene-1,2-diol; 1,2-naphthalenediol; beta-naphthohydroquinone; 1,2-dihydroxynaphthalene;	2.76E-04	1.72587	NA	level4	KEGG	C03012	NA	Benzenoids	Naphthols and derivatives	Naphthalenes	Benzene and derivatives	Xenobiotics biodegradation and metabolism	Polycyclic aromatic hydrocarbon degradation	map00624 Polycyclic aromatic hydrocarbon degradation; map00626 Naphthalene degradation; map00980 Metabolism of xenobiotics by cytochrome P450; map01100 Metabolic pathways; map01120 Microbial metabolism in diverse environments; map01220 Degradation of aromatic compounds; map05204 Chemical carcinogenesis - DNA adducts	1.48372e+07
14.308_435.23560	POS	14.308	435.236	C24 H34 O7	Phorbol 13-butanoate;	-0.00213415	-4.91478	NA	level4	KEGG	C03019	NA	PR Prenol lipids	PR0104 C20 isoprenoids (diterpenes)	PR01 Isoprenoids	Prenol lipids[PR]	NA	NA	NA	NA
3.98_253.11859	POS	3.98	253.119	C12 H16 N2 O4	3-hydroxyhexobarbital;	3.08E-04	1.22089	NA	level4	KEGG	C03068	NA	NA	NA	NA	NA	NA	NA	NA	2.95234e+07
1.321_256.11813	POS	1.321	256.118	C12 H17 N O5	N-d-glucosylarylamine;	1.84E-04	0.722843	NA	level4	KEGG	C03142	NA	NA	NA	NA	NA	NA	NA	NA	NA
22.693_184.98537	POS	22.693	184.985	C3 H5 O7 P	3-phosphonooxypyruvate; 3-phosphonooxypyruvic acid; 3-phosphohydroxypyruvate; 3-phosphohydroxypyruvic acid; 3-phosphooxypyruvate;	8.01E-04	4.35565	NA	level4	KEGG	C03232	NA	Organic oxygen compounds	Carbonyl compounds	Organooxygen compounds	Carbonyl compounds	Amino acid metabolism	Glycine, serine and threonine metabolism	map00260 Glycine, serine and threonine metabolism; map00270 Cysteine and methionine metabolism; map00680 Methane metabolism; map01100 Metabolic pathways; map01110 Biosynthesis of secondary metabolites; map01120 Microbial metabolism in diverse environments; map01200 Carbon metabolism; map01230 Biosynthesis of amino acids	1.98124e+08
12.22_369.26343	POS	12.22	369.263	C21 H38 O6	6-deoxyerythronolide b;	-9.99e-05	-0.258505	NA	level4	KEGG	C03240	NA	PK Polyketides	Null	PK04 Macrolides and lactone polyketides	Polyketides[PK]	Metabolism of terpenoids and polyketides	Biosynthesis of 12-, 14- and 16-membered macrolides	map00522 Biosynthesis of 12-, 14- and 16-membered macrolides; map01100 Metabolic pathways; map01110 Biosynthesis of secondary metabolites	NA
10.252_396.21655	POS	10.252	396.217	C24 H29 N O4	Cetraxate benzyl ester;	-0.000382	-0.966995	NA	level4	KEGG	C03256	NA	NA	NA	NA	NA	NA	NA	NA	1.06165e+08
1.219_247.05821	POS	1.219	247.058	C6 H15 O8 P	Glycerophosphoglycerol;	4.82E-04	1.95854	NA	level4	KEGG	C03274	NA	NA	NA	NA	NA	NA	NA	NA	3.7516e+07
0.912_196.09705	POS	0.912	196.097	C10 H13 N O3	L-tyrosine methyl ester;	2.26E-04	1.15884	NA	level4	KEGG	C03404	NA	Organic acids and derivatives	Amino acids, peptides, and analogues	Carboxylic acids and derivatives	Amino acids, peptides, and analogues	NA	NA	NA	NA
8.489_221.19000	POS	8.489	221.19	C15 H24 O	2-trans,6-trans-farnesal; trans,trans-farnesal; farnesal; (2e,6e)-3,7,11-trimethyl-2,6,10-dodecatrienal; (2e,6e)-farnesal;	1.66E-05	0.0752569	NA	level4	KEGG	C03461	NA	Terpenoids	Farnesenes	Sesquiterpenoids (C15)	Terpenoids	Metabolism of terpenoids and polyketides	Terpenoid backbone biosynthesis	map00900 Terpenoid backbone biosynthesis; map00909 Sesquiterpenoid and triterpenoid biosynthesis; map00981 Insect hormone biosynthesis; map01110 Biosynthesis of secondary metabolites	5.14452e+07
0.781_234.96170	POS	0.781	234.962	C7 H7 I O	2-iodophenol methyl ether;	2.66E-04	1.13697	NA	level4	KEGG	C03575	NA	NA	NA	NA	NA	NA	NA	NA	2.08658e+07
8.894_228.10254	POS	8.894	228.103	C14 H13 N O2	N-acetoxy-4-aminobiphenyl;	6.30E-04	2.77559	NA	level4	KEGG	C03621	NA	NA	NA	NA	NA	NA	NA	map05204 Chemical carcinogenesis - DNA adducts	8.95913e+06
4.28_291.08664	POS	4.28	291.087	C15 H14 O6	Cis-3,4-leucopelargonidin;	3.25E-04	1.11954	NA	level4	KEGG	C03648	NA	Flavonoids	Flavan 3,4-diols	Flavonoids	Flavonoids	Biosynthesis of other secondary metabolites	Flavonoid biosynthesis	map00941 Flavonoid biosynthesis; map01100 Metabolic pathways; map01110 Biosynthesis of secondary metabolites	2.48471e+07
0.954_188.09195	POS	0.954	188.092	C8 H13 N O4	6-acetamido-3-oxohexanoate;	2.27E-04	1.21079	NA	level4	KEGG	C03682	NA	NA	NA	NA	NA	NA	NA	NA	2.4563e+07
5.572_154.08655	POS	5.572	154.087	C8 H11 N O2	Dopamine; 4-(2-aminoethyl)-1,2-benzenediol; 4-(2-aminoethyl)benzene-1,2-diol; 3,4-dihydroxyphenethylamine; 2-(3,4-dihydroxyphenyl)ethylamine;	2.93E-04	1.91203	NA	level4	KEGG	C03758	NA	Peptides	Biogenic amines [Fig]	Amines	Amines	Amino acid metabolism	Tyrosine metabolism	map00350 Tyrosine metabolism; map00950 Isoquinoline alkaloid biosynthesis; map00965 Betalain biosynthesis; map01060 Biosynthesis of plant secondary metabolites; map01063 Biosynthesis of alkaloids derived from shikimate pathway; map01100 Metabolic pathways; map01110 Biosynthesis of secondary metabolites; map04024 cAMP signaling pathway; map04080 Neuroactive ligand-receptor interaction; map04540 Ga…	2.76244e+07
0.984_266.12353	POS	0.984	266.124	C11 H15 N5 O3	N6-methyl-2'-deoxyadenosine;	-0.00119895	-4.52234	NA	level4	KEGG	C03795	NA	NA	NA	NA	NA	NA	NA	NA	6.05815e+08
1.818_291.08456	POS	1.818	291.085	C12H6Cl2NO2. Na	2,6-dichlorophenolindophenol sodium salt; 2,6-dichloroindophenol sodium salt;	-1.24e-05	-0.0428197	NA	level4	KEGG	C03822	NA	NA	NA	NA	NA	NA	NA	NA	51392732
1.212_142.05019	POS	1.212	142.05	C6 H7 N O3	2-aminomuconate semialdehyde; 2-aminomuconate 6-semialdehyde;	3.17E-04	2.24413	NA	level4	KEGG	C03824	NA	FA Fatty acyls	FA0106 Oxo fatty acids	FA01 Fatty Acids and Conjugates	Fatty acyls[FA]	Amino acid metabolism	Tryptophan metabolism	map00380 Tryptophan metabolism; map00627 Aminobenzoate degradation; map01100 Metabolic pathways; map01120 Microbial metabolism in diverse environments	NA
19.047_549.41516	POS	19.047	549.415	C33 H56 O6	Cholesteryl-beta-d-glucoside;	1.95E-04	0.355981	NA	level4	KEGG	C03855	NA	ST Sterol lipids	ST0101 Cholesterol and derivatives	ST01 Sterols	Sterol lipids[ST]	NA	NA	NA	8.53688e+06
7.444_577.15460	POS	7.444	577.155	C27 H30 O15	Isoorientin 2''-o-rhamnoside;	-0.000404	-0.679289	NA	level4	KEGG	C03870	NA	Flavonoids	Flavones	Flavonoids	Flavonoids	NA	NA	NA	3.18216e+07
21.631_411.36166	POS	21.631	411.362	C29 H48 O2	(24r,24(1)r)-fucosterol epoxide; (24r,28r)-fucosterol epoxide; (3beta,24r,28r)-24,28-epoxystigmast-5-en-3-ol; (24r,24'r)-fucosterol epoxide;	-0.000468	-1.09148	NA	level4	KEGG	C03910	NA	ST Sterol lipids	ST0104 Stigmasterols and C24-ethyl derivatives	ST01 Sterols	Sterol lipids[ST]	NA	NA	NA	NA
15.77_523.36383	POS	15.77	523.364	C26 H53 N O7 P	1-oleoylglycerophosphocholine; 1-oleoyl-sn-glycero-3-phosphocholine;	5.62E-04	1.07603	NA	level4	KEGG	C03916	NA	GP Glycerophospholipids	GP0105 Monoacylglycerophosphocholines	GP01 Glycerophosphocholines	Glycerophospholipids[GP]	NA	NA	NA	4.82539e+07
11.029_181.12260	POS	11.029	181.123	C11 H16 O2	3-tert-butyl-5-methylcatechol;	2.94E-04	1.63399	NA	level4	KEGG	C03929	NA	NA	NA	NA	NA	NA	NA	NA	2086551284
8.298_533.16516	POS	8.298	533.165	C26 H28 O12	Flavonol 3-o-d-xylosylglucoside;	-0.000192	-0.359925	NA	level4	KEGG	C04068	NA	NA	NA	NA	NA	NA	NA	NA	1.15858e+07
17.136_521.34784	POS	17.136	521.348	C26 H51 N O7 P	1-linoleoylglycerophosphocholine; 1-linoleoyl-sn-glycero-3-phosphocholine;	2.48E-04	0.477563	NA	level4	KEGG	C04100	NA	GP Glycerophospholipids	GP0105 Monoacylglycerophosphocholines	GP01 Glycerophosphocholines	Glycerophospholipids[GP]	NA	NA	NA	1.39392e+07
1.11_139.03917	POS	1.11	139.039	C7 H8 O4	3-methyl-cis,cis-hexadienedioate; 3-methyl-cis,cis-muconate;	2.36E-04	1.51083	NA	level4	KEGG	C04112	NA	NA	NA	NA	NA	Xenobiotics biodegradation and metabolism	Toluene degradation	map00623 Toluene degradation; map01120 Microbial metabolism in diverse environments; map01220 Degradation of aromatic compounds	NA
9.85_547.18103	POS	9.85	547.181	C27 H30 O12	Flavonol 3-o-[alpha-l-rhamnosyl-(1->6)-beta-d-glucoside]; flavonol 3-o-rutinoside;	2.75E-05	0.0504298	NA	level4	KEGG	C04194	NA	NA	NA	NA	NA	NA	NA	NA	1.04819e+07
15.993_677.37134	POS	15.993	677.371	C35 H60 O7 P2	All-trans-heptaprenyl diphosphate;	9.48E-04	1.44803	NA	level4	KEGG	C04216	NA	Terpenoids	Polyterpenoids	Others	Terpenoids	Metabolism of terpenoids and polyketides	Terpenoid backbone biosynthesis	map00900 Terpenoid backbone biosynthesis; map01110 Biosynthesis of secondary metabolites	1.35838e+08
5.022_548.10474	POS	5.022	548.105	C16 H27 N3 O14 P2	Dtdp-4-amino-4,6-dideoxy-d-glucose; dtdp-4-amino-4,6-dideoxy-alpha-d-glucose; dtdp-viosamine; dtdp-4-amino-4,6-dideoxy-alpha-d-glucopyranose;	6.34E-04	1.15974	NA	level4	KEGG	C04268	NA	NA	NA	NA	NA	Metabolism of terpenoids and polyketides	Polyketide sugar unit biosynthesis	map00523 Polyketide sugar unit biosynthesis; map00525 Acarbose and validamycin biosynthesis; map00541 O-Antigen nucleotide sugar biosynthesis; map01100 Metabolic pathways; map01110 Biosynthesis of secondary metabolites; map01250 Biosynthesis of nucleotide sugars	NA
4.391_266.13901	POS	4.391	266.139	C14 H19 N O4	N(alpha)-benzyloxycarbonyl-l-leucine;	3.23E-04	1.21814	NA	level4	KEGG	C04335	NA	NA	NA	NA	NA	NA	NA	NA	5.06567e+07
1.867_164.10739	POS	1.867	164.107	C10 H13 N O	(r)-2-methylimino-1-phenylpropan-1-ol;	4.01E-04	2.45701	NA	level4	KEGG	C04351	NA	NA	NA	NA	NA	Global and overview maps	Metabolic pathways	map00996 Biosynthesis of various alkaloids; map01100 Metabolic pathways; map01110 Biosynthesis of secondary metabolites	5.10158e+06
0.919_275.05307	POS	0.919	275.053	C7 H15 O9 P	1-deoxy-d-altro-heptulose 7-phosphate;	4.25E-04	1.55116	NA	level4	KEGG	C04359	NA	NA	NA	NA	NA	NA	NA	NA	1.22458e+08
21.614_397.34579	POS	21.614	397.346	C28 H46 O2	5alpha-ergosta-7,22-diene-3beta,5-diol;	-0.000632	-1.52555	NA	level4	KEGG	C04416	NA	ST Sterol lipids	ST0103 Ergosterols and C24-methyl derivatives	ST01 Sterols	Sterol lipids[ST]	NA	NA	NA	NA
1.281_278.12332	POS	1.281	278.123	C12 H23 N O2 S2	S-(2-methylpropanoyl)-dihydrolipoamide; s-(2-methylpropionyl)-dihydrolipoamide;	-0.000975	-3.51977	NA	level4	KEGG	C04424	NA	FA Fatty acyls	FA0801 Primary amides	FA08 Fatty amides	Fatty acyls[FA]	NA	NA	NA	NA
0.871_683.93329	POS	0.871	683.933	C10 H18 N5 O20 P5	Guanosine 3'-diphosphate 5'-triphosphate; guanosine 5'-triphosphate,3'-diphosphate;	0.0026919	3.94174	NA	level4	KEGG	C04494	NA	Nucleosides, nucleotides, and analogues	Purine ribonucleotides	Purine nucleotides	Purines and derivatives	Nucleotide metabolism	Purine metabolism	map00230 Purine metabolism; map01100 Metabolic pathways; map02026 Biofilm formation - Escherichia coli	9.4131e+06
15.609_599.25049	POS	15.609	599.25	C35 H34 Mg N4 O4	Magnesium protoporphyrin monomethyl ester; magnesium-protoporphyrin ix 13-monomethyl ester; mg-protoporphyrin ix 13-monomethyl ester; magnesium protoporphyrin ix 13-methyl ester;	1.64E-04	0.27469	NA	level4	KEGG	C04536	NA	NA	NA	NA	NA	Metabolism of cofactors and vitamins	Porphyrin and chlorophyll metabolism	map00860 Porphyrin metabolism; map01100 Metabolic pathways; map01110 Biosynthesis of secondary metabolites	1.73048e+07
4.244_152.03462	POS	4.244	152.035	C7 H5 N O3	6-imino-5-oxocyclohexa-1,3-dienecarboxylate;	4.15E-04	2.74753	NA	level4	KEGG	C04584	NA	NA	NA	NA	NA	NA	NA	NA	7.2979e+07
12.564_277.21634	POS	12.564	277.216	C18 H30 O3	(9z)-(13s)-12,13-epoxyoctadeca-9,11-dienoic acid; (9z)-(13s)-12,13-epoxyoctadeca-9,11-dienoate; 13(s)-eod;	1.13E-04	0.384412	NA	level4	KEGG	C04594	NA	FA Fatty acyls	FA0107 Epoxy fatty acids	FA01 Fatty Acids and Conjugates	Fatty acyls[FA]	NA	NA	NA	NA
19.822_431.31351	POS	19.822	431.314	C27 H42 O4	Nuatigenin; (20s,22s,25s)-22,25-epoxyfurost-5-ene-3beta,26-diol;	-0.00207921	-4.83191	NA	level4	KEGG	C04715	NA	Steroids	Furostan derivatives [Fig]	27-Carbon atoms	Sterol lipids[ST]	NA	NA	NA	1.88972e+07
12.563_451.34198	POS	12.563	451.342	C27 H46 O5	3alpha,7alpha,12alpha-trihydroxy-5beta-cholestanoate; 3alpha,7alpha,12alpha-trihydroxy-5beta-cholestan-26-oate; 3alpha,7alpha,12alpha-trihydroxy-5beta-cholestanate;	1.79E-04	0.397417	NA	level4	KEGG	C04722	NA	ST Sterol lipids	ST0403 C27 bile acids, alcohols, and derivatives	ST04 Bile acids and derivatives	Sterol lipids[ST]	Lipid metabolism	Primary bile acid biosynthesis	map00120 Primary bile acid biosynthesis; map01100 Metabolic pathways	NA
18.156_431.35211	POS	18.156	431.352	C28 H46 O3	3beta-hydroxy-5alpha-cholest-7-ene-4alpha-carboxylate;	1.40E-04	0.325335	NA	level4	KEGG	C04746	NA	NA	NA	NA	NA	NA	NA	NA	NA
12.221_263.20047	POS	12.221	263.2	C17 H28 O3	Juvenile hormone ii; methyl (2e,6e)-(10r,11s)-10,11-epoxy-3,7,11-trimethyltrideca-2,6-dienoate;	-0.000104	-0.372329	NA	level4	KEGG	C04867	NA	FA Fatty acyls	FA0107 Epoxy fatty acids	FA01 Fatty Acids and Conjugates	Fatty acyls[FA]	NA	NA	NA	NA
7.799_292.19055	POS	7.799	292.191	C17 H25 N O3	(+/-)-5-[(tert-butylamino)-2'-hydroxypropoxy]-3,4-dihydro-1(2h)-naphthalenone; (+/-)-bunolol;	-0.000168	-0.578406	NA	level4	KEGG	C04883	NA	NA	NA	NA	NA	NA	NA	NA	1.73527e+07
10.707_509.25497	POS	10.707	509.255	C23 H36 N6 O5 S	Argatroban; (2r,4r)-4-methyl-1[nalpha-[(3-methyl-1,2,3,4-tetrahydro-8-quinolinyl)sulfonyl]-l-arginyl]-2-piperadinecarboxylic acid;	9.09E-04	1.78841	NA	level4	KEGG	C04931	NA	Organic acids and derivatives	Amino acids, peptides, and analogues	Carboxylic acids and derivatives	Amino acids, peptides, and analogues	NA	NA	NA	NA
18.246_383.33051	POS	18.246	383.331	C27 H42 O	7-dehydrodesmosterol; cholesta-5,7,24-triene-3beta-ol;	-0.000283	-0.740454	NA	level4	KEGG	C05107	NA	ST Sterol lipids	ST0101 Cholesterol and derivatives	ST01 Sterols	Sterol lipids[ST]	Lipid metabolism	Steroid biosynthesis	map00100 Steroid biosynthesis; map01100 Metabolic pathways	8.05252e+07
15.931_305.21115	POS	15.931	305.211	C19 H28 O3	16alpha-hydroxydehydroepiandrosterone; 5-androstene-3beta,16alpha-diol-17-one;	2.99E-05	0.098135	NA	level4	KEGG	C05139	NA	ST Sterol lipids	ST0202 C19 steroids (androgens) and derivatives	ST02 Steroids	Sterol lipids[ST]	Lipid metabolism	Steroid hormone biosynthesis	map00140 Steroid hormone biosynthesis	1.33391e+07
22.642_563.40674	POS	22.642	563.407	C37 H54 O4	3-hexaprenyl-4,5-dihydroxybenzoate;	-0.00274837	-4.88684	NA	level4	KEGG	C05200	NA	PR Prenol lipids	PR0201 Ubiquinones	PR02 Quinones and hydroquinones	Prenol lipids[PR]	NA	NA	NA	NA
10.141_343.15375	POS	10.141	343.154	C20 H22 O5	Phaseollidin hydrate;	-0.000253	-0.738664	NA	level4	KEGG	C05229	NA	Phenylpropanoids and polyketides	Coumestans	Isoflavonoids	Coumarins and derivatives	NA	NA	NA	1.04483e+07
8.325_300.15900	POS	8.325	300.159	C18 H21 N O3	(r)-n-methylcoclaurine; (r)-1,2,3,4-tetrahydro-1-[(4-hydroxyphenyl)methyl]-6-methoxy-2-methyl-7-isoquinolinol;	-0.000423	-1.41559	NA	level4	KEGG	C05243	NA	Alkaloids	Isoquinoline alkaloids	Alkaloids derived from tyrosine	Alkaloids	Biosynthesis of other secondary metabolites	Isoquinoline alkaloid biosynthesis	map00950 Isoquinoline alkaloid biosynthesis	1.00178e+07
11.373_251.16623	POS	11.373	251.166	C18 H20 N	Cis-n-methyl-(s)-7,8,13,14-tetrahydroprotoberberine;	-0.000622	-2.48634	NA	level4	KEGG	C05318	NA	NA	NA	NA	NA	NA	NA	NA	NA
0.807_304.15085	POS	0.807	304.151	C12 H21 N3 O6	Nicotianamine;	5.37E-04	1.76989	NA	level4	KEGG	C05324	NA	NA	NA	NA	NA	Amino acid metabolism	Cysteine and methionine metabolism	map00270 Cysteine and methionine metabolism; map00999 Biosynthesis of various plant secondary metabolites; map01100 Metabolic pathways; map01110 Biosynthesis of secondary metabolites	1.47122e+07
1.206_298.11484	POS	1.206	298.115	C11 H15 N5 O5	Psicofuranine; angustmycin c;	2.43E-04	0.816427	NA	level4	KEGG	C05342	NA	NA	NA	NA	NA	NA	NA	NA	NA
20.517_401.34131	POS	20.517	401.341	C27 H44 O2	7alpha-hydroxycholest-4-en-3-one;	-9.86e-05	-0.246185	NA	level4	KEGG	C05455	NA	ST Sterol lipids	ST0101 Cholesterol and derivatives	ST01 Sterols	Sterol lipids[ST]	Lipid metabolism	Primary bile acid biosynthesis	map00120 Primary bile acid biosynthesis; map01100 Metabolic pathways	7.13299e+06
16.595_450.32123	POS	16.595	450.321	C26 H43 N O5	Glycodeoxycholate; glycodeoxycholic acid; 3alpha,12alpha-dihydroxy-5beta-cholan-24-oylglycine;	-0.000172	-0.382567	NA	level4	KEGG	C05464	NA	ST Sterol lipids	ST0402 C26 bile acids, alcohols, and derivatives	ST04 Bile acids and derivatives	Sterol lipids[ST]	NA	NA	NA	NA
11.207_533.31519	POS	11.207	533.315	C27 H48 O8 S	5beta-cyprinolsulfate;	9.16E-04	1.72063	NA	level4	KEGG	C05468	NA	ST Sterol lipids	ST0502 Sulfates	ST05 Steroid conjugates	Sterol lipids[ST]	Lipid metabolism	Primary bile acid biosynthesis	map00120 Primary bile acid biosynthesis	NA
11.019_365.23236	POS	11.019	365.232	C21 H32 O5	Tetrahydrocortisone; urocortisone;	1.10E-04	0.302697	NA	level4	KEGG	C05470	NA	Hormones and transmitters	Glucocorticoids	Steroid hormones	Hormones and transmitters	Lipid metabolism	Steroid hormone biosynthesis	map00140 Steroid hormone biosynthesis	1.76541e+07
12.777_367.24799	POS	12.777	367.248	C21 H34 O5	Urocortisol; tetrahydrocortisol; 5beta-pregnane-3alpha,11beta,17alpha,21-tetrol-20-one;	-0.000201	-0.549557	NA	level4	KEGG	C05472	NA	ST Sterol lipids	ST0203 C21 steroids (gluco/mineralocorticoids, progestogins) and derivatives	ST02 Steroids	Sterol lipids[ST]	Lipid metabolism	Steroid hormone biosynthesis	map00140 Steroid hormone biosynthesis	NA
9.92_349.23682	POS	9.92	349.237	C21 H32 O4	11beta,21-dihydroxy-5beta-pregnane-3,20-dione; 5beta-pregnane-11beta,21-diol-3,20-dione;	-0.00052	-1.49207	NA	level4	KEGG	C05475	NA	ST Sterol lipids	ST0203 C21 steroids (gluco/mineralocorticoids, progestogins) and derivatives	ST02 Steroids	Sterol lipids[ST]	Lipid metabolism	Steroid hormone biosynthesis	map00140 Steroid hormone biosynthesis	8.41231e+06
3.473_222.07634	POS	3.473	222.076	C11 H11 N O4	6-hydroxyindolelactate;	2.55E-04	1.15512	NA	level4	KEGG	C05657	NA	NA	NA	NA	NA	NA	NA	NA	NA
9.565_463.12363	POS	9.565	463.124	C22 H22 O11	Isoscoparine; isoscoparin; c-glucosyl-6 chrysoeriol; chrysoeriol 6-c-glucoside;	1.39E-04	0.300398	NA	level4	KEGG	C05990	NA	Flavonoids	Flavones	Flavonoids	Flavonoids	NA	NA	NA	10804273
5.871_792.27112	POS	5.871	792.271	C29 H51 N3 O18 P2	Udp-3-o-(3-hydroxytetradecanoyl)-d-glucosamine; udp-3-o-(beta-hydroxymyristoyl)-d-glucosamine; udp-3-o-[(3r)-3-hydroxymyristoyl]-d-glucosamine; udp-3-o-[(3r)-3-hydroxymyristoyl]-alpha-d-glucosamine;	-0.000443	-0.559606	NA	level4	KEGG	C06022	NA	SL Saccharolipids	SL0101 Monoacylaminosugars	SL01 Acylaminosugars	Saccharolipids[SL]	Glycan biosynthesis and metabolism	Lipopolysaccharide biosynthesis	map00540 Lipopolysaccharide biosynthesis; map01100 Metabolic pathways	NA
7.601_313.12781	POS	7.601	313.128	C15 H20 O7	Nivalenol;	-0.000293	-0.939261	NA	level4	KEGG	C06080	NA	Fungal toxins	Trichothecenes	Mycotoxins	Fungal toxins	Metabolism of terpenoids and polyketides	Sesquiterpenoid and triterpenoid biosynthesis	map00909 Sesquiterpenoid and triterpenoid biosynthesis	9.95308e+06
13.556_339.25256	POS	13.556	339.253	C20 H34 O4	Aphidicolin;	-0.000423	-1.24931	NA	level4	KEGG	C06088	NA	Terpenoids	Aphidicolane	Diterpenoids (C20)	Terpenoids	Metabolism of terpenoids and polyketides	Diterpenoid biosynthesis	map00904 Diterpenoid biosynthesis; map01110 Biosynthesis of secondary metabolites	1.07869e+07
1.281_252.10782	POS	1.281	252.108	C9 H17 N O7	Muramic acid; 3-o-alpha-carboxyethyl-d-glucosamine; 2-amino-3-o-[(r)-1-carboxyethyl]-2-deoxy-d-glucopyranose;	4.03E-05	0.160348	NA	level4	KEGG	C06470	NA	Carbohydrates	Amino sugars [Fig]	Monosaccharides	Carbohydrates	NA	NA	NA	NA
7.076_276.17050	POS	7.076	276.171	C15 H21 N3 O2	Physostigmine; eserine;	-0.000152	-0.551494	NA	level4	KEGG	C06535	NA	Alkaloids	Pyrroloindole alkaloids	Alkaloids derived from tryptophan and anthranilic acid	Alkaloids	Biosynthesis of other secondary metabolites	Indole alkaloid biosynthesis	map00901 Indole alkaloid biosynthesis; map01063 Biosynthesis of alkaloids derived from shikimate pathway; map01110 Biosynthesis of secondary metabolites	8.74167e+06
10.123_674.35223	POS	10.123	674.352	C36 H51 N O11	Veratridine;	-0.00125387	-1.86215	NA	level4	KEGG	C06544	NA	Alkaloids	Steroid alkaloids	Alkaloids derived by amination reactions	Alkaloids	NA	NA	NA	4.19582e+07
6.818_188.07057	POS	6.818	188.071	C6 H10 Cl N5	Deethylatrazine;	8.22E-04	4.39569	NA	level4	KEGG	C06559	NA	Organoheterocyclic compounds	Aminotriazines	Triazines	Aminotriazines	Xenobiotics biodegradation and metabolism	Atrazine degradation	map00791 Atrazine degradation; map01120 Microbial metabolism in diverse environments	2.86208e+07
7.198_135.11688	POS	7.198	135.117	C10 H14	P-cymene;	5.53E-05	0.412157	NA	level4	KEGG	C06575	NA	Terpenoids	Cyclic monoterpenes	Monoterpenoids (C10)	Terpenoids	Xenobiotics biodegradation and metabolism	Xylene degradation	map00622 Xylene degradation; map01100 Metabolic pathways; map01120 Microbial metabolism in diverse environments; map01220 Degradation of aromatic compounds	6.41487e+07
18.198_419.33060	POS	18.198	419.331	C30 H42 O	8'-apo-beta-carotenol;	-0.000246	-0.587024	NA	level4	KEGG	C06733	NA	PR Prenol lipids	PR0107 C40 isoprenoids (tetraterpenes)	PR01 Isoprenoids	Prenol lipids[PR]	NA	NA	NA	9.42936e+06
6.475_445.11224	POS	6.475	445.112	C22 H20 O10	Granaticin;	-0.00068	-1.53022	NA	level4	KEGG	C06799	NA	PK Polyketides	PK1303 Benzoisochromanquinones	PK13 Aromatic polyketides	Polyketides[PK]	Metabolism of terpenoids and polyketides	Biosynthesis of type II polyketide products	map01057 Biosynthesis of type II polyketide products; map01110 Biosynthesis of secondary metabolites	2.77477e+07
0.987_319.07925	POS	0.987	319.079	C16 H19 Br N2	Brompheniramine;	-0.00118365	-3.72131	NA	level4	KEGG	C06857	NA	Organoheterocyclic compounds	Pheniramines	Pyridines and derivatives	Amines and derivatives	NA	NA	NA	8.70041e+07
0.787_247.03023	POS	0.787	247.03	C6 H14 O6 S2	Busulfan;	-0.000228	-0.928323	NA	level4	KEGG	C06862	NA	Organic acids and derivatives	Organosulfonic acids and derivatives	Organic sulfonic acids and derivatives	Organic acids	NA	NA	NA	7.04728e+06
12.879_306.20609	POS	12.879	306.206	C18 H27 N O3	Capsaicin;	-0.000285	-0.933931	NA	level4	KEGG	C06866	NA	Amino acid related compounds	Capsaicinoids and derivatives	Others	Amino acid related compounds	Chemical structure transformation maps	Biosynthesis of plant secondary metabolites	map00996 Biosynthesis of various alkaloids; map01060 Biosynthesis of plant secondary metabolites; map01063 Biosynthesis of alkaloids derived from shikimate pathway; map01100 Metabolic pathways; map01110 Biosynthesis of secondary metabolites; map04750 Inflammatory mediator regulation of TRP channels	2.04892e+07
5.205_412.19025	POS	5.205	412.19	C24 H26 F N O4	Fluvastatin;	-0.00161643	-3.93115	NA	level4	KEGG	C07014	NA	Organoheterocyclic compounds	Substituted pyrroles	Pyrroles	Substituted pyrroles	NA	NA	map04976 Bile secretion	NA
8.81_251.16460	POS	8.81	251.165	C15 H22 O3	Gemfibrozil;	4.37E-04	1.74734	NA	level4	KEGG	C07020	NA	Benzenoids	NA	Phenol ethers	Benzene and derivatives	NA	NA	map05207 Chemical carcinogenesis - receptor activation	NA
10.975_336.25586	POS	10.975	336.256	C23 H33 N2 O	Isopropamide;	-0.00011	-0.310168	NA	level4	KEGG	C07055	NA	Benzenoids	Diphenylmethanes	Benzene and substituted derivatives	Benzene and derivatives	NA	NA	NA	NA
15.954_343.22687	POS	15.954	343.227	C22 H30 O3	Megestrol;	9.86E-05	0.288231	NA	level4	KEGG	C07120	NA	ST Sterol lipids	ST0203 C21 steroids (gluco/mineralocorticoids, progestogins) and derivatives	ST02 Steroids	Sterol lipids[ST]	NA	NA	NA	1.75385e+07
6.153_400.18683	POS	6.153	400.187	C22 H29 N3 S2	Thiethylperazine; ethylthioperazine;	-0.000737	-1.847	NA	level4	KEGG	C07132	NA	Organoheterocyclic compounds	Phenothiazines	Benzothiazines	Phenothiazines	NA	NA	NA	6.87097e+06
7.969_264.19562	POS	7.969	264.196	C16 H25 N O2	Tramadol;	-0.000188	-0.713953	NA	level4	KEGG	C07153	NA	Benzenoids	Anisoles	Phenol ethers	Benzene and derivatives	NA	NA	NA	1.02756e+07
2.194_134.09679	POS	2.194	134.097	C9 H11 N	Tranylcypromine;	3.61E-04	2.709	NA	level4	KEGG	C07155	NA	Organic nitrogen compounds	Amines	Organonitrogen compounds	Amines	NA	NA	NA	2.76464e+07
3.733_150.12813	POS	3.733	150.128	C10 H15 N	Methamphetamine;	4.02E-04	2.69562	NA	level4	KEGG	C07164	NA	Benzenoids	Phenethylamines	Benzene and substituted derivatives	Amines and derivatives	NA	NA	NA	3.94857e+07
7.034_234.14862	POS	7.034	234.149	C14 H19 N O2	Methylphenidate;	-0.000235	-1.00709	NA	level4	KEGG	C07196	NA	Organic nitrogen compounds	Amines	Organonitrogen compounds	Amines	NA	NA	NA	1.09001e+07
1.496_212.10335	POS	1.496	212.103	C9 H13 N3 O3	Zalcitabine; 2',3'-dideoxycytidine;	3.80E-04	1.79993	NA	level4	KEGG	C07207	NA	Nucleosides, nucleotides, and analogues	Pyrimidine 2',3'-dideoxyribonucleosides	Pyrimidine nucleosides	Nucleic acids and analogues	NA	NA	map04976 Bile secretion	2.5248e+07
13.288_416.27942	POS	13.288	416.279	C25 H37 N O4	Salmeterol;	-0.000116	-0.279804	NA	level4	KEGG	C07241	NA	Benzenoids	Benzyl alcohols	Benzene and substituted derivatives	Alcohols	NA	NA	NA	NA
22.211_275.20029	POS	22.211	275.2	C18 H26 O2	Nandrolone;	-0.00027	-0.983776	NA	level4	KEGG	C07254	NA	ST Sterol lipids	ST0201 C18 steroids (estrogens) and derivatives	ST02 Steroids	Sterol lipids[ST]	NA	NA	NA	NA
16.27_307.22653	POS	16.27	307.227	C19 H30 O3	Oxandrolone;	-0.000239	-0.781621	NA	level4	KEGG	C07346	NA	Lipids and lipid-like molecules	Steroid lactones	Steroids and steroid derivatives	Steroids and derivatives	NA	NA	NA	NA
4.741_227.13936	POS	4.741	227.139	C11 H18 N2 O3	Pentobarbital; 5-ethyl-5-(1-methylbutyl)-2,4,6(1h,3h,5h)-pyrimidinetrione;	3.40E-04	1.50156	NA	level4	KEGG	C07422	NA	Organoheterocyclic compounds	Pyrimidines and pyrimidine derivatives	Diazines	Pyrimidines and pyrimidine derivatives	NA	NA	NA	2.40254e+07
1.212_404.15533	POS	1.212	404.155	C21 H26 Cl N3 O S	Perphenazine; 4-(3-(2-chlorophenothiazin-10-yl)propyl)-1-piperazineethanol;	-0.000427	-1.05923	NA	level4	KEGG	C07427	NA	Organoheterocyclic compounds	Phenothiazines	Benzothiazines	Phenothiazines	NA	NA	NA	NA
0.993_214.10770	POS	0.993	214.108	C11 H11 N5	Phenazopyridine; 3-(phenylazo)-2,6-pyridinediamine;	-0.00102543	-4.81192	NA	level4	KEGG	C07429	NA	Organoheterocyclic compounds	Aminopyridines and derivatives	Pyridines and derivatives	Pyridine and derivatives	NA	NA	NA	NA
19.586_657.43420	POS	19.586	657.434	C35 H56 N6 O6	Enalkiren; a 64662;	7.94E-04	1.20987	NA	level4	KEGG	C07466	NA	NA	NA	NA	NA	NA	NA	NA	NA
1.694_209.12874	POS	1.694	209.129	C11 H16 N2 O2	Pilocarpine;	2.84E-04	1.36504	NA	level4	KEGG	C07474	NA	Alkaloids	Imidazole alkaloids	Alkaloids derived from histidine	Alkaloids	Chemical structure transformation maps	Biosynthesis of alkaloids derived from histidine and purine	map01065 Biosynthesis of alkaloids derived from histidine and purine; map01110 Biosynthesis of secondary metabolites	6.12349e+07
5.162_195.08812	POS	5.162	195.088	C8 H10 N4 O2	Caffeine; 1,3,7-trimethylxanthine;	4.67E-04	2.40816	NA	level4	KEGG	C07481	NA	Alkaloids	Purine alkaloids	Others	Alkaloids	Biosynthesis of other secondary metabolites	Caffeine metabolism	map00232 Caffeine metabolism; map01060 Biosynthesis of plant secondary metabolites; map01065 Biosynthesis of alkaloids derived from histidine and purine; map01100 Metabolic pathways; map01110 Biosynthesis of secondary metabolites; map01120 Microbial metabolism in diverse environments	NA
4.92_218.11789	POS	4.92	218.118	C13 H15 N O2	Glutethimide; 2-ethyl-2-phenylglutarimide;	3.34E-04	1.53896	NA	level4	KEGG	C07489	NA	Organoheterocyclic compounds	Phenylpiperidines	Piperidines	Phenylpiperidines	NA	NA	NA	NA
3.734_202.08673	POS	3.734	202.087	C12 H11 N O2	Carbaryl; carbaril;	4.76E-04	2.36622	NA	level4	KEGG	C07491	NA	Benzenoids	NA	Naphthalenes	Benzene and derivatives	NA	NA	NA	NA
4.501_271.10800	POS	4.501	271.108	C15 H14 N2 O3	Dihydroxycarbazepine; 10,11-dihydro-10,11-dihydroxy-5h-dibenzazepine-5-carboxamide; 10,11-dihydroxycarbamazepine;	2.83E-04	1.04724	NA	level4	KEGG	C07495	NA	NA	NA	NA	NA	Xenobiotics biodegradation and metabolism	Drug metabolism - cytochrome P450	map00982 Drug metabolism - cytochrome P450	1.48782e+07
5.008_161.13295	POS	5.008	161.133	C12 H18 O	Propofol; 2,6-diisopropylphenol;	4.83E-04	2.71067	NA	level4	KEGG	C07523	NA	Benzenoids	Cumenes	Benzene and substituted derivatives	Benzene and derivatives	NA	NA	NA	9.83949e+07
1.928_441.18735	POS	1.928	441.187	C24 H26 Cl F N4 O	Sertindole;	0.0021535	4.89234	NA	level4	KEGG	C07567	NA	Organoheterocyclic compounds	Substituted pyrroles	Pyrroles	Substituted pyrroles	NA	NA	NA	2.67928e+08
4.363_395.14822	POS	4.363	395.148	C23 H22 O6	Rotenone;	-0.000691	-1.75321	NA	level4	KEGG	C07593	NA	Flavonoids	Rotenones	Isoflavonoids	Flavonoids	Biosynthesis of other secondary metabolites	Isoflavonoid biosynthesis	map00943 Isoflavonoid biosynthesis; map01061 Biosynthesis of phenylpropanoids; map01110 Biosynthesis of secondary metabolites; map05012 Parkinson disease; map05022 Pathways of neurodegeneration - multiple diseases	1.17229e+07
7.087_409.14917	POS	7.087	409.149	C20 H24 O9	Ginkgolide a;	-0.000139	-0.340147	NA	level4	KEGG	C07601	NA	Terpenoids	Ginkgolides	Diterpenoids (C20)	Terpenoids	Metabolism of terpenoids and polyketides	Diterpenoid biosynthesis	map00904 Diterpenoid biosynthesis; map01062 Biosynthesis of terpenoids and steroids; map01110 Biosynthesis of secondary metabolites	1.60957e+07
15.981_365.24756	POS	15.981	365.248	C25 H32 O2	Quinestrol;	4.24E-05	0.116296	NA	level4	KEGG	C07619	NA	ST Sterol lipids	ST0201 C18 steroids (estrogens) and derivatives	ST02 Steroids	Sterol lipids[ST]	NA	NA	NA	1.04568e+08
9.158_417.11844	POS	9.158	417.118	C20 H15 F3 N4 O3	Trovafloxacin;	0.00153724	3.69432	NA	level4	KEGG	C07664	NA	Organoheterocyclic compounds	Naphthyridines	Diazanaphthalenes	Naphthyridines	NA	NA	NA	1.41216e+07
7.549_361.13962	POS	7.549	361.14	C18 H20 N2 O6	Nitrendipine;	2.05E-04	0.569485	NA	level4	KEGG	C07713	NA	Organoheterocyclic compounds	Hydropyridines	Pyridines and derivatives	Pyridine and derivatives	NA	NA	NA	NA
10.714_537.27728	POS	10.714	537.277	C28 H42 Cl2 N4 O2	Ambenonium;	0.00152422	2.84228	NA	level4	KEGG	C07773	NA	Organic acids and derivatives	Amino acids, peptides, and analogues	Carboxylic acids and derivatives	Amino acids, peptides, and analogues	NA	NA	NA	NA
12.547_336.17487	POS	12.547	336.175	C17 H25 N3 O2 S	Naratriptan;	8.41E-04	2.51052	NA	level4	KEGG	C07792	NA	Organoheterocyclic compounds	Indoles	Indoles and derivatives	Indoles	NA	NA	NA	5.77849e+06
4.624_211.10815	POS	4.624	211.108	C10 H14 N2 O3	Aprobarbital;	4.35E-04	2.07257	NA	level4	KEGG	C07826	NA	Organoheterocyclic compounds	Pyrimidines and pyrimidine derivatives	Diazines	Pyrimidines and pyrimidine derivatives	NA	NA	NA	NA
1.22_213.12383	POS	1.22	213.124	C10 H16 N2 O3	Butabarbital;	4.54E-04	2.14178	NA	level4	KEGG	C07827	NA	Organoheterocyclic compounds	Pyrimidines and pyrimidine derivatives	Diazines	Pyrimidines and pyrimidine derivatives	NA	NA	NA	8.51185e+07
7.76_325.15430	POS	7.76	325.154	C19 H20 N2 O3	Dolasetron;	-0.000372	-1.1481	NA	level4	KEGG	C07866	NA	Organoheterocyclic compounds	Indolecarboxylic acids and derivatives	Indoles and derivatives	Indole and derivatives	NA	NA	NA	7.18332e+06
7.967_290.21118	POS	7.967	290.211	C18 H27 N O2	Dyclonine;	-0.000274	-0.947425	NA	level4	KEGG	C07881	NA	Organic oxygen compounds	Carbonyl compounds	Organooxygen compounds	Carbonyl compounds	NA	NA	NA	9.97636e+06
12.014_460.24854	POS	12.014	460.249	C26 H34 F N O5	Cerivastatin;	-0.000908	-1.97809	NA	level4	KEGG	C07966	NA	NA	NA	NA	NA	NA	NA	map04976 Bile secretion	4.16879e+07
17.409_429.33643	POS	17.409	429.336	C28 H44 O3	Nandrolone decanoate;	1.04E-04	0.242877	NA	level4	KEGG	C08154	NA	Lipids and lipid-like molecules	Steroid esters	Steroids and steroid derivatives	Steroids and derivatives	NA	NA	NA	1.00014e+07
15.631_407.25800	POS	15.631	407.258	C27 H34 O3	Nandrolone phenpropionate; nandrolone phenylpropionate;	-7.58e-05	-0.186694	NA	level4	KEGG	C08155	NA	Lipids and lipid-like molecules	Steroid esters	Steroids and steroid derivatives	Steroids and derivatives	NA	NA	NA	2.17698e+07
17.226_413.30493	POS	17.226	413.305	C27 H40 O3	Testosterone cypionate;	-9e-05	-0.218263	NA	level4	KEGG	C08156	NA	ST Sterol lipids	ST0202 C19 steroids (androgens) and derivatives	ST02 Steroids	Sterol lipids[ST]	NA	NA	NA	1.1312e+07
13.896_434.29007	POS	13.896	434.29	C26 H37 N5 O2	Cabergoline;	-0.00125043	-2.77075	NA	level4	KEGG	C08187	NA	Alkaloids and derivatives	Lysergic acids and derivatives	Ergoline and derivatives	Alkaloids and derivatives	NA	NA	NA	NA
19.42_413.34134	POS	19.42	413.341	C28 H44 O2	Doxercalciferol; 1alpha-hydroxyergocalciferol;	-6.8e-05	-0.165009	NA	level4	KEGG	C08211	NA	ST Sterol lipids	ST0301 Vitamin D2 and derivatives	ST03 Secosteroids	Sterol lipids[ST]	NA	NA	NA	1.36606e+07
2.913_174.12421	POS	2.913	174.124	C7 H15 N3 O2	Indospicine; l-indospicine;	5.03E-04	2.90708	NA	level4	KEGG	C08288	NA	NA	NA	NA	NA	NA	NA	NA	4.59019e+07
8.842_150.09167	POS	8.842	150.092	C9 H11 N O	D-cathinone; cathinone;	3.34E-04	2.24199	NA	level4	KEGG	C08301	NA	Alkaloids	Phenylalanine derived alkaloids	Alkaloids derived by amination reactions	Alkaloids	Chemical structure transformation maps	Biosynthesis of alkaloids derived from shikimate pathway	map00996 Biosynthesis of various alkaloids; map01063 Biosynthesis of alkaloids derived from shikimate pathway; map01100 Metabolic pathways; map01110 Biosynthesis of secondary metabolites	NA
2.779_219.14943	POS	2.779	219.149	C13 H18 N2 O	N,n-dimethyl-5-methoxytryptamine; o-methylbufotenine; methoxybufotenin; 5-methoxy-n,n-dimethyltryptamine; 3-[2-(n,n-dimethylamino)ethyl]-5-methoxy-indole;	2.40E-04	1.09814	NA	level4	KEGG	C08309	NA	Alkaloids	Indole alkaloids	Alkaloids derived from tryptophan and anthranilic acid	Alkaloids	NA	NA	NA	NA
14.691_299.25806	POS	14.691	299.258	C18 H36 O4	(9r,10r)-dihydroxyoctadecanoic acid; 9,10-dihydroxystearic acid;	2.19E-05	0.0690988	NA	level4	KEGG	C08314	NA	FA Fatty acyls	FA0105 Hydroxy fatty acids	FA01 Fatty Acids and Conjugates	Fatty acyls[FA]	NA	NA	NA	NA
15.744_297.24234	POS	15.744	297.242	C18 H32 O3	(9z,12z)-(8r)-hydroxyoctadeca-9,12-dienoic acid; laetisaric acid; 8-hydroxylinoleic acid;	-8.13e-05	-0.274451	NA	level4	KEGG	C08318	NA	FA Fatty acyls	FA0105 Hydroxy fatty acids	FA01 Fatty Acids and Conjugates	Fatty acyls[FA]	NA	NA	NA	1.45234e+07
1.211_272.11307	POS	1.211	272.113	C12 H17 N O6	Deidaclin; nsc 370273;	2.16E-04	0.796715	NA	level4	KEGG	C08329	NA	Amino acid related compounds	Cyanogenic glucosides derived from nonprotein amino acid	Cyanogenic glucosides	Amino acid related compounds	NA	NA	NA	NA
1.011_392.15488	POS	1.011	392.155	C16 H25 N O10	Proacaciberin;	-0.000223	-0.569979	NA	level4	KEGG	C08337	NA	Amino acid related compounds	Cyanogenic glucosides derived from leucine	Cyanogenic glucosides	Amino acid related compounds	NA	NA	NA	NA
5.008_260.11316	POS	5.008	260.113	C11 H17 N O6	Proacacipetalin; 3-butenenitrile, 2-(beta-d-glucopyranosyloxy)-3-methyl-, (s)-;	2.95E-04	1.14023	NA	level4	KEGG	C08338	NA	Amino acid related compounds	Cyanogenic glucosides derived from leucine	Cyanogenic glucosides	Amino acid related compounds	NA	NA	NA	NA
1.9_288.10809	POS	1.9	288.108	C12 H17 N O7	Volkenin;	3.15E-04	1.0969	NA	level4	KEGG	C08344	NA	Amino acid related compounds	Cyanogenic glucosides derived from nonprotein amino acid	Cyanogenic glucosides	Amino acid related compounds	NA	NA	NA	NA
13.836_181.15887	POS	13.836	181.159	C12 H20 O	(3z,6z,9z)-3,6,9-dodecatrien-1-ol; (z,z,z)-3,6,9-dodecatrien-1-ol;	1.85E-04	1.02754	NA	level4	KEGG	C08375	NA	FA Fatty acyls	Null	FA05 Fatty alcohols	Fatty acyls[FA]	NA	NA	NA	NA
5.839_324.14432	POS	5.839	324.144	C16 H21 N O6	Acremoauxin a; 2-(3-indolyl)propanoylmannitol;	1.54E-04	0.475857	NA	level4	KEGG	C08468	NA	NA	NA	NA	NA	NA	NA	NA	NA
0.983_383.09492	POS	0.983	383.095	C12 H18 N2 O12	Cibarian; beta-d-glucopyranose, 1,6-bis(3-nitropropanoate);	0.00167393	4.38103	NA	level4	KEGG	C08473	NA	NA	NA	NA	NA	NA	NA	NA	NA
13.063_147.11697	POS	13.063	147.117	C11 H16 O	Jasmone; cis-jasmone;	1.78E-04	1.08757	NA	level4	KEGG	C08490	NA	FA Fatty acyls	FA0202 Jasmonic acids	FA02 Octadecanoids	Fatty acyls[FA]	NA	NA	NA	NA
7.999_318.16974	POS	7.999	318.17	C18 H23 N O4	Amaryllisine;	-0.000246	-0.775471	NA	level4	KEGG	C08516	NA	Alkaloids	Isoquinoline alkaloids	Alkaloids derived from tyrosine	Alkaloids	NA	NA	NA	7.75519e+06
1.581_327.17072	POS	1.581	327.171	C19 H22 N2 O3	Caribine;	3.96E-04	1.21486	NA	level4	KEGG	C08522	NA	Alkaloids	Isoquinoline alkaloids	Alkaloids derived from tyrosine	Alkaloids	NA	NA	NA	NA
5.208_375.11890	POS	5.208	375.119	C18 H18 N2 O7	Portulacaxanthin ii;	2.19E-04	0.585693	NA	level4	KEGG	C08565	NA	Amino acid related compounds	Betaxanthins	Betalains	Amino acid related compounds	Biosynthesis of other secondary metabolites	Betalain biosynthesis	map00965 Betalain biosynthesis; map01110 Biosynthesis of secondary metabolites	NA
7.681_393.20514	POS	7.681	393.205	C25 H28 O4	Abyssinone vi;	-0.000897	-2.28637	NA	level4	KEGG	C08573	NA	Flavonoids	Chalcones	Flavonoids	Flavonoids	NA	NA	NA	1.03102e+07
17.091_427.28418	POS	17.091	427.284	C27 H38 O4	Azafrin;	-0.000106	-0.249796	NA	level4	KEGG	C08581	NA	NA	NA	NA	NA	NA	NA	NA	NA
21.188_565.40350	POS	21.188	565.404	C40 H52 O2	Canthaxanthin;	-0.000504	-0.892939	NA	level4	KEGG	C08583	NA	Terpenoids	Carotenoids	Carotenoids and apocarotenoids	Terpenoids	Metabolism of terpenoids and polyketides	Carotenoid biosynthesis	map00906 Carotenoid biosynthesis; map01110 Biosynthesis of secondary metabolites	2.63604e+07
20.964_601.42401	POS	20.964	601.424	C40 H56 O4	Capsorubin;	-0.00112548	-1.87449	NA	level4	KEGG	C08585	NA	Terpenoids	Carotenoids	Carotenoids and apocarotenoids	Terpenoids	Metabolism of terpenoids and polyketides	Carotenoid biosynthesis	map00906 Carotenoid biosynthesis; map01110 Biosynthesis of secondary metabolites	1.84127e+08
19.72_567.42010	POS	19.72	567.42	C40 H54 O2	Eschscholtzxanthin;	4.48E-04	0.790114	NA	level4	KEGG	C08593	NA	Terpenoids	Carotenoids	Carotenoids and apocarotenoids	Terpenoids	NA	NA	NA	3.86583e+07
21.005_445.36728	POS	21.005	445.367	C29 H48 O3	Messagenin;	-0.000343	-0.771485	NA	level4	KEGG	C08631	NA	Terpenoids	Dammarenes	Triterpenoids (C30)	Terpenoids	NA	NA	NA	1.48469e+07
15.126_475.37912	POS	15.126	475.379	C30 H50 O4	Sapelin a;	9.33E-04	1.96754	NA	level4	KEGG	C08634	NA	Terpenoids	Others	Triterpenoids (C30)	Terpenoids	NA	NA	NA	1.60573e+07
12.661_364.24854	POS	12.661	364.249	C21 H33 N O4	Cardiopetalidine;	3.00E-04	0.826273	NA	level4	KEGG	C08667	NA	Alkaloids	Terpenoid alkaloids	Alkaloids derived by amination reactions	Alkaloids	NA	NA	NA	3.02044e+07
16.291_406.29501	POS	16.291	406.295	C24 H39 N O4	Cassaine;	-0.000172	-0.423828	NA	level4	KEGG	C08670	NA	Alkaloids	Terpenoid alkaloids	Alkaloids derived by amination reactions	Alkaloids	NA	NA	NA	NA
9.57_450.28479	POS	9.57	450.285	C25 H39 N O6	Condelphine;	-0.000224	-0.499381	NA	level4	KEGG	C08671	NA	Alkaloids	Terpenoid alkaloids	Alkaloids derived by amination reactions	Alkaloids	NA	NA	NA	2.21669e+07
15.462_376.24823	POS	15.462	376.248	C22 H33 N O4	Icaceine;	-5.04e-06	-0.0134301	NA	level4	KEGG	C08689	NA	Alkaloids	Terpenoid alkaloids	Alkaloids derived by amination reactions	Alkaloids	NA	NA	NA	1.68381e+07
8.863_690.34723	POS	8.863	690.347	C36 H51 N O12	Pseudoaconitine;	-0.00117336	-1.70214	NA	level4	KEGG	C08704	NA	Alkaloids	Terpenoid alkaloids	Alkaloids derived by amination reactions	Alkaloids	NA	NA	NA	8.77756e+06
8.995_370.20154	POS	8.995	370.202	C22 H27 N O4	Thalicsessine; 21-(2-hydroxyethyl)-6,21-secohetisan-6,11,19-trione;	2.53E-04	0.685943	NA	level4	KEGG	C08714	NA	Alkaloids	Terpenoid alkaloids	Alkaloids derived by amination reactions	Alkaloids	NA	NA	NA	6.15005e+06
8.463_257.11697	POS	8.463	257.117	C16 H16 O3	Xenognosin a;	-0.000247	-0.964559	NA	level4	KEGG	C08731	NA	Phenylpropanoids and polyketides	Cinnamylphenols	Linear 1,3-diarylpropanoids	Phenols and derivatives	NA	NA	NA	2.0969e+07
7.2_607.23865	POS	7.2	607.239	C30 H38 O13	Bruceantinol;	1.30E-04	0.21426	NA	level4	KEGG	C08750	NA	Terpenoids	Dammarenes	Triterpenoids (C30)	Terpenoids	NA	NA	NA	1.80191e+07
9.083_497.23877	POS	9.083	497.239	C25 H36 O10	Glaucarubin;	6.46E-04	1.30145	NA	level4	KEGG	C08760	NA	Terpenoids	Dammarenes	Triterpenoids (C30)	Terpenoids	NA	NA	NA	1.23932e+07
0.834_517.20758	POS	0.834	517.208	C27 H32 O10	Harrisonin;	7.57E-04	1.46644	NA	level4	KEGG	C08766	NA	Terpenoids	Others	Triterpenoids (C30)	Terpenoids	NA	NA	NA	NA
13.849_391.21274	POS	13.849	391.213	C22 H30 O6	Neoquassin;	0.00122291	3.13402	NA	level4	KEGG	C08771	NA	Terpenoids	Dammarenes	Triterpenoids (C30)	Terpenoids	NA	NA	NA	8.76486e+06
10.606_423.23602	POS	10.606	423.236	C23 H34 O7	Picrasin c; nigakilactone j; quassin;	-0.0017069	-4.04258	NA	level4	KEGG	C08776	NA	Terpenoids	Dammarenes	Triterpenoids (C30)	Terpenoids	NA	NA	NA	1.0969e+07
14.184_579.29297	POS	14.184	579.293	C34 H44 O9	Salannin;	-0.002171	-3.6408	NA	level4	KEGG	C08780	NA	Terpenoids	Limonoids	Triterpenoids (C30)	Terpenoids	NA	NA	NA	NA
10.165_675.30130	POS	10.165	675.301	C35 H46 O13	Trichilin a;	1.86E-04	0.276385	NA	level4	KEGG	C08786	NA	Terpenoids	Limonoids	Triterpenoids (C30)	Terpenoids	NA	NA	NA	6.28564e+07
5.414_557.31140	POS	5.414	557.311	C32 H44 O8	Cucurbitacin e;	5.07E-04	0.910685	NA	level4	KEGG	C08797	NA	Terpenoids	Cucurbitanes	Triterpenoids (C30)	Terpenoids	Chemical structure transformation maps	Biosynthesis of terpenoids and steroids	map00996 Biosynthesis of various alkaloids; map01062 Biosynthesis of terpenoids and steroids; map01110 Biosynthesis of secondary metabolites	2.23311e+07
12.428_535.32727	POS	12.428	535.327	C30 H46 O8	Cucurbitacin h;	7.26E-04	1.35817	NA	level4	KEGG	C08799	NA	Terpenoids	Cucurbitanes	Triterpenoids (C30)	Terpenoids	NA	NA	NA	NA
12.735_515.30090	POS	12.735	515.301	C30 H42 O7	Cucurbitacin i;	5.73E-04	1.1146	NA	level4	KEGG	C08800	NA	Terpenoids	Cucurbitanes	Triterpenoids (C30)	Terpenoids	Global and overview maps	Biosynthesis of secondary metabolites	map00996 Biosynthesis of various alkaloids; map01110 Biosynthesis of secondary metabolites	NA
12.51_533.31116	POS	12.51	533.311	C30 H44 O8	Cucurbitacin j;	2.62E-04	0.493096	NA	level4	KEGG	C08801	NA	Terpenoids	Cucurbitanes	Triterpenoids (C30)	Terpenoids	NA	NA	NA	NA
14.415_561.34363	POS	14.415	561.344	C32 H48 O8	Cucurbitacin q;	0.00143306	2.55751	NA	level4	KEGG	C08805	NA	Terpenoids	Cucurbitanes	Triterpenoids (C30)	Terpenoids	NA	NA	NA	2.92252e+07
16.286_473.36282	POS	16.286	473.363	C30 H48 O4	Gratiogenin;	2.87E-04	0.607628	NA	level4	KEGG	C08808	NA	Terpenoids	Others	Triterpenoids (C30)	Terpenoids	NA	NA	NA	1.23046e+07
13.036_497.31134	POS	13.036	497.311	C27 H44 O8	Polypodine b;	4.46E-04	0.897801	NA	level4	KEGG	C08834	NA	Terpenoids	Cholestane	Steroids	Terpenoids	NA	NA	NA	1.01855e+07
7.908_567.28076	POS	7.908	567.281	C29 H42 O11	Alpha-antiarin; antiarigenin 3-o-beta-d-antiaroside;	7.73E-04	1.36547	NA	level4	KEGG	C08847	NA	Terpenoids	Cardanolide	Steroids	Terpenoids	NA	NA	NA	1.05592e+07
13.343_553.29852	POS	13.343	553.299	C29 H44 O10	Antioside; antiogenin 3-o-alpha-l-rhamnoside;	-0.002201	-3.9852	NA	level4	KEGG	C08848	NA	Terpenoids	Cardanolide	Steroids	Terpenoids	NA	NA	NA	7.30833e+06
15.838_575.28387	POS	15.838	575.284	C31 H42 O10	Asclepin;	-0.00119938	-2.0885	NA	level4	KEGG	C08849	NA	Terpenoids	Cardanolide	Steroids	Terpenoids	NA	NA	NA	1.16161e+07
14.223_535.29169	POS	14.223	535.292	C29 H42 O9	Helveticoside; strophanthidin 3-o-beta-d-digitoxoside;	0.00152772	2.85939	NA	level4	KEGG	C08869	NA	Terpenoids	Cardanolide	Steroids	Terpenoids	NA	NA	NA	1.40811e+07
15.507_537.30371	POS	15.507	537.304	C29 H44 O9	Rhodexin a; sarmentogenin 3-o-alpha-l-rhamnoside;	-0.00209841	-3.91277	NA	level4	KEGG	C08877	NA	Terpenoids	Cardanolide	Steroids	Terpenoids	NA	NA	NA	NA
11.232_569.29382	POS	11.232	569.294	C29 H44 O11	Sarmentoloside; sarmentologenin 3-o-(6-deoxy-alpha-l-taloside);	-0.00181531	-3.19434	NA	level4	KEGG	C08878	NA	Terpenoids	Cardanolide	Steroids	Terpenoids	NA	NA	NA	3.39094e+07
10.923_531.25995	POS	10.923	531.26	C29 H38 O9	Uscharidin;	0.00108956	2.0548	NA	level4	KEGG	C08883	NA	Terpenoids	Cardanolide	Steroids	Terpenoids	NA	NA	NA	1.76777e+07
16.233_581.36646	POS	16.233	581.366	C32 H52 O9	Convallasaponin a;	-0.00195451	-3.36775	NA	level4	KEGG	C08893	NA	Terpenoids	Spirostan	Steroids	Terpenoids	NA	NA	NA	1.44938e+07
18.319_885.48138	POS	18.319	885.481	C45 H72 O17	Deltonin;	-0.00284271	-3.214	NA	level4	KEGG	C08894	NA	Terpenoids	Spirostan	Steroids	Terpenoids	NA	NA	NA	9.80865e+06
15.334_723.43146	POS	15.334	723.431	C39 H62 O12	Yamogenin 3-o-neohesperidoside;	5.38E-05	0.0745124	NA	level4	KEGG	C08919	NA	Terpenoids	Spirostan	Steroids	Terpenoids	NA	NA	NA	3.33713e+07
19.298_749.44354	POS	19.298	749.444	C41 H64 O12	Flaccidin b;	-0.00351127	-4.69145	NA	level4	KEGG	C08943	NA	Terpenoids	Oleananes	Triterpenoids (C30)	Terpenoids	NA	NA	NA	1.75037e+07
15.786_735.46484	POS	15.786	735.465	C41 H66 O11	Beta-hederin;	-0.00294546	-4.01037	NA	level4	KEGG	C08955	NA	Terpenoids	Oleananes	Triterpenoids (C30)	Terpenoids	NA	NA	NA	NA
10.772_441.33670	POS	10.772	441.337	C29 H44 O3	Pfaffic acid;	2.76E-04	0.627495	NA	level4	KEGG	C08965	NA	Terpenoids	Others	Triterpenoids (C30)	Terpenoids	NA	NA	NA	2.60677e+07
19.639_485.32422	POS	19.639	485.324	C30 H44 O5	Propapyriogenin a2;	-0.0019322	-3.98952	NA	level4	KEGG	C08971	NA	Terpenoids	Oleananes	Triterpenoids (C30)	Terpenoids	NA	NA	NA	NA
12.231_203.10678	POS	12.231	203.107	C13 H14 O2	Tremetone;	1.25E-04	0.6173	NA	level4	KEGG	C08992	NA	NA	NA	NA	NA	NA	NA	NA	NA
8.095_367.16492	POS	8.095	367.165	C21 H22 N2 O4	Apodine;	-0.000317	-0.864921	NA	level4	KEGG	C09034	NA	Alkaloids	Indole alkaloids	Alkaloids derived from tryptophan and anthranilic acid	Alkaloids	NA	NA	NA	6.05249e+06
18.456_495.34692	POS	18.456	495.347	C33 H42 N4	Auricularine;	-0.00130006	-2.62989	NA	level4	KEGG	C09043	NA	NA	NA	NA	NA	NA	NA	NA	2.5247e+07
7.9_285.14825	POS	7.9	285.148	C18 H20 O3	Allogibberic acid;	-0.000267	-0.938391	NA	level4	KEGG	C09061	NA	NA	NA	NA	NA	NA	NA	NA	3.80441e+07
18.972_409.25757	POS	18.972	409.258	C23 H36 O6	Asebotoxin ii;	-0.000897	-2.19706	NA	level4	KEGG	C09063	NA	Terpenoids	Grayanoids	Diterpenoids (C20)	Terpenoids	NA	NA	NA	NA
7.877_409.22311	POS	7.877	409.223	C22 H32 O7	Cascarillin;	0.00103422	2.53353	NA	level4	KEGG	C09071	NA	Terpenoids	Clerodanes	Diterpenoids (C20)	Terpenoids	NA	NA	NA	1.82569e+07
12.145_475.26880	POS	12.145	475.269	C27 H38 O7	Diterpenoid ef-d; 12-deoxy-phorbol-13-alpha-methylbutyrate-20-acetate;	-0.000231	-0.487372	NA	level4	KEGG	C09086	NA	Terpenoids	Tiglianes	Diterpenoids (C20)	Terpenoids	NA	NA	NA	NA
11.895_539.30170	POS	11.895	539.302	C32 H42 O7	Euphorbia factor ti2;	0.00136669	2.53893	NA	level4	KEGG	C09091	NA	Terpenoids	Tiglianes	Diterpenoids (C20)	Terpenoids	NA	NA	NA	NA
12.96_361.24045	POS	12.96	361.24	C23 H28 N4	Calycanthidine;	0.00177453	4.92608	NA	level4	KEGG	C09097	NA	Alkaloids	Indole alkaloids	Alkaloids derived from tryptophan and anthranilic acid	Alkaloids	NA	NA	NA	NA
8.685_525.23090	POS	8.685	525.231	C26 H36 O11	Mascaroside;	-0.00214231	-4.08662	NA	level4	KEGG	C09132	NA	Terpenoids	Others	Diterpenoids (C20)	Terpenoids	NA	NA	NA	1.11797e+07
17.831_353.26868	POS	17.831	353.269	C21 H36 O4	Montanol;	4.59E-05	0.130307	NA	level4	KEGG	C09137	NA	Terpenoids	Others	Diterpenoids (C20)	Terpenoids	NA	NA	NA	2325953700
17.624_601.37195	POS	17.624	601.372	C35 H52 O8	Phorbol 12-tiglate 13-decanoate;	-0.00154675	-2.57634	NA	level4	KEGG	C09157	NA	Terpenoids	Tiglianes	Diterpenoids (C20)	Terpenoids	NA	NA	NA	1.4503e+07
8.461_309.27838	POS	8.461	309.278	C20 H36 O2	Sclareol; (13r)-labd-14-ene-8alpha,13-diol;	-0.000426	-1.38048	NA	level4	KEGG	C09183	NA	Terpenoids	Labdanes	Diterpenoids (C20)	Terpenoids	Metabolism of terpenoids and polyketides	Diterpenoid biosynthesis	map00904 Diterpenoid biosynthesis; map01110 Biosynthesis of secondary metabolites	6.74946e+07
19.893_653.29724	POS	19.893	653.297	C37 H40 N4 O7	Haplophytine;	2.65E-04	0.406539	NA	level4	KEGG	C09208	NA	NA	NA	NA	NA	NA	NA	NA	5.95737e+07
2.708_263.13907	POS	2.708	263.139	C14 H18 N2 O3	Physovenine;	4.96E-05	0.189346	NA	level4	KEGG	C09232	NA	Alkaloids	Pyrroloindole alkaloids	Alkaloids derived from tryptophan and anthranilic acid	Alkaloids	NA	NA	NA	NA
16.018_451.28549	POS	16.018	451.285	C30 H34 N4	Usambarine;	-0.000132	-0.2925	NA	level4	KEGG	C09250	NA	NA	NA	NA	NA	NA	NA	NA	2.28184e+07
17.95_705.40192	POS	17.95	705.402	C43 H52 N4 O5	Voacamine; methyl-12-methoxy-13-(17-methoxy-17-oxovobasan-3alpha-yl)ibogamine-18-carboxylate;	8.69E-04	1.23413	NA	level4	KEGG	C09252	NA	Alkaloids and derivatives	NA	Ibogan-type alkaloids	Alkaloids and derivatives	NA	NA	NA	1.01533e+07
6.179_259.09662	POS	6.179	259.097	C15 H14 O4	Peucedanin;	1.33E-04	0.51611	NA	level4	KEGG	C09283	NA	Phenylpropanoids	Furanocoumarins	Coumarins	Coumarins	NA	NA	NA	1.27663e+07
8.84_336.21640	POS	8.84	336.216	C19 H29 N O4	Ankorine;	-0.000535	-1.59528	NA	level4	KEGG	C09337	NA	Alkaloids	Isoquinoline alkaloids	Alkaloids derived from tyrosine	Alkaloids	Biosynthesis of other secondary metabolites	Isoquinoline alkaloid biosynthesis	map00950 Isoquinoline alkaloid biosynthesis	1.43111e+07
10.696_338.10257	POS	10.696	338.103	C19 H15 N O5	Atheroline;	2.71E-04	0.802445	NA	level4	KEGG	C09343	NA	NA	NA	NA	NA	NA	NA	NA	6.12985e+06
7.7_342.13358	POS	7.7	342.134	C19 H19 N O5	Cassythine; cassyfiline;	-2.38e-05	-0.0696532	NA	level4	KEGG	C09380	NA	Alkaloids	Isoquinoline alkaloids	Alkaloids derived from tyrosine	Alkaloids	NA	NA	NA	NA
12.763_233.15390	POS	12.763	233.154	C15 H20 O2	Costunolide; (+)-costunolide;	2.94E-04	1.26522	NA	level4	KEGG	C09382	NA	Terpenoids	Germacrenes	Sesquiterpenoids (C15)	Terpenoids	Metabolism of terpenoids and polyketides	Sesquiterpenoid and triterpenoid biosynthesis	map00909 Sesquiterpenoid and triterpenoid biosynthesis; map01110 Biosynthesis of secondary metabolites	2.67471e+07
11.761_477.27530	POS	11.761	477.275	C29 H36 N2 O4	Emetamine;	5.15E-04	1.08125	NA	level4	KEGG	C09420	NA	Alkaloids	Isoquinoline alkaloids	Alkaloids derived from tyrosine	Alkaloids	NA	NA	NA	7.56772e+07
8.296_421.18567	POS	8.296	421.186	C22 H28 O8	Eupacunolin;	-2.53e-05	-0.0602713	NA	level4	KEGG	C09428	NA	Terpenoids	Germacrenes	Sesquiterpenoids (C15)	Terpenoids	NA	NA	NA	7.6338e+06
5.218_220.13347	POS	5.218	220.133	C13 H19 N O3	Gigantine;	2.43E-04	1.02529	NA	level4	KEGG	C09445	NA	Alkaloids	Isoquinoline alkaloids	Alkaloids derived from tyrosine	Alkaloids	NA	NA	NA	2.67074e+07
7.969_417.15396	POS	7.969	417.154	C22 H26 O9	Graminiliatrin;	-0.000323	-0.744992	NA	level4	KEGG	C09469	NA	Terpenoids	Guaianolide	Sesquiterpenoids (C15)	Terpenoids	NA	NA	NA	4.13995e+07
8.267_421.14911	POS	8.267	421.149	C21 H24 O9	Melampodin a;	-0.0002	-0.475704	NA	level4	KEGG	C09500	NA	Terpenoids	Germacrenes	Sesquiterpenoids (C15)	Terpenoids	NA	NA	NA	7.44219e+06
7.525_523.25336	POS	7.525	523.253	C27 H38 O10	Trilobolide;	-0.000192	-0.368515	NA	level4	KEGG	C09563	NA	Terpenoids	Guaianolide	Sesquiterpenoids (C15)	Terpenoids	NA	NA	NA	2.967e+07
1.752_236.12830	POS	1.752	236.128	C13 H17 N O3	Lophophorine;	1.76E-04	0.748374	NA	level4	KEGG	C09573	NA	Alkaloids	Isoquinoline alkaloids	Alkaloids derived from tyrosine	Alkaloids	NA	NA	NA	NA
8.288_414.15515	POS	8.288	414.155	C22 H23 N O7	Alpha-narcotine; noscapine;	4.23E-04	1.02348	NA	level4	KEGG	C09592	NA	Alkaloids	Isoquinoline alkaloids	Alkaloids derived from tyrosine	Alkaloids	Biosynthesis of other secondary metabolites	Isoquinoline alkaloid biosynthesis	map00950 Isoquinoline alkaloid biosynthesis; map01100 Metabolic pathways; map01110 Biosynthesis of secondary metabolites	NA
8.356_400.13950	POS	8.356	400.139	C21 H21 N O7	Narcotoline;	4.17E-04	1.04574	NA	level4	KEGG	C09593	NA	Alkaloids	Isoquinoline alkaloids	Alkaloids derived from tyrosine	Alkaloids	Biosynthesis of other secondary metabolites	Isoquinoline alkaloid biosynthesis	map00950 Isoquinoline alkaloid biosynthesis; map01110 Biosynthesis of secondary metabolites	NA
18.935_744.49390	POS	18.935	744.494	C45 H65 N3 O6	Pilocereine;	-0.000717	-0.963965	NA	level4	KEGG	C09609	NA	NA	NA	NA	NA	NA	NA	NA	1.23415e+08
8.317_203.17941	POS	8.317	203.179	C15 H22	Alpha-curcumene; l-alpha-curcumene; (-)-alpha-curcumene; (r)-1-(1,5-dimethyl-4-hexenyl)-4-methylbenzene;	-1.44e-05	-0.0714649	NA	level4	KEGG	C09649	NA	Terpenoids	Others	Sesquiterpenoids (C15)	Terpenoids	NA	NA	NA	3.38165e+07
14.033_265.17984	POS	14.033	265.18	C16 H24 O3	Dehydrojuvabione; (4r)-4-[(1r)-1,5-dimethyl-3-oxo-4-hexenyl]-1-cyclohexene-1-carboxylic acid methyl ester;	1.89E-05	0.0716876	NA	level4	KEGG	C09657	NA	Terpenoids	Bisabolanes	Sesquiterpenoids (C15)	Terpenoids	NA	NA	NA	NA
10.853_249.14890	POS	10.853	249.149	C15 H20 O3	Dehydrongaione;	3.74E-04	1.50815	NA	level4	KEGG	C09660	NA	Terpenoids	Farnesenes	Sesquiterpenoids (C15)	Terpenoids	NA	NA	NA	2.47705e+07
11.285_577.26843	POS	11.285	577.268	C36 H36 N2 O5	Tiliacorine;	-0.00126609	-2.19708	NA	level4	KEGG	C09667	NA	Alkaloids	Isoquinoline alkaloids	Alkaloids derived from tyrosine	Alkaloids	NA	NA	NA	5.89211e+07
9.4_314.19614	POS	9.4	314.196	C16 H24 O5	Graphinone; ovalicin;	-2.53e-05	-0.0853122	NA	level4	KEGG	C09674	NA	Organic oxygen compounds	Alcohols and polyols	Organooxygen compounds	Alcohols	NA	NA	NA	2.55646e+07
13.459_199.14825	POS	13.459	199.148	C15 H18	Guaiazulene; 1,4-dimethyl-7-isopropylazulene;	1.27E-04	0.642091	NA	level4	KEGG	C09675	NA	Terpenoids	Eudesmanes	Sesquiterpenoids (C15)	Terpenoids	NA	NA	NA	1.37957e+07
18.985_237.18411	POS	18.985	237.184	C15 H24 O2	Helminthosporol;	-0.000794	-3.36188	NA	level4	KEGG	C09678	NA	Terpenoids	Others	Sesquiterpenoids (C15)	Terpenoids	NA	NA	NA	NA
10.795_249.18504	POS	10.795	249.185	C16 H26 O3	Juvenile hormone iii;	1.30E-04	0.487408	NA	level4	KEGG	C09694	NA	Terpenoids	Farnesenes	Sesquiterpenoids (C15)	Terpenoids	Metabolism of terpenoids and polyketides	Insect hormone biosynthesis	map00981 Insect hormone biosynthesis	1.66596e+07
7.364_409.19901	POS	7.364	409.199	C25 H28 O5	Lonchocarpol a; senegalensin; 6,8-diprenylnaringenin;	-0.00194534	-4.76574	NA	level4	KEGG	C09724	NA	Flavonoids	Flavanones	Flavonoids	Flavonoids	NA	NA	NA	NA
8.346_341.13785	POS	8.346	341.138	C20 H20 O5	Glepidotin b;	-0.000502	-1.47687	NA	level4	KEGG	C09753	NA	Flavonoids	Dihyroflavonols	Flavonoids	Flavonoids	NA	NA	NA	1.57882e+07
7.815_309.09671	POS	7.815	309.097	C15 H16 O7	Allamandin;	-0.000169	-0.548882	NA	level4	KEGG	C09766	NA	Terpenoids	Iridoids	Monoterpenoids (C10)	Terpenoids	NA	NA	NA	1.2156e+07
4.999_155.10706	POS	4.999	155.107	C9 H14 O2	Boschnialactone;	4.02E-04	2.60693	NA	level4	KEGG	C09772	NA	Terpenoids	Iridoids	Monoterpenoids (C10)	Terpenoids	NA	NA	NA	3.15132e+07
11.714_425.21506	POS	11.714	425.215	C22 H32 O8	Didrovaltratum; didrovaltrate;	-0.00193702	-4.56618	NA	level4	KEGG	C09776	NA	Terpenoids	Iridoids	Monoterpenoids (C10)	Terpenoids	NA	NA	NA	1.8278e+07
1.271_451.12146	POS	1.271	451.121	C21 H22 O11	Neoastilbin; (2s,3s)-taxifolin 3-rhamnoside;	-0.00202793	-4.50535	NA	level4	KEGG	C09803	NA	Flavonoids	Dihyroflavonols	Flavonoids	Flavonoids	NA	NA	NA	3.28388e+07
6.941_262.17978	POS	6.941	262.18	C16 H23 N O2	Acrifoline;	-0.000376	-1.44145	NA	level4	KEGG	C09850	NA	NA	NA	NA	NA	NA	NA	NA	3.06375e+07
9.016_276.19601	POS	9.016	276.196	C17 H25 N O2	Lycoflexine;	2.09E-04	0.758841	NA	level4	KEGG	C09879	NA	NA	NA	NA	NA	NA	NA	NA	6.87672e+06
9.847_193.12242	POS	9.847	193.122	C12 H16 O2	Thymyl acetate;	1.15E-04	0.598364	NA	level4	KEGG	C09909	NA	Terpenoids	Cyclic monoterpenes	Monoterpenoids (C10)	Terpenoids	NA	NA	NA	1.31343e+07
2.244_148.11235	POS	2.244	148.112	C10 H13 N	Actinidine; (-)-actinidine;	2.74E-04	1.86564	NA	level4	KEGG	C09910	NA	Organoheterocyclic compounds	Methylpyridines	Pyridines and derivatives	Pyridine and derivatives	Chemical structure transformation maps	Biosynthesis of alkaloids derived from terpenoid and polyketide	map01066 Biosynthesis of alkaloids derived from terpenoid and polyketide; map01110 Biosynthesis of secondary metabolites	8.29351e+07
1.214_340.13907	POS	1.214	340.139	C16 H23 N O8	Bakankoside;	3.16E-05	0.0883691	NA	level4	KEGG	C09914	NA	NA	NA	NA	NA	NA	NA	NA	NA
14.848_555.29285	POS	14.848	555.293	C32 H42 O8	Acrovestone;	-0.00239801	-4.32629	NA	level4	KEGG	C09916	NA	NA	NA	NA	NA	NA	NA	NA	NA
6.245_205.08614	POS	6.245	205.086	C12 H12 O3	3-butylidene-7-hydroxyphthalide;	2.15E-04	1.05388	NA	level4	KEGG	C09921	NA	NA	NA	NA	NA	NA	NA	NA	2.41113e+07
9.876_535.23486	POS	9.876	535.235	C31 H34 O8	Sarothralin;	0.00224123	4.19528	NA	level4	KEGG	C09969	NA	NA	NA	NA	NA	NA	NA	NA	NA
1.943_208.09720	POS	1.943	208.097	C11 H13 N O3	Rhexifoline;	3.79E-04	1.82851	NA	level4	KEGG	C09986	NA	NA	NA	NA	NA	NA	NA	NA	NA
17.83_501.34210	POS	17.83	501.342	C28 H44 N4 O4	Adouetine x;	-0.0014303	-2.85868	NA	level4	KEGG	C09993	NA	Organic acids and derivatives	Amino acids, peptides, and analogues	Carboxylic acids and derivatives	Amino acids, peptides, and analogues	NA	NA	NA	1.76537e+07
12.787_507.29504	POS	12.787	507.295	C29 H38 N4 O4	Mucronine a;	-0.00153823	-3.03823	NA	level4	KEGG	C10009	NA	Organic acids and derivatives	Amino acids, peptides, and analogues	Carboxylic acids and derivatives	Amino acids, peptides, and analogues	NA	NA	NA	1.12857e+07
8.357_519.11328	POS	8.357	519.113	C24 H22 O13	Apigenin 7-(6''-malonylglucoside); apigenin 7-o-(6-malonyl-beta-d-glucoside);	-3.58e-05	-0.069175	NA	level4	KEGG	C10020	NA	Flavonoids	Flavones	Flavonoids	Flavonoids	NA	NA	NA	1.5773e+08
11.375_297.11237	POS	11.375	297.112	C18 H16 O4	Dasytrichone;	2.30E-04	0.77747	NA	level4	KEGG	C10035	NA	Flavonoids	Flavones	Flavonoids	Flavonoids	NA	NA	NA	6.44051e+06
6.191_289.07074	POS	6.191	289.071	C15 H12 O6	Gentiacaulein; 2,8-dihydroxy-1,6-dimethoxyxanthone;	7.52E-05	0.260901	NA	level4	KEGG	C10064	NA	Polyketides	Xanthenes	Pyrones	Polyketides[PK]	NA	NA	NA	1.24977e+07
7.703_535.10840	POS	7.703	535.108	C24 H22 O14	Luteolin 7-o-(6''-malonylglucoside);	1.67E-04	0.312202	NA	level4	KEGG	C10103	NA	Flavonoids	Flavones	Flavonoids	Flavonoids	NA	NA	NA	1.79984e+07
1.208_286.09219	POS	1.208	286.092	C12 H15 N O7	Buchananine;	9.59E-05	0.336482	NA	level4	KEGG	C10134	NA	Alkaloids	Piperidine alkaloids	Alkaloids derived from lysine	Alkaloids	NA	NA	NA	NA
4.592_250.14410	POS	4.592	250.144	C14 H19 N O3	Ruspolinone;	3.34E-04	1.34065	NA	level4	KEGG	C10169	NA	NA	NA	NA	NA	NA	NA	NA	3.29775e+07
6.247_329.06415	POS	6.247	329.064	C17 H12 O7	(-)-acanthocarpan;	-0.00143124	-4.36276	NA	level4	KEGG	C10198	NA	Flavonoids	Pterocarpans	Isoflavonoids	Flavonoids	NA	NA	NA	1.11893e+07
7.277_455.14917	POS	7.277	455.149	C28 H22 O6	Gnetin a;	2.55E-04	0.561569	NA	level4	KEGG	C10260	NA	Shikimate / acetate-malonate pathway derived compounds	Stilbenoid dimers, stilbenoid oligomers and bis(bibenzyl)s	Stilbenoids	Polyketides[PK]	NA	NA	NA	NA
5.44_172.09709	POS	5.44	172.097	C8 H13 N O3	Crotanecine;	2.72E-04	1.58896	NA	level4	KEGG	C10284	NA	Alkaloids	Pyrrolizidine alkaloids	Alkaloids derived from ornithine	Alkaloids	NA	NA	NA	6.32885e+07
5.187_419.13162	POS	5.187	419.132	C21 H22 O9	Barbaloin; aloin; aloin a;	-0.00203638	-4.87024	NA	level4	KEGG	C10305	NA	Polyketides	Anthrone type	Anthraquinones	Quinone	NA	NA	NA	1.98817e+07
9.674_336.18036	POS	9.674	336.18	C18 H25 N O5	Integerrimine;	-0.00019	-0.568343	NA	level4	KEGG	C10328	NA	Alkaloids	Pyrrolizidine alkaloids	Alkaloids derived from ornithine	Alkaloids	NA	NA	NA	1.12273e+07
8.979_300.18039	POS	8.979	300.18	C15 H25 N O5	Intermedine; 9-(+)-trachelanthylretronecine;	-0.00016	-0.534726	NA	level4	KEGG	C10330	NA	Alkaloids	Pyrrolizidine alkaloids	Alkaloids derived from ornithine	Alkaloids	NA	NA	NA	1.07839e+07
5.307_440.22836	POS	5.307	440.228	C22 H33 N O8	Parsonsine;	4.70E-04	1.06921	NA	level4	KEGG	C10357	NA	Alkaloids	Pyrrolizidine alkaloids	Alkaloids derived from ornithine	Alkaloids	NA	NA	NA	NA
5.465_382.18628	POS	5.465	382.186	C19 H27 N O7	Petasitenine;	2.51E-04	0.657584	NA	level4	KEGG	C10359	NA	Alkaloids	Pyrrolizidine alkaloids	Alkaloids derived from ornithine	Alkaloids	NA	NA	NA	7.35946e+06
6.41_362.19638	POS	6.41	362.196	C20 H27 N O5	Phalaenopsine t;	1.81E-04	0.501608	NA	level4	KEGG	C10361	NA	Alkaloids	Pyrrolizidine alkaloids	Alkaloids derived from ornithine	Alkaloids	NA	NA	NA	3.12834e+07
6.758_447.12839	POS	6.758	447.128	C22 H22 O10	Physcion 8-glucoside; physcion 8-o-beta-d-monoglucoside;	-0.000186	-0.416566	NA	level4	KEGG	C10384	NA	Polyketides	Anthraquinone type	Anthraquinones	Quinone	NA	NA	NA	1.1206e+07
14.173_323.22150	POS	14.173	323.221	C19 H30 O4	Rapanone;	-0.000189	-0.587646	NA	level4	KEGG	C10399	NA	PK Polyketides	PK1505 Alkyl hydroquinones and derivatives	PK15 Phenolic lipids	Polyketides[PK]	NA	NA	NA	NA
9.29_382.22256	POS	9.29	382.223	C20 H31 N O6	Symphytine; 7-tiglyl-9-(-)-viridiflorylretronecine;	1.51E-04	0.394888	NA	level4	KEGG	C10409	NA	Alkaloids	Pyrrolizidine alkaloids	Alkaloids derived from ornithine	Alkaloids	NA	NA	NA	NA
1.537_200.12851	POS	1.537	200.129	C10 H17 N O3	Tussilagine;	3.90E-04	1.95651	NA	level4	KEGG	C10411	NA	Alkaloids	Pyrrolizidine alkaloids	Alkaloids derived from ornithine	Alkaloids	NA	NA	NA	NA
6.563_265.10678	POS	6.563	265.107	C14 H16 O5	1'-acetoxyeugenol acetate;	-0.000269	-1.01895	NA	level4	KEGG	C10427	NA	NA	NA	NA	NA	NA	NA	NA	1.8153e+07
8.128_709.27081	POS	8.128	709.271	C34 H44 O16	4'-cinnamoylmussatioside;	6.01E-04	0.849174	NA	level4	KEGG	C10439	NA	NA	NA	NA	NA	NA	NA	NA	1.84919e+08
5.062_265.15512	POS	5.062	265.155	C14 H20 N2 O3	Feruloylputrescine; subaphyllin;	4.52E-04	1.71048	NA	level4	KEGG	C10497	NA	Phenylpropanoids and polyketides	Hydroxycinnamic acids and derivatives	Cinnamic acids and derivatives	Polyketides[PK]	Amino acid metabolism	Arginine and proline metabolism	map00330 Arginine and proline metabolism; map01100 Metabolic pathways	1.28344e+07
9.78_431.13342	POS	9.78	431.133	C22 H22 O9	Ononin; formononetin 7-o-glucoside;	-0.000236	-0.5483	NA	level4	KEGG	C10509	NA	Flavonoids	Isoflavones	Isoflavonoids	Flavonoids	Biosynthesis of other secondary metabolites	Isoflavonoid biosynthesis	map00943 Isoflavonoid biosynthesis	9.78269e+06
5.172_551.21362	POS	5.172	551.214	C27 H34 O12	Eucommin a; medioresinol 4'-o-beta-d-glucopyranoside;	0.0013202	2.39946	NA	level4	KEGG	C10560	NA	Phenylpropanoids	Lignan glycosides	Lignans	Lignans	NA	NA	NA	1.13085e+07
8.513_466.23434	POS	8.513	466.234	C26 H31 N3 O5	Codonocarpine;	6.97E-04	1.49803	NA	level4	KEGG	C10582	NA	NA	NA	NA	NA	NA	NA	NA	NA
8.475_436.20993	POS	8.475	436.21	C26 H29 N O5	Cryogenine; lythran-12-one, 4'',5''-dimethoxy-2'-hydroxy-, (10-alpha)-; vertine;	-0.00191908	-4.4096	NA	level4	KEGG	C10585	NA	NA	NA	NA	NA	NA	NA	NA	NA
21.378_378.20795	POS	21.378	378.208	C24 H27 N O3	Cryptopleurine;	0.00157654	4.17959	NA	level4	KEGG	C10586	NA	NA	NA	NA	NA	NA	NA	NA	NA
6.167_258.14893	POS	6.167	258.149	C16 H19 N O2	(+)-elaeocarpine;	7.04E-05	0.273706	NA	level4	KEGG	C10591	NA	Alkaloids	Indolizidine alkaloids	Alkaloids derived from lysine	Alkaloids	NA	NA	NA	1.11925e+07
5.305_212.16493	POS	5.305	212.165	C12 H21 N O2	Elaeokanine c;	4.27E-04	2.0212	NA	level4	KEGG	C10592	NA	Alkaloids	Indolizidine alkaloids	Alkaloids derived from lysine	Alkaloids	NA	NA	NA	2.70856e+07
12.795_491.33624	POS	12.795	491.336	C30 H42 N4 O2	Homaline;	-0.00181041	-3.69223	NA	level4	KEGG	C10599	NA	NA	NA	NA	NA	NA	NA	NA	NA
6.754_438.23883	POS	6.754	438.239	C25 H31 N3 O4	Lunarine;	1.02E-04	0.232611	NA	level4	KEGG	C10603	NA	NA	NA	NA	NA	NA	NA	NA	NA
5.413_261.12350	POS	5.413	261.123	C14 H16 N2 O3	Maculosin; cyclo(l-pro-l-tyr);	1.36E-04	0.5218	NA	level4	KEGG	C10605	NA	NA	NA	NA	NA	NA	NA	NA	2.58933e+07
6.849_352.16470	POS	6.849	352.165	C20 H21 N3 O3	Aniflorine;	-0.000865	-2.4624	NA	level4	KEGG	C10635	NA	Alkaloids	Quinazoline alkaloids	Alkaloids derived from tryptophan and anthranilic acid	Alkaloids	NA	NA	NA	1.18953e+07
7.436_356.14941	POS	7.436	356.149	C20 H21 N O5	Buntanine;	1.65E-04	0.464047	NA	level4	KEGG	C10653	NA	Alkaloids	Acridone alkaloids	Alkaloids derived from tryptophan and anthranilic acid	Alkaloids	NA	NA	NA	NA
16.341_669.29260	POS	16.341	669.293	C36 H44 O12	Agrimol c;	0.00204939	3.06665	NA	level4	KEGG	C10669	NA	NA	NA	NA	NA	NA	NA	NA	1.18688e+07
7.57_230.08095	POS	7.57	230.081	C13 H11 N O3	Gamma-fagarine; fagarine;	-0.000222	-0.968613	NA	level4	KEGG	C10676	NA	Alkaloids	Quinoline alkaloids	Alkaloids derived from tryptophan and anthranilic acid	Alkaloids	NA	NA	NA	5.00395e+06
5.473_302.14993	POS	5.473	302.15	C16 H19 N3 O3	Febrifugine;	1.49E-05	0.0493498	NA	level4	KEGG	C10677	NA	Alkaloids	Quinazoline alkaloids	Alkaloids derived from tryptophan and anthranilic acid	Alkaloids	NA	NA	NA	1.48789e+07
6.968_205.12230	POS	6.968	205.122	C13 H16 O2	4'-hydroxy-3'-prenylacetophenone;	-7.12e-06	-0.034861	NA	level4	KEGG	C10702	NA	Organic oxygen compounds	Carbonyl compounds	Organooxygen compounds	Carbonyl compounds	NA	NA	NA	3.55425e+07
6.565_405.15408	POS	6.565	405.154	C21 H24 O8	Mallotophenone;	-0.000311	-0.769269	NA	level4	KEGG	C10708	NA	NA	NA	NA	NA	NA	NA	NA	1.41112e+07
10.526_332.16464	POS	10.526	332.165	C22 H21 N O2	Melochinone;	1.37E-04	0.41332	NA	level4	KEGG	C10727	NA	Alkaloids	Quinoline alkaloids	Alkaloids derived from tryptophan and anthranilic acid	Alkaloids	NA	NA	NA	9.87545e+06
7.19_263.17520	POS	7.19	263.175	C15 H22 N2 O2	Argyrolobine;	-0.000203	-0.774594	NA	level4	KEGG	C10754	NA	Alkaloids	Quinolizidine alkaloids	Alkaloids derived from lysine	Alkaloids	NA	NA	NA	1.0798e+07
13.727_247.16931	POS	13.727	247.169	C16 H22 O2	Geranylhydroquinone;	5.50E-05	0.223566	NA	level4	KEGG	C10793	NA	NA	NA	NA	NA	Metabolism of cofactors and vitamins	Ubiquinone and other terpenoid-quinone biosynthesis	map00130 Ubiquinone and other terpenoid-quinone biosynthesis; map01110 Biosynthesis of secondary metabolites	NA
15.759_346.31052	POS	15.759	346.311	C23 H39 N O	Irehine;	7.50E-05	0.217077	NA	level4	KEGG	C10810	NA	Alkaloids	Steroid alkaloids	Alkaloids derived by amination reactions	Alkaloids	NA	NA	NA	1.19017e+07
16.688_364.32104	POS	16.688	364.321	C23 H41 N O2	Terminaline;	3.34E-05	0.0918899	NA	level4	KEGG	C10825	NA	Alkaloids	Steroid alkaloids	Alkaloids derived by amination reactions	Alkaloids	NA	NA	NA	3635898667
9.314_494.31140	POS	9.314	494.311	C27 H43 N O7	Zygadenine;	1.72E-04	0.34917	NA	level4	KEGG	C10831	NA	Alkaloids	Steroid alkaloids	Alkaloids derived by amination reactions	Alkaloids	NA	NA	NA	1.83851e+07
5.206_206.11786	POS	5.206	206.118	C12 H15 N O2	Bellendine;	3.04E-04	1.48021	NA	level4	KEGG	C10846	NA	Alkaloids	Tropane alkaloids	Alkaloids derived from ornithine	Alkaloids	NA	NA	NA	8.69633e+07
1.754_274.09229	POS	1.754	274.092	C12 H19 N O2 S2	Brugine;	-0.000712	-2.60594	NA	level4	KEGG	C10849	NA	Alkaloids	Tropane alkaloids	Alkaloids derived from ornithine	Alkaloids	NA	NA	NA	NA
8.134_308.14880	POS	8.134	308.149	C16 H21 N O5	Convoline;	-0.000446	-1.45063	NA	level4	KEGG	C10855	NA	NA	NA	NA	NA	NA	NA	NA	8.0584e+06
5.057_292.15494	POS	5.057	292.155	C16 H21 N O4	Convolvine;	6.03E-04	2.07141	NA	level4	KEGG	C10856	NA	Alkaloids	Tropane alkaloids	Alkaloids derived from ornithine	Alkaloids	NA	NA	NA	1.71099e+07
0.912_256.15451	POS	0.912	256.155	C13 H21 N O4	Meteloidine;	1.34E-04	0.525086	NA	level4	KEGG	C10861	NA	Alkaloids	Tropane alkaloids	Alkaloids derived from ornithine	Alkaloids	NA	NA	NA	NA
8.127_270.14871	POS	8.127	270.149	C17 H19 N O2	Strobamine; cyclohepta(6)pyran-5,8-imin-4(5h)-one, 2,3,6,7,8,9-hexahydro-10-methyl-2-phenyl-,(2alpha,5beta,8beta)-(+)-;	-0.000143	-0.532217	NA	level4	KEGG	C10867	NA	Alkaloids	Tropane alkaloids	Alkaloids derived from ornithine	Alkaloids	NA	NA	NA	1.19945e+07
3.608_224.16499	POS	3.608	224.165	C13 H21 N O2	Tigloidine;	4.88E-04	2.18602	NA	level4	KEGG	C10868	NA	Alkaloids	Tropane alkaloids	Alkaloids derived from ornithine	Alkaloids	NA	NA	NA	1.68468e+07
2.668_423.12704	POS	2.668	423.127	C20 H22 O10	Plicatic acid;	-0.00152861	-3.62126	NA	level4	KEGG	C10873	NA	Phenylpropanoids	Lignans	Lignans	Lignans	NA	NA	NA	5.56229e+07
5.895_280.15454	POS	5.895	280.155	C15 H21 N O4	Metalaxyl;	2.06E-04	0.739236	NA	level4	KEGG	C10947	NA	Organic acids and derivatives	Amino acids, peptides, and analogues	Carboxylic acids and derivatives	Amino acids, peptides, and analogues	NA	NA	NA	NA
1.825_237.12384	POS	1.825	237.124	C12 H16 N2 O3	Carbetamide;	4.71E-04	1.99657	NA	level4	KEGG	C11075	NA	NA	NA	NA	NA	NA	NA	NA	3.60764e+07
10.105_270.11462	POS	10.105	270.115	C13 H19 N O3 S	Fenothiocarb sulfoxide;	-0.00121668	-4.52114	NA	level4	KEGG	C11085	NA	NA	NA	NA	NA	NA	NA	NA	NA
2.355_340.13913	POS	2.355	340.139	C24 H20 P	Tetraphenylphosphonium;	0.00159091	4.69114	NA	level4	KEGG	C11152	NA	NA	NA	NA	NA	NA	NA	NA	NA
19.17_395.31534	POS	19.17	395.315	C21H20N3. Br	Ethidium bromide; homidium bromide;	4.62E-04	1.17042	NA	level4	KEGG	C11161	NA	NA	NA	NA	NA	NA	NA	NA	3.3799e+07
14.379_364.28677	POS	14.379	364.287	C19 H41 N O3 S	Zwittergent 3-14;	-0.00121768	-3.35189	NA	level4	KEGG	C11216	NA	Organic acids and derivatives	Organosulfonic acids and derivatives	Organic sulfonic acids and derivatives	Organic acids	NA	NA	NA	2.06128e+07
8.146_879.34485	POS	8.146	879.345	C23 H31 Cl2 N O3	Estramustine;	8.96E-04	2.04048	NA	level4	KEGG	C11228	NA	ST Sterol lipids	ST0201 C18 steroids (estrogens) and derivatives	ST02 Steroids	Sterol lipids[ST]	NA	NA	NA	NA
8.486_568.32513	POS	8.486	568.325	C30 H47 O10	6alpha-glucuronosylhyodeoxycholate;	9.35E-04	1.64853	NA	level4	KEGG	C11246	NA	ST Sterol lipids	ST0501 Glucuronides	ST05 Steroid conjugates	Sterol lipids[ST]	NA	NA	NA	NA
6.524_526.25543	POS	6.524	526.255	C28 H35 N3 O7	Virginiamycin m1; mikamycin a; pristinamycin iia; streptogramin a;	6.55E-04	1.24751	NA	level4	KEGG	C11299	NA	NA	NA	NA	NA	NA	NA	NA	NA
11.948_448.24954	POS	11.948	448.25	C20 H37 N3 O6 S	S-decyl gsh; s-decyl glutathione;	0.00196173	4.38629	NA	level4	KEGG	C11303	NA	NA	NA	NA	NA	NA	NA	NA	NA
17.018_777.51160	POS	17.018	777.512	C44 H72 O11	Oligomycin d; rutamycin;	-0.00314271	-4.04724	NA	level4	KEGG	C11314	NA	NA	NA	NA	NA	NA	NA	NA	NA
18.599_615.40448	POS	18.599	615.404	C32 H58 N2 O7 S	3-((3-cholamidopropyl)dimethylammonium)-1-propanesulfonate; chaps;	8.75E-04	1.4248	NA	level4	KEGG	C11321	NA	NA	NA	NA	NA	NA	NA	NA	9.82546e+07
7.295_358.26971	POS	7.295	358.27	C18 H35 N3 O4	Leucyl-leucyl-norleucine;	-0.000319	-0.892129	NA	level4	KEGG	C11328	NA	NA	NA	NA	NA	NA	NA	NA	1.01476e+07
8.807_450.26199	POS	8.807	450.262	C23 H35 N3 O6	N-acetyl-leu-leu-tyr; nac-lly;	0.00217912	4.85055	NA	level4	KEGG	C11330	NA	NA	NA	NA	NA	NA	NA	NA	NA
1.211_226.07129	POS	1.211	226.071	C10 H11 N O5	4-amino-4-deoxychorismate; adc;	2.90E-04	1.28898	NA	level4	KEGG	C11355	NA	Organic acids and derivatives	Dicarboxylic acids and derivatives	Carboxylic acids and derivatives	Organic acids	Metabolism of cofactors and vitamins	Folate biosynthesis	map00790 Folate biosynthesis; map01240 Biosynthesis of cofactors	NA
8.819_482.25934	POS	8.819	482.259	C25 H39 N O6 S	N-acetylleukotriene e4;	0.00225328	4.68214	NA	level4	KEGG	C11361	NA	FA Fatty acyls	FA0302 Leukotrienes	FA03 Eicosanoids	Fatty acyls[FA]	NA	NA	NA	1.75945e+07
7.244_311.16394	POS	7.244	311.164	C20 H22 O3	Nafenopin;	-0.000231	-0.743689	NA	level4	KEGG	C11371	NA	Benzenoids	Phenoxyacetic acid derivatives	Benzene and substituted derivatives	Benzene and derivatives	NA	NA	map05207 Chemical carcinogenesis - receptor activation	2.05527e+07
21.637_411.36166	POS	21.637	411.362	C29 H46 O	4,4-dimethyl-5alpha-cholesta-8,14,24-trien-3beta-ol;	-0.000479	-1.16677	NA	level4	KEGG	C11455	NA	ST Sterol lipids	ST0101 Cholesterol and derivatives	ST01 Sterols	Sterol lipids[ST]	Lipid metabolism	Steroid biosynthesis	map00100 Steroid biosynthesis; map01100 Metabolic pathways; map01110 Biosynthesis of secondary metabolites	2.72039e+07
7.579_289.15430	POS	7.579	289.154	C16 H20 N2 O3	Methyl 2-(4-isopropyl-4-methyl-5-oxo-2-imidazolin-2-yl)-p-toluate;	-0.000372	-1.29154	NA	level4	KEGG	C11494	NA	Benzenoids	Benzoic acids and derivatives	Benzene and substituted derivatives	Benzene and derivatives	NA	NA	NA	1.72484e+07
3.829_611.31799	POS	3.829	611.318	C31 H42 N6 O7	Bq 123; cyclo[d-trp-d-asp-l-pro-d-val-l-leu];	-0.000781	-1.27955	NA	level4	KEGG	C11587	NA	NA	NA	NA	NA	NA	NA	map04976 Bile secretion	1.09081e+08
9.411_487.19656	POS	9.411	487.197	C26 H30 O9	Nafenopin glucuronide;	3.05E-04	0.626898	NA	level4	KEGG	C11608	NA	NA	NA	NA	NA	NA	NA	NA	1.12052e+07
6.8_406.27939	POS	6.8	406.279	C14H24N2O7. 2HCl	Spectinomycin dihydrochloride;	7.12E-04	1.75635	NA	level4	KEGG	C11619	NA	NA	NA	NA	NA	NA	NA	NA	2.7168e+07
9.448_320.10919	POS	9.448	320.109	C11 H17 N3 O8	Tetrodotoxin; ttx;	3.51E-04	1.09982	NA	level4	KEGG	C11692	NA	Marine biotoxins	Tetrodotoxins	Others	Marine biotoxins	NA	NA	NA	NA
1.276_198.07625	POS	1.276	198.076	C9 H13 N O5	Succinylproline; succinyl-l-proline;	1.45E-04	0.673392	NA	level4	KEGG	C11711	NA	NA	NA	NA	NA	NA	NA	map07217 Renin-angiotensin system inhibitors	NA
8.196_232.16936	POS	8.196	232.169	C15 H21 N O	Metazocine;	-0.000234	-1.01037	NA	level4	KEGG	C11789	NA	NA	NA	NA	NA	NA	NA	NA	8.07584e+06
12.721_316.22705	POS	12.721	316.227	C20 H29 N O2	Bremazocine;	-5.49e-05	-0.174224	NA	level4	KEGG	C11791	NA	NA	NA	NA	NA	NA	NA	map07039 Opioid analgesics	NA
11.066_412.24765	POS	11.066	412.248	C25 H33 N O4	Etorphine;	-0.000585	-1.42222	NA	level4	KEGG	C11793	NA	NA	NA	NA	NA	NA	NA	NA	1.77309e+07
11.831_426.26393	POS	11.831	426.264	C26 H35 N O4	Diprenorphine;	4.58E-05	0.107681	NA	level4	KEGG	C11794	NA	NA	NA	NA	NA	NA	NA	NA	2.13071e+07
5.27_360.23825	POS	5.27	360.238	C19 H29 N5 O2	Loxtidine; lavoltidine;	-0.00115624	-3.21863	NA	level4	KEGG	C11805	NA	Organoheterocyclic compounds	Benzylpiperidines	Piperidines	Benzylpiperidines	NA	NA	NA	4.74492e+08
0.792_185.03008	POS	0.792	185.03	C5 H4 N4 O4	5-hydroxyisourate;	-0.000456	-2.47836	NA	level4	KEGG	C11821	NA	Organoheterocyclic compounds	Purines and purine derivatives	Imidazopyrimidines	Purines and derivatives	Nucleotide metabolism	Purine metabolism	map00230 Purine metabolism; map01100 Metabolic pathways; map01120 Microbial metabolism in diverse environments	8.13192e+06
5.534_231.13406	POS	5.534	231.134	C10 H15 N O4	N-(3-oxohexanoyl)homoserine lactone;	2.31E-04	1.08549	NA	level4	KEGG	C11839	NA	NA	NA	NA	NA	NA	NA	NA	4.1531e+07
9.227_298.20151	POS	9.227	298.202	C16 H27 N O4	N-(3-oxododecanoyl)homoserine lactone;	2.23E-04	0.749438	NA	level4	KEGG	C11840	NA	NA	NA	NA	NA	NA	NA	NA	1.0992e+07
2.917_214.14435	POS	2.917	214.144	C11 H19 N O3	N-heptanoylhomoserine lactone;	5.79E-04	2.71652	NA	level4	KEGG	C11844	NA	FA Fatty acyls	FA0803 Fatty acyl homoserine lactones	FA08 Fatty amides	Fatty acyls[FA]	NA	NA	map02024 Quorum sensing	9.74533e+08
11.638_349.20145	POS	11.638	349.201	C20 H28 O5	Gibberellin a15 open lactone;	4.96E-04	1.42468	NA	level4	KEGG	C11860	NA	Terpenoids	Gibberellins	Diterpenoids (C20)	Terpenoids	Metabolism of terpenoids and polyketides	Diterpenoid biosynthesis	map00904 Diterpenoid biosynthesis; map01100 Metabolic pathways; map01110 Biosynthesis of secondary metabolites	NA
20.66_273.25775	POS	20.66	273.258	C20 H32	Palustradiene;	7.39E-05	0.271349	NA	level4	KEGG	C11881	NA	NA	NA	NA	NA	Metabolism of terpenoids and polyketides	Diterpenoid biosynthesis	map00904 Diterpenoid biosynthesis; map01110 Biosynthesis of secondary metabolites	NA
11.684_587.25079	POS	11.684	587.251	C31 H38 O11	Baccatin iii;	0.00210509	3.59082	NA	level4	KEGG	C11900	NA	Terpenoids	Taxanes	Diterpenoids (C20)	Terpenoids	Metabolism of terpenoids and polyketides	Diterpenoid biosynthesis	map00904 Diterpenoid biosynthesis; map01100 Metabolic pathways; map01110 Biosynthesis of secondary metabolites	3.95461e+07
18.376_747.42883	POS	18.376	747.429	C41 H62 O12	Avermectin a2b monosaccharide;	-0.00257602	-3.45114	NA	level4	KEGG	C11958	NA	PK Polyketides	Null	PK04 Macrolides and lactone polyketides	Polyketides[PK]	Metabolism of terpenoids and polyketides	Biosynthesis of 12-, 14- and 16-membered macrolides	map00522 Biosynthesis of 12-, 14- and 16-membered macrolides	1.96081e+08
14.581_555.33154	POS	14.581	555.332	C33 H46 O7	6,8a-seco-6,8a-deoxy-5-oxoavermectin ''1b'' aglycone;	-8.72e-05	-0.157383	NA	level4	KEGG	C11961	NA	PK Polyketides	Null	PK04 Macrolides and lactone polyketides	Polyketides[PK]	Metabolism of terpenoids and polyketides	Biosynthesis of 12-, 14- and 16-membered macrolides	map00522 Biosynthesis of 12-, 14- and 16-membered macrolides; map01100 Metabolic pathways; map01110 Biosynthesis of secondary metabolites	4.19441e+07
18.701_599.35583	POS	18.701	599.356	C35 H50 O8	Avermectin a1a aglycone;	-0.00200997	-3.35918	NA	level4	KEGG	C11980	NA	PK Polyketides	Null	PK04 Macrolides and lactone polyketides	Polyketides[PK]	Metabolism of terpenoids and polyketides	Biosynthesis of 12-, 14- and 16-membered macrolides	map00522 Biosynthesis of 12-, 14- and 16-membered macrolides; map01100 Metabolic pathways; map01110 Biosynthesis of secondary metabolites	4.23236e+07
16.254_373.25821	POS	16.254	373.258	C20 H36 O6	8,8a-deoxyoleandolide;	-0.000259	-0.696105	NA	level4	KEGG	C11989	NA	PK Polyketides	Null	PK04 Macrolides and lactone polyketides	Polyketides[PK]	Metabolism of terpenoids and polyketides	Biosynthesis of 12-, 14- and 16-membered macrolides	map00522 Biosynthesis of 12-, 14- and 16-membered macrolides; map01100 Metabolic pathways; map01110 Biosynthesis of secondary metabolites	NA
14.022_279.19550	POS	14.022	279.195	C17 H28 O4	10-deoxymethynolide;	-6.56e-05	-0.221456	NA	level4	KEGG	C11993	NA	PK Polyketides	Null	PK04 Macrolides and lactone polyketides	Polyketides[PK]	Metabolism of terpenoids and polyketides	Biosynthesis of 12-, 14- and 16-membered macrolides	map00522 Biosynthesis of 12-, 14- and 16-membered macrolides; map01100 Metabolic pathways; map01110 Biosynthesis of secondary metabolites	NA
18.806_454.31662	POS	18.806	454.317	C25 H43 N O6	10-deoxymethymycin; yc-17;	3.05E-04	0.673609	NA	level4	KEGG	C11994	NA	PK Polyketides	Null	PK04 Macrolides and lactone polyketides	Polyketides[PK]	Metabolism of terpenoids and polyketides	Biosynthesis of 12-, 14- and 16-membered macrolides	map00522 Biosynthesis of 12-, 14- and 16-membered macrolides; map01100 Metabolic pathways; map01110 Biosynthesis of secondary metabolites	NA
11.653_474.26599	POS	11.653	474.266	C27 H41 N O5 S	Epothilone d; desoxyepothilone b;	-0.00128108	-2.6077	NA	level4	KEGG	C12039	NA	PK Polyketides	Null	PK04 Macrolides and lactone polyketides	Polyketides[PK]	NA	NA	NA	NA
3.01_224.12839	POS	3.01	224.128	C12 H17 N O3	Cerulenin;	2.68E-04	1.19895	NA	level4	KEGG	C12058	NA	Organoheterocyclic compounds	Oxirane carboxylic acids and derivatives	Epoxides	Oxirane carboxylic acids and derivatives	NA	NA	NA	NA
5.709_140.07089	POS	5.709	140.071	C7 H9 N O2	Gabaculine; 3-amino-2,3-dihydrobenzoic acid;	2.87E-04	2.06549	NA	level4	KEGG	C12110	NA	Organic acids and derivatives	Amino acids, peptides, and analogues	Carboxylic acids and derivatives	Amino acids, peptides, and analogues	NA	NA	NA	NA
5.665_283.10797	POS	5.665	283.108	C16 H14 N2 O3	Saphenic acid methyl ester;	2.52E-04	0.894509	NA	level4	KEGG	C12118	NA	NA	NA	NA	NA	NA	NA	NA	1.45674e+07
15.995_485.28793	POS	15.995	485.288	C29 H40 O6	Stigmatellin y;	-0.00189122	-3.90521	NA	level4	KEGG	C12150	NA	PK Polyketides	PK1311 Benzopyranoids	PK13 Aromatic polyketides	Polyketides[PK]	NA	NA	NA	3.29912e+08
9.861_494.25555	POS	9.861	494.256	C26 H39 N O6 S	Epothilone a;	-0.0015309	-3.1037	NA	level4	KEGG	C12153	NA	PK Polyketides	Null	PK04 Macrolides and lactone polyketides	Polyketides[PK]	Metabolism of terpenoids and polyketides	Type I polyketide structures	map01052 Type I polyketide structures	NA
9.621_508.27161	POS	9.621	508.272	C27 H41 N O6 S	Epothilone b; patupilone;	-0.00112871	-2.2251	NA	level4	KEGG	C12154	NA	PK Polyketides	Null	PK04 Macrolides and lactone polyketides	Polyketides[PK]	NA	NA	NA	NA
18.927_402.30090	POS	18.927	402.301	C25 H39 N O3	Myxalamid b;	6.33E-04	1.5767	NA	level4	KEGG	C12159	NA	PK Polyketides	Null	PK14 Non-ribosomal peptide/polyketide hybrids	Polyketides[PK]	NA	NA	NA	NA
20.159_388.28455	POS	20.159	388.285	C24 H37 N O3	Myxalamid c;	-7.46e-05	-0.192734	NA	level4	KEGG	C12160	NA	PK Polyketides	Null	PK14 Non-ribosomal peptide/polyketide hybrids	Polyketides[PK]	NA	NA	NA	NA
4.913_258.11261	POS	4.913	258.113	C15 H15 N O3	Ismine;	1.40E-04	0.544459	NA	level4	KEGG	C12181	NA	NA	NA	NA	NA	NA	NA	NA	NA
6.003_175.14836	POS	6.003	175.148	C13 H20 O	Alpha-ionone;	2.38E-04	1.23697	NA	level4	KEGG	C12286	NA	Terpenoids	Apocarotenoids	Carotenoids and apocarotenoids	Terpenoids	NA	NA	NA	2.76701e+08
13.924_203.14334	POS	13.924	203.143	C14 H18 O	Alpha-amylcinnamaldehyde; alpha-pentylcinnamaldehyde;	3.02E-04	1.49221	NA	level4	KEGG	C12288	NA	Phenylpropanoids and polyketides	NA	Cinnamaldehydes	Polyketides[PK]	NA	NA	NA	NA
10.541_183.13835	POS	10.541	183.138	C11 H18 O2	Geranyl formate;	3.95E-04	2.16916	NA	level4	KEGG	C12294	NA	FA Fatty acyls	FA0710 Short fatty esters	FA07 Fatty esters	Fatty acyls[FA]	NA	NA	NA	1.13701e+08
8.01_300.12274	POS	8.01	300.123	C17 H17 N O4	2,3,9,10-tetrahydroxyberbine;	-0.000293	-0.979022	NA	level4	KEGG	C12330	NA	NA	NA	NA	NA	NA	NA	NA	8.3332e+06
11.031_440.24344	POS	11.031	440.243	C26 H33 N O5	Militarinone b;	2.89E-04	0.65819	NA	level4	KEGG	C12334	NA	NA	NA	NA	NA	NA	NA	NA	5.27481e+07
10.061_436.24933	POS	10.061	436.249	C27 H33 N O4	Ancistrobrevine a;	0.00109359	2.51262	NA	level4	KEGG	C12342	NA	NA	NA	NA	NA	NA	NA	NA	NA
10.562_545.16577	POS	10.562	545.166	C27 H28 O12	Premithramycin a1;	4.19E-04	0.769656	NA	level4	KEGG	C12384	NA	PK Polyketides	PK1312 Other aromatic polyketides	PK13 Aromatic polyketides	Polyketides[PK]	Metabolism of terpenoids and polyketides	Biosynthesis of type II polyketide products	map01057 Biosynthesis of type II polyketide products; map01100 Metabolic pathways; map01110 Biosynthesis of secondary metabolites	1.0974e+07
7.689_465.10306	POS	7.689	465.103	C21 H20 O12	Quercimeritrin; quercetin 7-o-beta-d-glucoside;	3.05E-04	0.658122	NA	level4	KEGG	C12639	NA	Flavonoids	Flavonols	Flavonoids	Flavonoids	NA	NA	NA	NA
18.929_814.46051	POS	18.929	814.461	C41 H67 N O15	Troleandomycin; triacetyloleandomycin;	0.00216361	2.6598	NA	level4	KEGG	C12753	NA	PK Polyketides	Null	PK04 Macrolides and lactone polyketides	Polyketides[PK]	NA	NA	NA	NA
15.786_357.24231	POS	15.786	357.242	C23 H32 O3	Estradiol valerate;	0.00106834	2.99897	NA	level4	KEGG	C12859	NA	ST Sterol lipids	ST0201 C18 steroids (estrogens) and derivatives	ST02 Steroids	Sterol lipids[ST]	NA	NA	NA	NA
4.682_188.16496	POS	4.682	188.165	C10 H21 N O2	N-decanohydroxamic acid; decanohydroxamic acid;	4.57E-04	2.44345	NA	level4	KEGG	C12889	NA	FA Fatty acyls	Null	FA00 Other Fatty Acyls	Fatty acyls[FA]	NA	NA	NA	4.41018e+07
6.64_316.21146	POS	6.64	316.211	C16 H29 N O5	Butoctamide hydrogen succinate; butoctamide semisuccinate;	-0.000393	-1.24745	NA	level4	KEGG	C12946	NA	NA	NA	NA	NA	NA	NA	NA	5.27824e+07
3.915_221.12869	POS	3.915	221.129	C12 H16 N2 O2	Phenylacetylglycine dimethylamide; ralgin;	2.38E-04	1.08266	NA	level4	KEGG	C12958	NA	NA	NA	NA	NA	NA	NA	NA	NA
0.08_204.08690	POS	0.08	204.087	C8 H13 N O5	N2-acetyl-l-aminoadipate;	2.62E-04	1.28812	NA	level4	KEGG	C12986	NA	NA	NA	NA	NA	NA	NA	NA	2.21656e+08
2.245_308.30646	POS	2.245	308.306	C12H14NO5S. Na	Faropenem sodium; sun 5555; fropenum sodium;	0.00118089	3.84282	NA	level4	KEGG	C13310	NA	Organic acids and derivatives	Amino acids, peptides, and analogues	Carboxylic acids and derivatives	Amino acids, peptides, and analogues	NA	NA	NA	3.38141e+07
2.686_197.12886	POS	2.686	197.129	C10 H16 N2 O2	Fasoracetam; ns 105;	4.06E-04	2.07098	NA	level4	KEGG	C13311	NA	NA	NA	NA	NA	NA	NA	NA	NA
5.581_461.28748	POS	5.581	461.287	C27 H40 O6	Hydrocortisone caproate; [2-(11,17-dihydroxy-10,13-dimethyl-3-oxo-1,2,6,7,8,9,10,11,12,13,14,15,16,17-tetradecahydrocyclopenta[a]phenanthren-17-yl)-2-oxo-ethyl]hexanoate;	-0.00228984	-4.97487	NA	level4	KEGG	C13422	NA	ST Sterol lipids	ST0203 C21 steroids (gluco/mineralocorticoids, progestogins) and derivatives	ST02 Steroids	Sterol lipids[ST]	NA	NA	NA	1.26972e+07
2.001_520.18268	POS	2.001	520.183	C19 H30 N5 O10 P	Tenofovir disoproxil;	0.00237319	4.5711	NA	level4	KEGG	C13480	NA	NA	NA	NA	NA	NA	NA	NA	4.87723e+08
12.874_371.27893	POS	12.874	371.279	C22 H34 N4 O	1-naphthylacetylspermine;	-0.00164037	-4.43016	NA	level4	KEGG	C13674	NA	NA	NA	NA	NA	NA	NA	NA	NA
2.611_359.18140	POS	2.611	359.181	C13H15N2O2. I	4-(n-maleimido)phenyltrimethylammonium iodide; mpta;	-0.000775	-2.16314	NA	level4	KEGG	C13678	NA	NA	NA	NA	NA	NA	NA	NA	NA
1.217_160.10849	POS	1.217	160.108	C6 H13 N3 O2	Delta-guanidinovaleric acid;	4.37E-04	2.74524	NA	level4	KEGG	C13688	NA	Lipids and lipid-like molecules	Fatty acids and conjugates	Fatty Acyls	Fatty acyls[FA]	NA	NA	NA	1.00615e+07
5.121_301.11832	POS	5.121	301.118	C16 H16 N2 O4	5-nitro-2-(3-phenylpropylamino)benzoic acid; nppb;	3.31E-05	0.110427	NA	level4	KEGG	C13705	NA	Benzenoids	Benzoic acids and derivatives	Benzene and substituted derivatives	Benzene and derivatives	NA	NA	NA	NA
19.019_391.22720	POS	19.019	391.227	C20 H32 F2 O5	Ru-0211; lubiprostone;	-0.00185362	-4.75017	NA	level4	KEGG	C13707	NA	Lipids and lipid-like molecules	Eicosanoids	Fatty Acyls	Fatty acyls[FA]	NA	NA	NA	NA
12.027_353.23279	POS	12.027	353.233	C20 H32 O5	Levuglandin e2; lge2; 10,11-seco-9,11-dioxo-15s-hydroxy-5z,13e-prostadienoic acid; 10,11-seco-9,11-dioxo-15s-hydroxy-5z,13e-prostadienoate;	5.37E-04	1.526	NA	level4	KEGG	C13807	NA	FA Fatty acyls	FA0310 Levuglandins	FA03 Eicosanoids	Fatty acyls[FA]	NA	NA	NA	NA
11.3_177.12776	POS	11.3	177.128	C3H5O4P. Ca	Fosfomycin calcium; calcium phosphomycin;	-0.000726	-4.12135	NA	level4	KEGG	C13964	NA	NA	NA	NA	NA	NA	NA	NA	3.34323e+07
12.135_291.19568	POS	12.135	291.196	C18 H26 O3	Ml-236c;	2.11E-04	0.726961	NA	level4	KEGG	C14043	NA	NA	NA	NA	NA	NA	NA	NA	6.19638e+08
17.709_383.25809	POS	17.709	383.258	C25 H34 O3	C25-allenic-apo-aldehyde; (3s,5r,6r)-3,5-dihydroxy-6,7-didehydro-5,6-dihydro-12'-apo-beta-caroten-12'-al;	-6.63e-07	-0.00173526	NA	level4	KEGG	C14044	NA	PR Prenol lipids	PR0107 C40 isoprenoids (tetraterpenes)	PR01 Isoprenoids	Prenol lipids[PR]	NA	NA	NA	4.08623e+08
7.583_133.10121	POS	7.583	133.101	C10 H12	Tetralin; 1,2,3,4-tetrahydronaphthalene;	3.46E-05	0.261616	NA	level4	KEGG	C14114	NA	Benzenoids	NA	Tetralins	Benzene and derivatives	Xenobiotics biodegradation and metabolism	Naphthalene degradation	map00626 Naphthalene degradation; map01120 Microbial metabolism in diverse environments	9.75187e+07
17.865_407.33054	POS	17.865	407.331	C29 H44 O2	Alpha-tocotrienol;	-0.00017	-0.400821	NA	level4	KEGG	C14153	NA	PR Prenol lipids	PR0202 Vitamin E	PR02 Quinones and hydroquinones	Prenol lipids[PR]	Metabolism of cofactors and vitamins	Ubiquinone and other terpenoid-quinone biosynthesis	map00130 Ubiquinone and other terpenoid-quinone biosynthesis; map01100 Metabolic pathways; map01110 Biosynthesis of secondary metabolites	2.29508e+07
7.821_334.20105	POS	7.821	334.201	C19 H27 N O4	Alpha-eucaine;	-0.000235	-0.705401	NA	level4	KEGG	C14166	NA	NA	NA	NA	NA	NA	NA	map07015 Local analgesics	1.23431e+07
5.741_236.16475	POS	5.741	236.165	C14 H21 N O2	Stovaine; amylocaine;	2.44E-04	1.03627	NA	level4	KEGG	C14169	NA	NA	NA	NA	NA	NA	NA	NA	9.18148e+06
10.708_151.11208	POS	10.708	151.112	C10 H14 O	3-tert-butylphenol;	3.34E-04	2.22615	NA	level4	KEGG	C14188	NA	NA	NA	NA	NA	NA	NA	NA	1.69262e+07
13.081_207.17448	POS	13.081	207.174	C14 H22 O	4-tert-octylphenol; 4-t-octylphenol; 4-(1,1,3,3-tetramethylbutyl)phenol;	1.67E-04	0.811747	NA	level4	KEGG	C14205	NA	Benzenoids	Phenylpropanes	Benzene and substituted derivatives	Benzene and derivatives	NA	NA	NA	NA
5.66_209.15385	POS	5.66	209.154	C13 H20 O2	4-heptyloxyphenol; p-n-heptyloxyphenol;	2.48E-04	1.19118	NA	level4	KEGG	C14236	NA	Benzenoids	4-alkoxyphenols	Phenols	Phenols and derivatives	NA	NA	NA	1.40984e+08
13.342_257.18985	POS	13.342	257.19	C18 H24 O	3-deoxyestradiol; 3-deoxy-17beta-estradiol;	-0.000139	-0.544248	NA	level4	KEGG	C14239	NA	NA	NA	NA	NA	NA	NA	NA	5.01973e+08
15.168_263.23709	POS	15.168	263.237	C18 H30 O	4-dodecylphenol;	1.39E-04	0.531372	NA	level4	KEGG	C14245	NA	PK Polyketides	PK1501 Alkyl phenols and derivatives	PK15 Phenolic lipids	Polyketides[PK]	NA	NA	NA	1.48e+08
11.523_329.19046	POS	11.523	329.19	C24 H24 O	4-(3,5-diphenylcyclohexyl)phenol;	4.68E-04	1.42681	NA	level4	KEGG	C14276	NA	NA	NA	NA	NA	NA	NA	NA	NA
8.812_195.13841	POS	8.812	195.138	C12 H18 O2	4-hexyloxyphenol;	4.56E-04	2.34948	NA	level4	KEGG	C14305	NA	NA	NA	NA	NA	NA	NA	NA	NA
7.584_137.09612	POS	7.584	137.096	C9 H12 O	4-propylphenol;	2.35E-05	0.172845	NA	level4	KEGG	C14311	NA	Benzenoids	Phenylpropanes	Benzene and substituted derivatives	Benzene and derivatives	NA	NA	NA	6.79024e+07
4.69_224.09207	POS	4.69	224.092	C11 H13 N O4	Bendiocarb; 2,2-dimethyl-1,3-benzodioxol-4-ol methylcarbamate;	3.37E-04	1.51115	NA	level4	KEGG	C14433	NA	Organoheterocyclic compounds	NA	Benzodioxoles	Benzodioxoles	NA	NA	NA	NA
8.81_343.11789	POS	8.81	343.118	C19 H18 O6	4',5,6,7-tetramethoxyflavone; tetra-o-methylscutellarein;	2.75E-04	0.802765	NA	level4	KEGG	C14472	NA	Flavonoids	Flavones	Flavonoids	Flavonoids	NA	NA	NA	NA
7.365_411.19897	POS	7.365	411.199	C22 H28 F2 O5	Flumethasone; 6alpha,9-difluoro-11beta,17,21-trihydroxy-16alpha-methylpregna-1,4-diene-3,20-dione;	0.00121774	2.96872	NA	level4	KEGG	C14479	NA	NA	NA	NA	NA	NA	NA	NA	1.7541e+07
14.49_363.25345	POS	14.49	363.253	C22 H34 O4	Di-n-heptyl phthalate;	4.62E-04	1.27658	NA	level4	KEGG	C14575	NA	Benzenoids	Benzoic acids and derivatives	Benzene and substituted derivatives	Benzene and derivatives	NA	NA	NA	NA
18.414_605.47797	POS	18.414	605.478	C20H11N2O10S3. 3Na	Amaranth; food red no.2;	-0.00231032	-3.82204	NA	level4	KEGG	C14760	NA	NA	NA	NA	NA	NA	NA	NA	5.80995e+07
12.248_329.23215	POS	12.248	329.232	C18 H32 O5	2,3-dinor-8-iso prostaglandin f1alpha; 2,3-dinor-8-iso pgf1alpha;	-0.000103	-0.314946	NA	level4	KEGG	C14795	NA	FA Fatty acyls	FA0301 Prostaglandins	FA03 Eicosanoids	Fatty acyls[FA]	Lipid metabolism	Arachidonic acid metabolism	map00590 Arachidonic acid metabolism	NA
8.463_867.34351	POS	8.463	867.344	C41 H49 F2 N8 O9 P	Sch 59884;	0.00341146	3.93782	NA	level4	KEGG	C14816	NA	NA	NA	NA	NA	NA	NA	map07026 Antifungal agents	NA
10.042_295.22653	POS	10.042	295.227	C18 H32 O4	8(r)-hpode; (9z,12z)-(8r)-8-hydroperoxyoctadeca-9,12-dienoic acid; (8r,9z,12z)-8-hydroperoxyoctadeca-9,12-dienoate;	-0.00032	-1.02423	NA	level4	KEGG	C14831	NA	FA Fatty acyls	FA0200 Other Octadecanoids	FA02 Octadecanoids	Fatty acyls[FA]	Lipid metabolism	Linoleic acid metabolism	map00591 Linoleic acid metabolism	1.91312e+07
1.97_366.09528	POS	1.97	366.095	C12 H19 N3 O8 S	2-s-glutathionyl acetate; s-(carboxymethyl)glutathione;	-0.00128582	-3.52194	NA	level4	KEGG	C14862	NA	Organic acids and derivatives	Amino acids, peptides, and analogues	Carboxylic acids and derivatives	Amino acids, peptides, and analogues	Xenobiotics biodegradation and metabolism	Metabolism of xenobiotics by cytochrome P450	map00980 Metabolism of xenobiotics by cytochrome P450	1.7404e+08
6.209_256.13315	POS	6.209	256.133	C16 H17 N O2	6-(1,2,3,4-tetrahydro-6-methoxy-2-naphthyl)-2(1h)-pyridone;	-5.71e-05	-0.223994	NA	level4	KEGG	C14900	NA	NA	NA	NA	NA	NA	NA	NA	7.15023e+06
6.139_433.14935	POS	6.139	433.149	C22 H24 O9	2-(2,4,5-trimethoxyphenyl)-5,6,7,8-tetramethoxy-4h-1-benzopyran-4-one;	4.43E-05	0.10246	NA	level4	KEGG	C14942	NA	Flavonoids	Flavones	Flavonoids	Flavonoids	NA	NA	NA	9.36715e+06
13.579_323.25778	POS	13.579	323.258	C20 H34 O3	2alpha-(hydroxymethyl)-5alpha-androstane-3beta,17beta-diol;	-0.000289	-0.898268	NA	level4	KEGG	C14970	NA	NA	NA	NA	NA	NA	NA	NA	2.32373e+07
11.59_477.28546	POS	11.59	477.285	C27 H40 O7	Cyclic-3,20-bis(1,2-ethanediyl acetal)-11alpha-(acetyloxy)-5alpha,6alpha-epoxypregnane-3,20-dione;	7.34E-04	1.54144	NA	level4	KEGG	C14990	NA	NA	NA	NA	NA	NA	NA	NA	4.27933e+07
15.161_379.22681	POS	15.161	379.227	C25 H30 O3	17beta-(benzoyloxy)-b-norandrost-4-en-3-one;	3.53E-05	0.0933601	NA	level4	KEGG	C15000	NA	NA	NA	NA	NA	NA	NA	NA	4.37576e+07
9.35_337.17972	POS	9.35	337.18	C22 H26 O4	3,6-dimethoxyestra-1,3,5(10),6,8-pentaene-17beta-carboxylic acid methyl ester;	-6.18e-05	-0.174627	NA	level4	KEGG	C15030	NA	NA	NA	NA	NA	NA	NA	NA	1.20371e+07
17.515_373.27344	POS	17.515	373.273	C24 H36 O3	3-ethoxyandrosta-3,5-dien-17beta-ol propanoate;	-0.000284	-0.762921	NA	level4	KEGG	C15057	NA	NA	NA	NA	NA	NA	NA	NA	9.16706e+06
11.912_271.20596	POS	11.912	271.206	C19 H26 O	17-methyl-18-norandrosta-4,13(17)-dien-3-one;	3.21E-04	1.18848	NA	level4	KEGG	C15085	NA	NA	NA	NA	NA	NA	NA	NA	9.04112e+06
5.45_274.10767	POS	5.45	274.108	C15 H15 N O4	1,6-dihydro-1-(3-methoxyphenethyl)-6-oxonicotinic acid;	2.82E-04	1.03089	NA	level4	KEGG	C15089	NA	NA	NA	NA	NA	NA	NA	NA	NA
20.083_335.16666	POS	20.083	335.167	C19 H23 F O4	9-fluoro-16alpha-hydroxyandrost-4-ene-3,11,17-trione;	0.0013465	4.02952	NA	level4	KEGG	C15105	NA	NA	NA	NA	NA	NA	NA	NA	9.87246e+06
15.226_269.19009	POS	15.226	269.19	C19 H24 O	3-methoxyestra-1,3,5(10),16-tetraene;	1.02E-04	0.380502	NA	level4	KEGG	C15107	NA	NA	NA	NA	NA	NA	NA	NA	4.13645e+07
20.118_371.33041	POS	20.118	371.33	C26 H42 O	B-norcholest-4-en-3-one;	-0.000429	-1.15756	NA	level4	KEGG	C15119	NA	NA	NA	NA	NA	NA	NA	NA	2.81312e+07
10.854_365.21167	POS	10.854	365.212	C21 H29 F O4	6alpha-fluoro-11beta,17-dihydroxypregn-4-ene-3,20-dione; 6alpha-fluoro-11beta,17-dihydroxyprogesterone;	-0.000594	-1.63144	NA	level4	KEGG	C15172	NA	NA	NA	NA	NA	NA	NA	NA	NA
14.18_318.24252	POS	14.18	318.243	C20 H31 N O2	17beta-hydroxy-4,17-dimethyl-4-azaandrost-5-en-3-one;	-0.000233	-0.733104	NA	level4	KEGG	C15175	NA	NA	NA	NA	NA	NA	NA	NA	NA
9.947_423.21750	POS	9.947	423.217	C23 H31 F O6	6alpha-fluoro-17-hydroxycorticosterone 21-acetate; 6alpha-fluoro-11beta,17,21-trihydroxypregn-4-ene-3,20-dione 21-acetate;	-0.000245	-0.579286	NA	level4	KEGG	C15256	NA	NA	NA	NA	NA	NA	NA	NA	NA
11.473_289.18219	POS	11.473	289.182	C11H14ClN5. HCl	Cycloguanil hydrochloride; 1-(4-chlorophenyl)-1,6-dihydro-6,6-dimethyl-1,3,5-triazine-2,4-diamine monohydrochloride;	-0.00138669	-4.81195	NA	level4	KEGG	C15270	NA	NA	NA	NA	NA	NA	NA	NA	NA
15.949_419.27933	POS	15.949	419.279	C25 H38 O5	3alpha,12alpha-dihydroxy-5beta-pregnan-20-one diacetate;	1.27E-04	0.302728	NA	level4	KEGG	C15272	NA	NA	NA	NA	NA	NA	NA	NA	1.28618e+07
14.293_379.22879	POS	14.293	379.229	C22 H31 F O4	21-fluoro-11beta,17-dihydroxy-6alpha-methylpregn-4-ene-3,20-dione; 21-fluoro-11beta,17-dihydroxy-6alpha-methylprogesterone;	8.76E-04	2.31643	NA	level4	KEGG	C15320	NA	NA	NA	NA	NA	NA	NA	NA	2.00654e+07
10.913_367.18832	POS	10.913	367.188	C21 H25 F3 O2	20,21,21-trifluoro-3-methoxy-19-nor-17alpha-pregna-1,3,5(10),20-tetraen-17-ol; 17-(trifluorovinyl)-3-(methyl ether)-17beta-estradiol;	3.83E-04	1.04537	NA	level4	KEGG	C15340	NA	NA	NA	NA	NA	NA	NA	NA	1.67536e+07
19.839_553.42566	POS	19.839	553.426	C26H23N7O4. 2HCl	Hr1917; 4',4''-di-2-imidazolin-2-yl-2-nitroterephthalanilide dihydrochloride;	0.00166593	2.92049	NA	level4	KEGG	C15343	NA	NA	NA	NA	NA	NA	NA	NA	NA
9.672_379.19009	POS	9.672	379.19	C21 H27 F O5	Descinolone; 9-fluoro-11beta,16alpha,17-trihydroxypregna-1,4-diene-3,20-dione;	-0.00143465	-3.79351	NA	level4	KEGG	C15361	NA	NA	NA	NA	NA	NA	NA	NA	1.01512e+07
18.414_501.39203	POS	18.414	501.392	C32 H52 O4	3beta-hydroxylanostane-7,11-dione acetate;	-0.00180778	-3.61277	NA	level4	KEGG	C15379	NA	NA	NA	NA	NA	NA	NA	NA	NA
5.655_204.08702	POS	5.655	204.087	C9 H9 N5 O	(5-phenyl-1,2,4-triazol-3-yl)urea; 3-phenyl-5-ureido-1,2,4-triazole;	-0.000966	-4.75489	NA	level4	KEGG	C15383	NA	NA	NA	NA	NA	NA	NA	NA	1347599991
18.965_333.15059	POS	18.965	333.151	C19 H21 F O4	1-dehydro-9-fluoro-11-oxotestololactone;	9.28E-04	2.79336	NA	level4	KEGG	C15387	NA	NA	NA	NA	NA	NA	NA	NA	3.41189e+07
13.833_233.22656	POS	13.833	233.227	C17 H30 O	(+)-12-(2-cyclopenten-1-yl)-2-dodecanone;	1.16E-04	0.461928	NA	level4	KEGG	C15464	NA	NA	NA	NA	NA	NA	NA	NA	NA
14.04_305.20856	POS	14.04	305.209	C17 H30 O3	6-oxabicyclo[3.1.0]hexane-2-undecanoic acid methyl ester;	-0.000106	-0.375843	NA	level4	KEGG	C15465	NA	NA	NA	NA	NA	NA	NA	NA	NA
0.968_206.10256	POS	0.968	206.103	C8 H15 N O5	N-acetyl-d-fucosamine; 2-acetamido-2,6-dideoxy-d-galactose;	2.64E-04	1.28781	NA	level4	KEGG	C15480	NA	Carbohydrates	Amino sugars [Fig]	Monosaccharides	Carbohydrates	NA	NA	NA	8.44649e+07
1.014_288.10764	POS	1.014	288.108	C12 H20 N2 O7	2'-deoxymugineic acid;	-0.000199	-0.654256	NA	level4	KEGG	C15485	NA	NA	NA	NA	NA	Biosynthesis of other secondary metabolites	Biosynthesis of various secondary metabolites - part 1	map00999 Biosynthesis of various plant secondary metabolites; map01100 Metabolic pathways; map01110 Biosynthesis of secondary metabolites	NA
1.213_214.07133	POS	1.213	214.071	C9 H11 N O5	N,n-dihydroxy-l-tyrosine;	3.36E-04	1.57642	NA	level4	KEGG	C15503	NA	NA	NA	NA	NA	Metabolism of other amino acids	Cyanoamino acid metabolism	map00460 Cyanoamino acid metabolism; map01100 Metabolic pathways; map01110 Biosynthesis of secondary metabolites	NA
16.222_463.26676	POS	16.222	463.267	C26 H38 O7	10-desacetyltaxuyunnanin c;	-0.00226895	-4.90837	NA	level4	KEGG	C15538	NA	NA	NA	NA	NA	NA	NA	NA	6.49454e+07
7.124_563.17554	POS	7.124	563.176	C27 H30 O13	Flavonol 3-o-beta-d-glucosyl-(1->2)-beta-d-glucoside;	-0.00038	-0.676346	NA	level4	KEGG	C15581	NA	NA	NA	NA	NA	NA	NA	NA	1.72749e+07
11.06_503.32852	POS	11.06	503.329	C29 H46 N2 O3 S	Gw 7647;	-0.00166878	-3.32213	NA	level4	KEGG	C15622	NA	Organosulfur compounds	Aryl thioethers	Thioethers	Aryl thioethers	NA	NA	NA	NA
18.989_421.32974	POS	18.989	421.33	C26 H44 O4	6-ethylchenodeoxycholic acid; 6-ecdca; 6-ethyl-cdca; 6alpha-ethyl-chenodeoxycholic acid;	-0.00149392	-3.55421	NA	level4	KEGG	C15636	NA	NA	NA	NA	NA	NA	NA	NA	NA
9.407_596.30725	POS	9.407	596.307	C31 H41 N5 O7	Kni 102;	-0.000624	-1.04835	NA	level4	KEGG	C15654	NA	NA	NA	NA	NA	NA	NA	NA	NA
0.84_342.13907	POS	0.84	342.139	C12 H23 N O10	6-(alpha-d-glucosaminyl)-1d-myo-inositol;	-0.000255	-0.747325	NA	level4	KEGG	C15658	NA	Organic oxygen compounds	Carbohydrates and carbohydrate conjugates	Organooxygen compounds	Carbohydrates	Glycan biosynthesis and metabolism	Glycosylphosphatidylinositol (GPI)-anchor biosynthesis	map00563(G12396) Glycosylphosphatidylinositol (GPI)-anchor biosynthesis; map01100(G12396) Metabolic pathways	NA
14.834_701.37164	POS	14.834	701.372	C35 H56 O14	Chalcomycin;	-0.00263964	-3.76894	NA	level4	KEGG	C15678	NA	PK Polyketides	Null	PK04 Macrolides and lactone polyketides	Polyketides[PK]	NA	NA	NA	1.97401e+07
15.017_668.39807	POS	15.017	668.398	C35 H57 N O11	Mycinamicin vi;	-0.00236665	-3.54611	NA	level4	KEGG	C15682	NA	PK Polyketides	Null	PK04 Macrolides and lactone polyketides	Polyketides[PK]	Metabolism of terpenoids and polyketides	Biosynthesis of 12-, 14- and 16-membered macrolides	map00522 Biosynthesis of 12-, 14- and 16-membered macrolides; map01100 Metabolic pathways; map01110 Biosynthesis of secondary metabolites	5.80117e+06
10.996_490.31708	POS	10.996	490.317	C28 H43 N O6	Borrelidin;	7.63E-04	1.55958	NA	level4	KEGG	C15687	NA	NA	NA	NA	NA	NA	NA	NA	1.13761e+08
5.576_494.29667	POS	5.576	494.297	C24 H39 N5 O6	Syringolin a;	-0.000645	-1.30692	NA	level4	KEGG	C15701	NA	NA	NA	NA	NA	NA	NA	NA	1.11464e+08
10.541_514.25848	POS	10.541	514.258	C25 H40 N O8 P	Phoslactomycin b;	0.00205376	4.00148	NA	level4	KEGG	C15710	NA	NA	NA	NA	NA	NA	NA	NA	NA
4.993_791.40649	POS	4.993	791.406	C40 H54 N8 O9	Nostocyclopeptide a2;	-0.00215751	-2.72964	NA	level4	KEGG	C15724	NA	NA	NA	NA	NA	NA	NA	NA	2.94937e+07
11.551_743.33356	POS	11.551	743.334	C35 H50 N8 O6 S2	Patellamide a;	-0.003192	-4.29998	NA	level4	KEGG	C15734	NA	NA	NA	NA	NA	NA	NA	NA	NA
17.403_547.32483	POS	17.403	547.325	C27 H42 N6 O6	Westiellamide;	9.70E-04	1.77482	NA	level4	KEGG	C15739	NA	NA	NA	NA	NA	NA	NA	NA	2.18337e+07
18.412_467.37317	POS	18.412	467.373	C28 H50 O5	6alpha-hydroxy-castasterone;	6.78E-05	0.145412	NA	level4	KEGG	C15803	NA	ST Sterol lipids	ST0103 Ergosterols and C24-methyl derivatives	ST01 Sterols	Sterol lipids[ST]	Metabolism of terpenoids and polyketides	Brassinosteroid biosynthesis	map00905 Brassinosteroid biosynthesis; map01100 Metabolic pathways; map01110 Biosynthesis of secondary metabolites	2.08112e+07
13.904_588.31494	POS	13.904	588.315	C32 H45 N O9	Lipomycin; alpha-lipomycin;	-0.00176697	-3.00859	NA	level4	KEGG	C15842	NA	NA	NA	NA	NA	NA	NA	NA	NA
8.347_892.39667	POS	8.347	892.397	C41 H53 N11 O12	Leucokinin i;	0.00187506	2.10353	NA	level4	KEGG	C15927	NA	NA	NA	NA	NA	NA	NA	NA	9.60765e+06
16.078_599.41028	POS	16.078	599.41	C40 H54 O4	4-ketomyxol;	7.92E-04	1.32297	NA	level4	KEGG	C15928	NA	PR Prenol lipids	PR0107 C40 isoprenoids (tetraterpenes)	PR01 Isoprenoids	Prenol lipids[PR]	NA	NA	NA	183138340
1.229_256.16602	POS	1.229	256.166	C12 H21 N3 O3	L-pyrrolysine; pyrrolysine;	4.48E-04	1.75407	NA	level4	KEGG	C16138	NA	Peptides	Other amino acids [Fig]	Amino acids	Amino acids	Amino acid metabolism	Lysine biosynthesis	map00300 Lysine biosynthesis; map00970 Aminoacyl-tRNA biosynthesis; map01100 Metabolic pathways; map01120 Microbial metabolism in diverse environments; map04974 Protein digestion and absorption	3.4704e+07
22.15_409.38260	POS	22.15	409.383	C30 H48	4,4'-diapophytoene; dehydrosqualene; 15-cis-4,4'-diapophytoene;	-0.000277	-0.677643	NA	level4	KEGG	C16144	NA	PR Prenol lipids	PR0106 C30 isoprenoids (triterpenes)	PR01 Isoprenoids	Prenol lipids[PR]	Metabolism of terpenoids and polyketides	Carotenoid biosynthesis	map00906 Carotenoid biosynthesis; map01110 Biosynthesis of secondary metabolites	1.81872e+07
10.451_549.31097	POS	10.451	549.311	C27 H48 O9 S	5beta-scymnol sulfate;	0.00179395	3.27183	NA	level4	KEGG	C16261	NA	ST Sterol lipids	ST0502 Sulfates	ST05 Steroid conjugates	Sterol lipids[ST]	NA	NA	NA	NA
18.909_567.42004	POS	18.909	567.42	C40 H56 O3	Caloxanthin;	6.01E-04	1.02815	NA	level4	KEGG	C16282	NA	PR Prenol lipids	PR0107 C40 isoprenoids (tetraterpenes)	PR01 Isoprenoids	Prenol lipids[PR]	Metabolism of terpenoids and polyketides	Carotenoid biosynthesis	map00906 Carotenoid biosynthesis	7.65403e+07
14.948_277.21614	POS	14.948	277.216	C18 H28 O2	Stearidonic acid; 6,9,12,15-octadecatetraenoic acid; (6z,9z,12z,15z)-octadecatetraenoic acid; 6z,9z,12z,15z-octadecatetraenoic acid; (6z,9z,12z,15z)-octadeca-6,9,12,15-tetraenoic acid;	-4.76e-06	-0.0172436	NA	level4	KEGG	C16300	NA	FA Fatty acyls	FA0103 Unsaturated fatty acids	FA01 Fatty Acids and Conjugates	Fatty acyls[FA]	Lipid metabolism	alpha-Linolenic acid metabolism	map00592 alpha-Linolenic acid metabolism; map01110 Biosynthesis of secondary metabolites	11918769057
10.115_265.21619	POS	10.115	265.216	C17 H28 O2	Norlinolenic acid; (8z,11z,14z)-heptadecatrienoic acid; (8z,11z,14z)-8,11,14-heptadecatrienoic acid; 8z,11z,14z-heptadecatrienoic acid; (8z,11z,14z)-heptadeca-8,11,14-trienoic acid;	-2.01e-05	-0.0762524	NA	level4	KEGG	C16344	NA	FA Fatty acyls	FA0103 Unsaturated fatty acids	FA01 Fatty Acids and Conjugates	Fatty acyls[FA]	Lipid metabolism	alpha-Linolenic acid metabolism	map00592 alpha-Linolenic acid metabolism	2.75789e+07
0.81_183.05070	POS	0.81	183.051	C6 H6 N4 O3	7-methyluric acid;	-0.000562	-3.08526	NA	level4	KEGG	C16355	NA	Alkaloids	Purine alkaloids	Others	Alkaloids	Biosynthesis of other secondary metabolites	Caffeine metabolism	map00232 Caffeine metabolism	3.96828e+06
1.524_465.13766	POS	1.524	465.138	C22 H24 O11	Hesperetin 7-o-glucoside;	-0.00147316	-3.174	NA	level4	KEGG	C16422	NA	Flavonoids	Flavanones	Flavonoids	Flavonoids	Biosynthesis of other secondary metabolites	Flavonoid biosynthesis	map00941 Flavonoid biosynthesis	6.06215e+07
7.579_265.17999	POS	7.579	265.18	C16 H26 O4	12-trans-hydroxy juvenile hormone iii;	1.87E-04	0.662491	NA	level4	KEGG	C16508	NA	NA	NA	NA	NA	Metabolism of terpenoids and polyketides	Insect hormone biosynthesis	map00981 Insect hormone biosynthesis	NA
8.628_629.22198	POS	8.628	629.222	C35 H32 Mg N4 O6	Chlorophyllide b;	-0.00251823	-4.00853	NA	level4	KEGG	C16541	NA	NA	NA	NA	NA	Metabolism of cofactors and vitamins	Porphyrin and chlorophyll metabolism	map00860 Porphyrin metabolism; map01100 Metabolic pathways; map01110 Biosynthesis of secondary metabolites	6.31049e+06
6.896_619.27521	POS	6.896	619.275	C33 H38 N4 O8	Apc;	-0.00103305	-1.67088	NA	level4	KEGG	C16542	NA	Organic oxygen compounds	Carbonyl compounds	Organooxygen compounds	Carbonyl compounds	Xenobiotics biodegradation and metabolism	Drug metabolism - other enzymes	map00983 Drug metabolism - other enzymes	6.13665e+07
10.501_492.29568	POS	10.501	492.296	C20 H41 N7 O5 S	Glutathionylspermine;	-0.00058	-1.18005	NA	level4	KEGG	C16562	NA	NA	NA	NA	NA	Metabolism of other amino acids	Glutathione metabolism	map00480 Glutathione metabolism	2.59429e+07
4.177_189.07619	POS	4.177	189.076	C8 H12 O5	2-oxosuberate; 2-oxooctanedionic acid; alpha-ketosuberate;	4.37E-04	2.32439	NA	level4	KEGG	C16589	NA	Organic acids	2-Oxocarboxylic acids	Carboxylic acids [Fig]	Organic acids	Energy metabolism	Methane metabolism	map00680 Methane metabolism; map01100 Metabolic pathways; map01120 Microbial metabolism in diverse environments; map01210 2-Oxocarboxylic acid metabolism; map01240 Biosynthesis of cofactors	2.13844e+07
2.192_246.08762	POS	2.192	246.088	C9 H12 F N3 O4	5'-deoxy-5-fluorocytidine;	-0.000845	-3.4463	NA	level4	KEGG	C16635	NA	Nucleosides, nucleotides, and analogues	NA	5'-deoxyribonucleosides	Nucleic acids and analogues	Xenobiotics biodegradation and metabolism	Drug metabolism - other enzymes	map00983 Drug metabolism - other enzymes	NA
8.882_497.19229	POS	8.882	497.192	C26 H28 N2 O8	Deoxypumiloside;	4.49E-04	0.904885	NA	level4	KEGG	C16725	NA	NA	NA	NA	NA	Chemical structure transformation maps	Biosynthesis of alkaloids derived from shikimate pathway	map00996 Biosynthesis of various alkaloids; map01063 Biosynthesis of alkaloids derived from shikimate pathway	8.69115e+06
9.333_446.23053	POS	9.333	446.231	C23 H31 N3 O6	Am-toxin i;	0.00196763	4.41943	NA	level4	KEGG	C16786	NA	NA	NA	NA	NA	NA	NA	NA	NA
11.171_253.21638	POS	11.171	253.216	C16 H28 O2	Hydnocarpic acid;	1.78E-04	0.706627	NA	level4	KEGG	C16795	NA	Fatty acids related compounds	Others	Fatty acids	Fatty acyls[FA]	NA	NA	NA	2.30934e+08
14.373_655.27985	POS	14.373	655.28	C35 H43 Cl N2 O8	Cryptophycin 1; cryptophycin;	0.00177577	2.71412	NA	level4	KEGG	C16877	NA	NA	NA	NA	NA	NA	NA	NA	8.50197e+06
20.262_457.33185	POS	20.262	457.332	C29 H44 O4	Callystatin a;	6.12E-04	1.3407	NA	level4	KEGG	C16891	NA	NA	NA	NA	NA	NA	NA	NA	2.54903e+07
8.427_850.53125	POS	8.427	850.531	C46 H75 N O13	Tolytoxin;	1.32E-04	0.155758	NA	level4	KEGG	C16904	NA	NA	NA	NA	NA	NA	NA	NA	NA
13.078_217.15892	POS	13.078	217.159	C15 H20 O	Atractylone; atractylol; atractyloxide;	2.44E-04	1.13038	NA	level4	KEGG	C16919	NA	NA	NA	NA	NA	NA	NA	NA	NA
16.328_235.16928	POS	16.328	235.169	C15 H22 O2	Dehydrocurdione;	2.45E-05	0.104696	NA	level4	KEGG	C16949	NA	Lipids and lipid-like molecules	Sesquiterpenoids	Prenol lipids	Terpenoids	NA	NA	NA	NA
16.322_223.16936	POS	16.322	223.169	C14 H22 O2	Isokobusone;	1.01E-04	0.453767	NA	level4	KEGG	C16977	NA	NA	NA	NA	NA	NA	NA	NA	NA
13.076_149.13269	POS	13.076	149.133	C11 H16	Ectocarpen;	2.13E-04	1.44013	NA	level4	KEGG	C16993	NA	NA	NA	NA	NA	NA	NA	NA	NA
8.603_349.17978	POS	8.603	349.18	C23 H24 O3	Callytriol c;	-4.21e-05	-0.120909	NA	level4	KEGG	C17005	NA	NA	NA	NA	NA	NA	NA	NA	4.91574e+06
5.412_518.29663	POS	5.412	518.297	C25 H43 N O10	Mycalamide b;	6.58E-04	1.2719	NA	level4	KEGG	C17009	NA	NA	NA	NA	NA	NA	NA	NA	1.64931e+07
7.316_285.07599	POS	7.316	285.076	C16 H12 O5	Physcion; emodin monomethyl ether; rheochrysidin; parienin;	2.39E-04	0.84057	NA	level4	KEGG	C17045	NA	Polyketides	Anthraquinone type	Anthraquinones	Quinone	NA	NA	NA	NA
16.606_561.37903	POS	16.606	561.379	C33 H54 O8	Timosaponin a-i;	3.81E-04	0.657892	NA	level4	KEGG	C17074	NA	Terpenoids	Spirostan	Steroids	Terpenoids	NA	NA	NA	7.61021e+07
9.148_595.14569	POS	9.148	595.146	C30 H26 O13	Tribuloside;	0.00107371	1.80717	NA	level4	KEGG	C17140	NA	PK Polyketides	PK1211 Flavones and Flavonols	PK12 Flavonoids	Polyketides[PK]	NA	NA	NA	1.74908e+07
13.463_321.20364	POS	13.463	321.204	C17 H30 O4	Plakortic acid;	2.60E-05	0.0870494	NA	level4	KEGG	C17158	NA	NA	NA	NA	NA	NA	NA	NA	NA
4.294_222.11633	POS	4.294	222.116	C9 H16 O3 S	2-oxo-8-methylthiooctanoic acid; 8-methylthio-2-octanoic acid;	5.26E-04	2.5795	NA	level4	KEGG	C17224	NA	FA Fatty acyls	FA0106 Oxo fatty acids	FA01 Fatty Acids and Conjugates	Fatty acyls[FA]	Biosynthesis of other secondary metabolites	Glucosinolate biosynthesis	map00966 Glucosinolate biosynthesis; map01110 Biosynthesis of secondary metabolites; map01210 2-Oxocarboxylic acid metabolism	2.16612e+08
13.092_313.08606	POS	13.092	313.086	C13 H16 N2 O5 S	Epithienamycin b;	7.91E-04	2.53385	NA	level4	KEGG	C17396	NA	NA	NA	NA	NA	NA	NA	NA	NA
1.683_331.07904	POS	1.683	331.079	C13 H18 N2 O4 S2	Penicillin o;	9.66E-04	2.9253	NA	level4	KEGG	C17405	NA	NA	NA	NA	NA	NA	NA	NA	4.41353e+07
14.355_625.26978	POS	14.355	625.27	C27 H44 O16	Kanokoside d;	-0.000436	-0.698679	NA	level4	KEGG	C17431	NA	NA	NA	NA	NA	NA	NA	NA	1.1446e+07
8.466_457.22162	POS	8.466	457.222	C26 H32 O7	Kuraridinol;	-0.00043	-0.941531	NA	level4	KEGG	C17445	NA	PK Polyketides	PK1212 Chalcones and dihydrochalcones	PK12 Flavonoids	Polyketides[PK]	NA	NA	NA	2.05073e+07
7.509_373.22168	POS	7.509	373.222	C19 H34 O8	Rehmaionoside a;	4.62E-04	1.18432	NA	level4	KEGG	C17450	NA	NA	NA	NA	NA	NA	NA	NA	8.81324e+06
6.255_411.19928	POS	6.255	411.199	C19 H32 O8	Rehmaionoside c;	1.41E-04	0.362391	NA	level4	KEGG	C17452	NA	NA	NA	NA	NA	NA	NA	NA	9.41609e+06
19.015_351.25256	POS	19.015	351.253	C21 H34 O4	(10)-gingerol;	-0.000423	-1.20651	NA	level4	KEGG	C17496	NA	PK Polyketides	PK1502 Alkyl catechols and derivatives	PK15 Phenolic lipids	Polyketides[PK]	NA	NA	NA	NA
5.655_195.10197	POS	5.655	195.102	C11 H14 O3	Zingerone; zingiberone; vanillylacetone; [0]-paradol;	4.04E-04	2.07959	NA	level4	KEGG	C17497	NA	Shikimate / acetate-malonate pathway derived compounds	Zingiber derived compounds	Others	Polyketides[PK]	NA	NA	NA	1.27329e+07
9.034_603.17126	POS	9.034	603.171	C29 H30 O14	Amaroswerin;	4.33E-04	0.718606	NA	level4	KEGG	C17519	NA	NA	NA	NA	NA	NA	NA	NA	9.33415e+06
16.935_591.44092	POS	16.935	591.441	C39 H58 O4	Ubiquinone-6; coenzyme q6;	1.35E-04	0.229307	NA	level4	KEGG	C17568	NA	PR Prenol lipids	PR0201 Ubiquinones	PR02 Quinones and hydroquinones	Prenol lipids[PR]	NA	NA	NA	1.73001e+07
9.368_614.28528	POS	9.368	614.285	C23 H43 N5 O14	6'''-deamino-6'''-oxoneomycin c; 6'''-oxoneomycin c; 6'''-deamino-6'''-dehydro-6'''-oxoneomycin c;	-0.002649	-4.31939	NA	level4	KEGG	C17589	NA	NA	NA	NA	NA	Biosynthesis of other secondary metabolites	Neomycin, kanamycin and gentamicin biosynthesis	map00524 Neomycin, kanamycin and gentamicin biosynthesis; map01110 Biosynthesis of secondary metabolites	NA
4.724_331.17532	POS	4.724	331.175	C16 H28 O8	Schizonepetoside e;	2.36E-04	0.678196	NA	level4	KEGG	C17638	NA	NA	NA	NA	NA	NA	NA	NA	64334158
7.875_383.20609	POS	7.875	383.206	C20 H30 O7	Cinncassiol c3;	-0.000345	-0.901428	NA	level4	KEGG	C17641	NA	NA	NA	NA	NA	NA	NA	NA	1.45728e+07
8.427_551.22931	POS	8.427	551.229	C31 H34 O9	Lappaol b;	0.00175003	3.1806	NA	level4	KEGG	C17685	NA	NA	NA	NA	NA	NA	NA	NA	1.51976e+07
3.076_273.03748	POS	3.076	273.037	C7 H13 O9 P	2-epi-5-epi-valiolone 7-phosphate;	4.81E-04	1.76696	NA	level4	KEGG	C17692	NA	NA	NA	NA	NA	Biosynthesis of other secondary metabolites	Acarbose and validamycin biosynthesis	map00525 Acarbose and validamycin biosynthesis; map01100 Metabolic pathways; map01110 Biosynthesis of secondary metabolites	6.59604e+07
8.446_303.14886	POS	8.446	303.149	C20 H18 N2 O	Nicofetamide; n-(1,2-diphenylethyl)nicotinamide;	-0.000325	-1.07573	NA	level4	KEGG	C17729	NA	NA	NA	NA	NA	NA	NA	NA	2.42083e+07
8.778_531.18610	POS	8.778	531.186	C27 H30 O11	Curcumin monoglucoside;	8.06E-06	0.0152051	NA	level4	KEGG	C17749	NA	PK Polyketides	PK1502 Alkyl catechols and derivatives	PK15 Phenolic lipids	Polyketides[PK]	Biosynthesis of other secondary metabolites	Stilbenoid, diarylheptanoid and gingerol biosynthesis	map00945 Stilbenoid, diarylheptanoid and gingerol biosynthesis; map01110 Biosynthesis of secondary metabolites	1.73468e+07
17.588_989.54443	POS	17.588	989.544	C53 H80 O17	Condurango glycoside c;	-0.00239364	-2.42139	NA	level4	KEGG	C17769	NA	NA	NA	NA	NA	NA	NA	NA	2.5099e+07
22.026_385.36694	POS	22.026	385.367	C24 H48 O3	2-hydroxytetracosanoic acid;	-0.000679	-1.7653	NA	level4	KEGG	C17873	NA	Lipids and lipid-like molecules	Fatty acids and conjugates	Fatty Acyls	Fatty acyls[FA]	NA	NA	NA	2.49063e+07
2.664_192.10249	POS	2.664	192.102	C11 H13 N O2	Ephedroxane;	5.88E-04	3.07736	NA	level4	KEGG	C17902	NA	NA	NA	NA	NA	NA	NA	NA	4.69558e+07
12.162_380.16476	POS	12.162	380.165	C14 H25 N3 O9	Kasugamycin;	-0.00159138	-4.19712	NA	level4	KEGG	C17968	NA	NA	NA	NA	NA	NA	NA	NA	9.20851e+06
12.892_347.18263	POS	12.892	347.183	C15 H26 N2 O7	Spenolimycin;	0.00135357	3.91008	NA	level4	KEGG	C17970	NA	NA	NA	NA	NA	NA	NA	NA	3.13265e+07
10.966_486.22937	POS	10.966	486.229	C18 H35 N3 O12	6-o-glc-paromamine;	2.02E-05	0.0417071	NA	level4	KEGG	C17999	NA	NA	NA	NA	NA	NA	NA	NA	NA
7.83_685.32288	POS	7.83	685.323	C26 H48 N6 O15	Gamma-l-glutamyl-butirosin b;	-0.00216509	-3.16387	NA	level4	KEGG	C18005	NA	NA	NA	NA	NA	Biosynthesis of other secondary metabolites	Neomycin, kanamycin and gentamicin biosynthesis	map00524 Neomycin, kanamycin and gentamicin biosynthesis; map01110 Biosynthesis of secondary metabolites	NA
20.871_593.27520	POS	20.871	593.275	C35 H36 N4 O5	Pheophorbide a;	-0.000642	-1.08412	NA	level4	KEGG	C18021	NA	NA	NA	NA	NA	Metabolism of cofactors and vitamins	Porphyrin and chlorophyll metabolism	map00860 Porphyrin metabolism; map01110 Biosynthesis of secondary metabolites	16806635523
13.147_627.28052	POS	13.147	627.281	C35 H38 N4 O7	Red chlorophyll catabolite;	-0.000808	-1.2908	NA	level4	KEGG	C18022	NA	NA	NA	NA	NA	Metabolism of cofactors and vitamins	Porphyrin and chlorophyll metabolism	map00860 Porphyrin metabolism; map01110 Biosynthesis of secondary metabolites	1.17113e+08
8.33_632.26074	POS	8.33	632.261	C34 H37 N3 O9	N1,n5,n10-tricaffeoyl spermidine;	4.86E-04	0.769973	NA	level4	KEGG	C18070	NA	NA	NA	NA	NA	Biosynthesis of other secondary metabolites	Phenylpropanoid biosynthesis	map00940 Phenylpropanoid biosynthesis; map01110 Biosynthesis of secondary metabolites	NA
8.373_722.29224	POS	8.373	722.292	C37 H43 N3 O12	N1,n5,n10-tri(hydroxyferuloyl) spermidine;	2.86E-04	0.396803	NA	level4	KEGG	C18072	NA	NA	NA	NA	NA	Biosynthesis of other secondary metabolites	Phenylpropanoid biosynthesis	map00940 Phenylpropanoid biosynthesis; map01110 Biosynthesis of secondary metabolites	NA
11.69_263.16443	POS	11.69	263.164	C16 H22 O3	3''-hydroxy-geranylhydroquinone;	2.58E-04	0.982698	NA	level4	KEGG	C18132	NA	NA	NA	NA	NA	Metabolism of cofactors and vitamins	Ubiquinone and other terpenoid-quinone biosynthesis	map00130 Ubiquinone and other terpenoid-quinone biosynthesis; map01110 Biosynthesis of secondary metabolites	1.8608e+07
7.743_635.26910	POS	7.743	635.269	C35 H38 Mg N4 O6	3-hydroxyethylbacteriochlorophyllide a; 3-deacetyl-3-(1-hydroxyethyl)bacteriochlorophyllide a;	-0.00234927	-3.70392	NA	level4	KEGG	C18153	NA	NA	NA	NA	NA	Metabolism of cofactors and vitamins	Porphyrin and chlorophyll metabolism	map00860 Porphyrin metabolism; map01110 Biosynthesis of secondary metabolites	1.09111e+08
10.321_539.22778	POS	10.321	539.228	C33 H32 Mg N4 O3	8-ethyl-12-methyl-3-vinylbacteriochlorophyllide d;	-0.00162451	-2.92057	NA	level4	KEGG	C18157	NA	NA	NA	NA	NA	Metabolism of cofactors and vitamins	Porphyrin and chlorophyll metabolism	map00860 Porphyrin metabolism; map01110 Biosynthesis of secondary metabolites	2.77522e+07
1.211_392.19159	POS	1.211	392.192	C10H12N5O7P. 2Na	Adenosine 5'-phosphate disodium;	-0.000587	-1.50127	NA	level4	KEGG	C18344	NA	NA	NA	NA	NA	NA	NA	NA	NA
6.506_269.16458	POS	6.506	269.165	C17 H20 N2 O	Daimuron;	-0.000259	-0.964102	NA	level4	KEGG	C18427	NA	NA	NA	NA	NA	NA	NA	NA	1.4629e+07
15.444_529.31628	POS	15.444	529.316	C31 H44 O7	Milbemectin;	3.04E-04	0.575477	NA	level4	KEGG	C18557	NA	NA	NA	NA	NA	NA	NA	NA	7.06598e+06
4.715_285.12366	POS	4.715	285.124	C16 H16 N2 O3	Metominostrobin;	2.88E-04	1.01478	NA	level4	KEGG	C18559	NA	NA	NA	NA	NA	NA	NA	NA	1.55362e+07
11.227_255.15944	POS	11.227	255.159	C15 H18 N4	Ferimzone; (z)-ferimzone;	-0.000984	-3.87201	NA	level4	KEGG	C18579	NA	NA	NA	NA	NA	NA	NA	NA	1.15125e+07
5.273_810.33301	POS	5.273	810.333	C42 H51 N O15	Aclacinomycin y;	-0.000138	-0.170942	NA	level4	KEGG	C18639	NA	PK Polyketides	PK1305 Anthracyclinones	PK13 Aromatic polyketides	Polyketides[PK]	Metabolism of terpenoids and polyketides	Biosynthesis of type II polyketide products	map01057 Biosynthesis of type II polyketide products; map01110 Biosynthesis of secondary metabolites	7.93141e+06
2.289_586.22864	POS	2.289	586.229	C30 H35 N O11	Epsilon-rhodomycin t;	3.50E-04	0.598774	NA	level4	KEGG	C18640	NA	PK Polyketides	PK1305 Anthracyclinones	PK13 Aromatic polyketides	Polyketides[PK]	Metabolism of terpenoids and polyketides	Biosynthesis of type II polyketide products	map01057 Biosynthesis of type II polyketide products; map01110 Biosynthesis of secondary metabolites	3.38426e+07
5.536_383.16470	POS	5.536	383.165	C18 H26 N2 O5 S	Furathiocarb;	0.00118426	3.09889	NA	level4	KEGG	C18650	NA	Organoheterocyclic compounds	NA	Coumarans	Coumarans	NA	NA	NA	3.80796e+06
7.65_177.11211	POS	7.65	177.112	C8 H16 O4	Metaldehyde;	-2.92e-05	-0.165735	NA	level4	KEGG	C18744	NA	Organic oxygen compounds	Ethers	Organooxygen compounds	Ethers	NA	NA	NA	1.63509e+07
0.893_154.02672	POS	0.893	154.027	C3 H8 N O4 P	Fosamine;	3.51E-04	2.29325	NA	level4	KEGG	C18789	NA	NA	NA	NA	NA	NA	NA	NA	6.17357e+07
11.336_489.35864	POS	11.336	489.359	C15H14F3N5O7S. Na	Flupyrsulfuron-methyl sodium;	4.66E-04	0.954126	NA	level4	KEGG	C18855	NA	NA	NA	NA	NA	NA	NA	NA	9.23649e+06
5.357_180.10229	POS	5.357	180.102	C10 H13 N O2	Propham;	3.90E-04	2.17596	NA	level4	KEGG	C18887	NA	NA	NA	NA	NA	NA	NA	NA	NA
4.55_287.13925	POS	4.55	287.139	C16 H18 N2 O3	Difenoxuron;	2.33E-04	0.813398	NA	level4	KEGG	C19076	NA	NA	NA	NA	NA	NA	NA	NA	NA
1.326_232.06059	POS	1.326	232.061	C7 H10 Cl N5 O2	Eglinazine;	0.00101382	4.38784	NA	level4	KEGG	C19102	NA	NA	NA	NA	NA	NA	NA	NA	NA
14.598_325.18204	POS	14.598	325.182	C18 H28 O3 S	Piperonyl sulfoxide;	-0.00115462	-3.5617	NA	level4	KEGG	C19147	NA	Organoheterocyclic compounds	NA	Benzodioxoles	Benzodioxoles	NA	NA	NA	1.15985e+07
0.799_256.12967	POS	0.799	256.13	C11 H17 N3 O4	Hc blue no.1; 2,2'-[[4-(methylamino)-3-nitrophenyl]imino]bisethanol;	5.31E-04	2.08179	NA	level4	KEGG	C19247	NA	NA	NA	NA	NA	NA	NA	NA	9.18766e+06
4.384_270.12405	POS	4.384	270.124	C15 H15 N3 O2	Disperse yellow 3; n-[4-[2-(2-hydroxy-5-methylphenyl)diazenyl]phenyl]-acetamide;	3.51E-04	1.30306	NA	level4	KEGG	C19412	NA	NA	NA	NA	NA	NA	NA	NA	3.32089e+07
11.101_339.28949	POS	11.101	339.289	C21 H38 O3	Glycidyl oleate;	1.18E-04	0.349342	NA	level4	KEGG	C19426	NA	NA	NA	NA	NA	NA	NA	NA	5.93557e+06
1.687_286.13989	POS	1.687	286.14	C12 H19 N3 O5	Hc blue no. 2; 2,2'-[[4-[(2-hydroxyethyl)amino]-3-nitrophenyl]imino]bis-ethanol;	1.45E-04	0.509862	NA	level4	KEGG	C19429	NA	NA	NA	NA	NA	NA	NA	NA	4.30044e+07
4.902_232.10857	POS	4.902	232.109	C12 H13 N3 O2	Triaziquone; tris(aziridinyl)-para-benzoquinone;	5.13E-04	2.22009	NA	level4	KEGG	C19542	NA	Organic oxygen compounds	Carbonyl compounds	Organooxygen compounds	Carbonyl compounds	NA	NA	NA	1.70689e+07
12.744_307.13333	POS	12.744	307.133	C20 H18 O3	(1aalpha,2beta,3alpha,11calpha)-1a,2,3,11c-tetrahydro-6,11-dimethylbenzo[6,7]phenanthro[3,4-b]oxirene-2,3-diol;	4.60E-04	1.50373	NA	level4	KEGG	C19559	NA	Benzenoids	Phenanthrols	Phenanthrenes and derivatives	Benzene and derivatives	Xenobiotics biodegradation and metabolism	Metabolism of xenobiotics by cytochrome P450	map00980 Metabolism of xenobiotics by cytochrome P450; map05204 Chemical carcinogenesis - DNA adducts	1.2446e+07
1.854_226.11909	POS	1.854	226.119	C10 H15 N3 O3	1-(methylnitrosoamino)-4-(3-pyridinyl)-1,4-butanediol;	4.77E-04	2.11881	NA	level4	KEGG	C19577	NA	NA	NA	NA	NA	Xenobiotics biodegradation and metabolism	Metabolism of xenobiotics by cytochrome P450	map00980 Metabolism of xenobiotics by cytochrome P450; map05204 Chemical carcinogenesis - DNA adducts	1.00043e+07
10.566_333.26331	POS	10.566	333.263	C18 H36 O5	9,10,18-trihydroxystearate;	-0.000245	-0.737521	NA	level4	KEGG	C19621	NA	FA Fatty acyls	FA0200 Other Octadecanoids	FA02 Octadecanoids	Fatty acyls[FA]	Lipid metabolism	Cutin, suberine and wax biosynthesis	map00073 Cutin, suberine and wax biosynthesis	5.07074e+06
12.43_603.28180	POS	12.43	603.282	C33 H38 N4 O7	Oxidized dinoflagellate luciferin;	4.73E-04	0.785932	NA	level4	KEGG	C19705	NA	NA	NA	NA	NA	NA	NA	NA	1.48965e+07
6.422_317.06558	POS	6.422	317.066	C16 H12 O7	3'-o-methyltricetin; selagin; tricetin 3'-methyl ether;	3.09E-06	0.00976209	NA	level4	KEGG	C19739	NA	PK Polyketides	PK1211 Flavones and Flavonols	PK12 Flavonoids	Polyketides[PK]	NA	NA	NA	NA
1.327_286.06924	POS	1.327	286.069	C10 H12 Cl N5 O3	5-deoxy-5-chloroadenosine;	-0.000899	-3.15406	NA	level4	KEGG	C19768	NA	NA	NA	NA	NA	NA	NA	NA	2.13544e+07
22.429_407.36661	POS	22.429	407.367	C30 H46	4,4'-diapophytofluene;	-0.00062	-1.52659	NA	level4	KEGG	C19840	NA	PR Prenol lipids	PR0106 C30 isoprenoids (triterpenes)	PR01 Isoprenoids	Prenol lipids[PR]	NA	NA	NA	2.26407e+07
19.973_405.35205	POS	19.973	405.352	C30 H44	4,4'-diapo-zeta-carotene;	4.73E-04	1.16938	NA	level4	KEGG	C19841	NA	PR Prenol lipids	PR0106 C30 isoprenoids (triterpenes)	PR01 Isoprenoids	Prenol lipids[PR]	NA	NA	NA	2.41588e+07
7.814_635.26959	POS	7.814	635.27	C32 H44 O14	Bis(beta-d-glucosyl) crocetin; crocetin diglucosyl ester;	-0.00027	-0.414409	NA	level4	KEGG	C19868	NA	NA	NA	NA	NA	Biosynthesis of other secondary metabolites	Biosynthesis of various secondary metabolites - part 1	map00999 Biosynthesis of various plant secondary metabolites; map01100 Metabolic pathways; map01110 Biosynthesis of secondary metabolites	5.30024e+07
1.98_246.09869	POS	1.98	246.099	C11 H11 N5 O2	Debromohymenialdisine; (z)-debromohymenialdisine; dbh;	1.43E-04	0.582182	NA	level4	KEGG	C19897	NA	NA	NA	NA	NA	NA	NA	NA	NA
18.929_697.42834	POS	18.929	697.428	C41 H60 O9	Lasonolide a;	-0.0026651	-3.82684	NA	level4	KEGG	C19903	NA	NA	NA	NA	NA	NA	NA	NA	3.74995e+07
20.962_583.41437	POS	20.962	583.414	C40 H54 O3	Diadinoxanthin; diadinoxanthin a;	-0.00027	-0.463207	NA	level4	KEGG	C19921	NA	NA	NA	NA	NA	NA	NA	NA	6.57648e+08
11.006_304.22729	POS	11.006	304.227	C19 H29 N O2	Samandarone;	1.89E-04	0.624042	NA	level4	KEGG	C19951	NA	Venoms	Salamandra venoms	Others	Venoms	NA	NA	NA	1.41554e+07
2.709_247.12926	POS	2.709	247.129	C10 H18 N2 O5	2,4-bis(acetamido)-2,4,6-trideoxy-beta-l-altropyranose;	4.09E-04	1.66191	NA	level4	KEGG	C19972	NA	NA	NA	NA	NA	Carbohydrate metabolism	Amino sugar and nucleotide sugar metabolism	map00520 Amino sugar and nucleotide sugar metabolism; map00541 O-Antigen nucleotide sugar biosynthesis; map01100 Metabolic pathways; map01250 Biosynthesis of nucleotide sugars	2.3008e+08
14.359_577.33746	POS	14.359	577.337	C32 H48 O9	Cerberin; 2'-acetylneriifolin;	3.54E-04	0.614074	NA	level4	KEGG	C19984	NA	Terpenoids	Cardanolide	Steroids	Terpenoids	NA	NA	NA	NA
11.478_585.30664	POS	11.478	585.307	C33 H44 O9	Euphornin;	8.31E-04	1.42269	NA	level4	KEGG	C19991	NA	Terpenoids	Others	Diterpenoids (C20)	Terpenoids	NA	NA	NA	8.41195e+06
13.622_263.20068	POS	13.622	263.201	C17 H26 O2	Virol b; (8s,9z)-9-heptadecene-4,6-diyne-1,8-diol;	1.27E-04	0.484314	NA	level4	KEGG	C19994	NA	Fatty acids related compounds	Polyynes	Fatty acids	Fatty acyls[FA]	NA	NA	NA	NA
15.651_625.35809	POS	15.651	625.358	C33 H52 O11	Caribenolide i;	-0.000146	-0.233087	NA	level4	KEGG	C20007	NA	Marine biotoxins	Macrolides	Diarrhetic shellfish poisoning	Marine biotoxins	NA	NA	NA	1.69979e+07
9.216_489.32227	POS	9.216	489.322	C29 H46 O7	Iriomoteolide 1a; iriomoteolide-1a;	0.00115253	2.27626	NA	level4	KEGG	C20009	NA	Marine biotoxins	Macrolides	Diarrhetic shellfish poisoning	Marine biotoxins	NA	NA	NA	4.78656e+07
8.769_917.44769	POS	8.769	917.448	C49 H69 Cl O14	Brevetoxin c; brevetoxin b, 43-chloro-41-deformyl-41,43-dihydro-41-oxo-;	0.00283207	3.0903	NA	level4	KEGG	C20015	NA	Marine biotoxins	Cyclic polyethers	Neurotoxic Shellfish Poison	Marine biotoxins	NA	NA	NA	1.17045e+07
17.524_508.34003	POS	17.524	508.34	C32 H45 N O4	Gymnodimine; gymnodimine a; gym a;	-0.00210852	-4.15608	NA	level4	KEGG	C20025	NA	Marine biotoxins	Others	Others	Marine biotoxins	NA	NA	NA	NA
10.552_418.25864	POS	10.552	418.259	C24 H35 N O5	Batrachotoxinin a;	-0.000163	-0.391144	NA	level4	KEGG	C20032	NA	Venoms	Alkaloids	Frog venoms	Venoms	NA	NA	NA	6.98643e+06
11.47_913.55981	POS	11.47	913.56	C54 H76 N2 O10	Ritterazine a;	0.00254154	2.7851	NA	level4	KEGG	C20061	NA	Venoms	Others	Others	Venoms	NA	NA	NA	NA
18.799_745.48641	POS	18.799	745.486	C35 H60 N12 O6	Argiopinin ii;	0.00325176	4.36786	NA	level4	KEGG	C20094	NA	Venoms	Argiopinins	Spider venoms	Venoms	NA	NA	NA	NA
4.815_374.21783	POS	4.815	374.218	C19 H27 N5 O3	Pseudoargiopinin iii;	-0.000832	-2.22868	NA	level4	KEGG	C20097	NA	Venoms	Argiopinins	Spider venoms	Venoms	NA	NA	NA	1525554848
13.992_285.16159	POS	13.992	285.162	C15 H27 O4 P	Trans,trans-farnesyl phosphate; farnesyl phosphate; (2e,6e)-farnesyl phosphate;	1.51E-04	0.499337	NA	level4	KEGG	C20121	NA	NA	NA	NA	NA	Metabolism of terpenoids and polyketides	Terpenoid backbone biosynthesis	map00900 Terpenoid backbone biosynthesis; map01110 Biosynthesis of secondary metabolites	NA
16.319_237.22153	POS	16.319	237.222	C16 H28 O	Bombykal; (z,e)-10,12-hexadecadienal;	2.40E-04	1.01617	NA	level4	KEGG	C20128	NA	NA	NA	NA	NA	NA	NA	NA	7.99489e+07
8.35_442.18658	POS	8.35	442.187	C24 H27 N O7	Platensimycin; (-)-platensimycin;	5.56E-04	1.25988	NA	level4	KEGG	C20132	NA	NA	NA	NA	NA	NA	NA	NA	NA
8.967_621.25507	POS	8.967	621.255	C31 H41 Cl N2 O9	N-demethylansamitocin p-3; n-demethyl-ap-3; pnd-3;	-0.00226904	-3.65827	NA	level4	KEGG	C20138	NA	PK Polyketides	Null	PK05 Ansamycins and related polyketides	Polyketides[PK]	Metabolism of terpenoids and polyketides	Biosynthesis of ansamycins	map01051 Biosynthesis of ansamycins; map01110 Biosynthesis of secondary metabolites	5.06339e+07
7.829_687.33813	POS	7.829	687.338	C33 H46 N6 O10	Dslet; 2-ser-thr-leu-enkephalin; enkephalin, ser(2), leu(5), thr(6)-; [d-ser2,leu5]enkephalin-thr6;	0.00331676	4.83261	NA	level4	KEGG	C20165	NA	NA	NA	NA	NA	NA	NA	NA	NA
5.286_169.12260	POS	5.286	169.123	C10 H16 O2	(6e)-8-hydroxygeranial;	2.98E-04	1.77295	NA	level4	KEGG	C20222	NA	PR Prenol lipids	PR0102 C10 isoprenoids (monoterpenes)	PR01 Isoprenoids	Prenol lipids[PR]	NA	NA	NA	2.97146e+07
1.214_240.10956	POS	1.214	240.11	C9 H13 N5 O3	L-threo-7,8-dihydrobiopterin;	4.42E-04	1.84978	NA	level4	KEGG	C20263	NA	NA	NA	NA	NA	NA	NA	NA	1.07738e+07
10.921_350.23523	POS	10.921	350.235	C21 H27 N5	Amd 070;	0.00130705	3.7427	NA	level4	KEGG	C20266	NA	NA	NA	NA	NA	NA	NA	map07053 Anti-HIV agents	NA
1.22_230.10256	POS	1.22	230.103	C11 H11 N5 O	N-hydroxy-meiqx;	-0.00107442	-4.68981	NA	level4	KEGG	C20291	NA	NA	NA	NA	NA	NA	NA	map05204 Chemical carcinogenesis - DNA adducts	3.40969e+07
7.122_359.07608	POS	7.122	359.076	C18 H14 O8	Versiconal;	-6.35e-05	-0.177418	NA	level4	KEGG	C20507	NA	NA	NA	NA	NA	Biosynthesis of other secondary metabolites	Aflatoxin biosynthesis	map00254 Aflatoxin biosynthesis; map01100 Metabolic pathways; map01110 Biosynthesis of secondary metabolites	NA
4.872_257.14984	POS	4.872	257.15	C12 H20 N2 O4	Pulcherriminic acid; 2,5-dihydroxy-3,6-bis(2-methylpropyl)pyrazine bis-n-oxide;	2.58E-04	1.006	NA	level4	KEGG	C20515	NA	NA	NA	NA	NA	NA	NA	NA	NA
4.641_327.13431	POS	4.641	327.134	C18 H18 N2 O4	Cyclo(l-tyrosyl-l-tyrosyl);	3.77E-04	1.15539	NA	level4	KEGG	C20516	NA	NA	NA	NA	NA	NA	NA	NA	2.38037e+07
7.578_259.14426	POS	7.578	259.144	C15 H18 N2 O2	Cyclo[(z)-alpha,beta-didehydrophenylalanyl-l-leucyl]; (3z,6s)-3-benzylidene-6-(2-methylpropyl)piperazine-2,5-dione;	1.52E-04	0.589694	NA	level4	KEGG	C20521	NA	NA	NA	NA	NA	NA	NA	NA	NA
11.953_438.26437	POS	11.953	438.264	C27 H35 N O4	13-desoxyterpendole i;	4.89E-04	1.11765	NA	level4	KEGG	C20542	NA	NA	NA	NA	NA	Biosynthesis of other secondary metabolites	Indole diterpene alkaloid biosynthesis	map00403 Indole diterpene alkaloid biosynthesis; map01110 Biosynthesis of secondary metabolites	3.31591e+08
10.202_454.25864	POS	10.202	454.259	C27 H35 N O5	Terpendole i;	-0.000163	-0.360077	NA	level4	KEGG	C20543	NA	NA	NA	NA	NA	Biosynthesis of other secondary metabolites	Indole diterpene alkaloid biosynthesis	map00403 Indole diterpene alkaloid biosynthesis; map01110 Biosynthesis of secondary metabolites	4.9937e+07
11.067_520.30786	POS	11.067	520.308	C32 H41 N O5	Terpendole c;	0.00211147	4.066	NA	level4	KEGG	C20546	NA	Fungal toxins	Indole diterpene alkaloids	Mycotoxins	Fungal toxins	Biosynthesis of other secondary metabolites	Indole diterpene alkaloid biosynthesis	map00403 Indole diterpene alkaloid biosynthesis; map01110 Biosynthesis of secondary metabolites	NA
14.155_518.28815	POS	14.155	518.288	C32 H39 N O5	Terpendole k;	-0.00203935	-3.94243	NA	level4	KEGG	C20552	NA	NA	NA	NA	NA	Biosynthesis of other secondary metabolites	Indole diterpene alkaloid biosynthesis	map00403 Indole diterpene alkaloid biosynthesis; map01110 Biosynthesis of secondary metabolites	NA
9.764_418.23856	POS	9.764	418.239	C27 H31 N O3	Paspalicine;	8.57E-04	2.05499	NA	level4	KEGG	C20553	NA	Fungal toxins	Indole diterpene alkaloids	Mycotoxins	Fungal toxins	Biosynthesis of other secondary metabolites	Indole diterpene alkaloid biosynthesis	map00403 Indole diterpene alkaloid biosynthesis; map01110 Biosynthesis of secondary metabolites	NA
4.131_306.07391	POS	4.131	306.074	C11 H16 N O7 P	4-(beta-d-ribofuranosyl)aniline 5'-phosphate;	1.99E-04	0.651544	NA	level4	KEGG	C20559	NA	NA	NA	NA	NA	Metabolism of cofactors and vitamins	Folate biosynthesis	map00790 Folate biosynthesis	NA
3.073_217.07108	POS	3.073	217.071	C9 H12 O6	Cis-(homo)3-aconitate;	4.11E-04	1.90152	NA	level4	KEGG	C20582	NA	NA	NA	NA	NA	Energy metabolism	Methane metabolism	map00680 Methane metabolism; map01100 Metabolic pathways; map01120 Microbial metabolism in diverse environments; map01210 2-Oxocarboxylic acid metabolism	4.51583e+07
13.735_452.27780	POS	13.735	452.278	C28 H37 N O4	Terpendole g;	-0.00173363	-3.84164	NA	level4	KEGG	C20586	NA	NA	NA	NA	NA	Biosynthesis of other secondary metabolites	Indole diterpene alkaloid biosynthesis	map00403 Indole diterpene alkaloid biosynthesis; map01110 Biosynthesis of secondary metabolites	NA
0.883_176.01111	POS	0.883	176.011	C6 H6 Cl N O3	2-amino-5-chloromuconate 6-semialdehyde;	2.11E-04	1.20619	NA	level4	KEGG	C20670	NA	NA	NA	NA	NA	NA	NA	NA	7.49295e+08
1.027_631.11401	POS	1.027	631.114	C18 H28 N6 O15 P2	Gdp-4-acetamido-4,6-dideoxy-alpha-d-mannose; gdp-n-acetyl-alpha-d-perosamine;	-0.0020498	-3.25309	NA	level4	KEGG	C20672	NA	NA	NA	NA	NA	Carbohydrate metabolism	Amino sugar and nucleotide sugar metabolism	map00520 Amino sugar and nucleotide sugar metabolism; map00541 O-Antigen nucleotide sugar biosynthesis; map01100 Metabolic pathways; map01250 Biosynthesis of nucleotide sugars	6.2027e+07
13.079_259.20569	POS	13.079	259.206	C18 H26 O	13-apo-beta-carotenone;	3.32E-05	0.128535	NA	level4	KEGG	C20696	NA	NA	NA	NA	NA	NA	NA	NA	NA
11.182_528.25354	POS	11.182	528.254	C19 H37 N5 O12	6''-o-carbamoylkanamycin a;	0.0023921	4.53699	NA	level4	KEGG	C20699	NA	NA	NA	NA	NA	Biosynthesis of other secondary metabolites	Neomycin, kanamycin and gentamicin biosynthesis	map00524 Neomycin, kanamycin and gentamicin biosynthesis; map01110 Biosynthesis of secondary metabolites	NA
14.886_542.33319	POS	14.886	542.333	C28 H47 N O9	Novapikromycin;	8.32E-04	1.53785	NA	level4	KEGG	C20740	NA	PK Polyketides	Null	PK04 Macrolides and lactone polyketides	Polyketides[PK]	Metabolism of terpenoids and polyketides	Biosynthesis of 12-, 14- and 16-membered macrolides	map00522 Biosynthesis of 12-, 14- and 16-membered macrolides; map01110 Biosynthesis of secondary metabolites	9.6258e+06
1.853_212.09218	POS	1.853	212.092	C10 H13 N O4	3-hydroxy-5-methyl-l-tyrosine;	4.42E-04	2.09299	NA	level4	KEGG	C20801	NA	NA	NA	NA	NA	NA	NA	NA	2.21427e+07
5.692_246.17015	POS	5.692	246.17	C12 H23 N O4	Isovalerylcarnitine; o-isovaleryl-l-carnitine;	1.66E-04	0.677252	NA	level4	KEGG	C20826	NA	NA	NA	NA	NA	NA	NA	NA	1.97041e+07
1.298_223.10780	POS	1.298	223.108	C11 H14 N2 O3	N5-phenyl-l-glutamine; gamma-glutamylanilide;	8.45E-05	0.380435	NA	level4	KEGG	C20843	NA	NA	NA	NA	NA	NA	NA	NA	NA
1.216_290.13486	POS	1.216	290.135	C11 H19 N3 O6	Isotabtoxin; delta-tabtoxin;	2.77E-04	0.957546	NA	level4	KEGG	C20919	NA	NA	NA	NA	NA	Biosynthesis of other secondary metabolites	Monobactam biosynthesis	map00261 Monobactam biosynthesis	6.32112e+06
1.858_267.13431	POS	1.858	267.134	C13 H18 N2 O4	Gamma-glutamyltyramine; gamma-l-glutamyltyramine;	3.74E-04	1.40644	NA	level4	KEGG	C20926	NA	NA	NA	NA	NA	Energy metabolism	Methane metabolism	map00680 Methane metabolism; map01100 Metabolic pathways; map01240 Biosynthesis of cofactors	2.33441e+07
1.729_202.10776	POS	1.729	202.108	C9 H15 N O4	L-dihydroanticapsin;	3.73E-04	1.85524	NA	level4	KEGG	C20940	NA	NA	NA	NA	NA	Biosynthesis of other secondary metabolites	Biosynthesis of various secondary metabolites - part 2	map00998 Biosynthesis of various antibiotics; map01100 Metabolic pathways; map01110 Biosynthesis of secondary metabolites	1.49314e+08
1.215_219.09801	POS	1.215	219.098	C8 H14 N2 O5	L-alanyl-d-glutamate;	4.59E-04	2.10533	NA	level4	KEGG	C20957	NA	NA	NA	NA	NA	NA	NA	NA	2.33256e+07
4.25_366.21271	POS	4.25	366.213	C17 H27 N5 O4	Angiotensin (5-7); angiotensin-(5-7);	-0.000873	-2.39131	NA	level4	KEGG	C20973	NA	NA	NA	NA	NA	NA	NA	map04614 Renin-angiotensin system	3.46774e+07
16.211_423.27404	POS	16.211	423.274	C24 H38 O6	Lovastatin acid; mevinolinic acid;	-8.47e-05	-0.200566	NA	level4	KEGG	C21130	NA	NA	NA	NA	NA	Biosynthesis of other secondary metabolites	Biosynthesis of various secondary metabolites - part 3	map00997 Biosynthesis of various other secondary metabolites; map01100 Metabolic pathways; map01110 Biosynthesis of secondary metabolites	5.92842e+08
11.15_398.26898	POS	11.15	398.269	C25 H35 N O3	3,4-dihydroxy-2-methy-4-[(2e,6e)-farnesyl]-3,4-dihydroquinoline 1-oxide;	1.15E-05	0.0288314	NA	level4	KEGG	C21142	NA	NA	NA	NA	NA	NA	NA	NA	1.99907e+07
0.821_201.03622	POS	0.821	201.036	C12 H8 O S	Dibenzothiophene-5-oxide;	-0.000655	-3.27284	NA	level4	KEGG	C21149	NA	NA	NA	NA	NA	NA	NA	NA	7.59438e+06
20.298_609.27008	POS	20.298	609.27	C35 H36 N4 O6	Epoxypheophorbide a;	-0.000685	-1.1256	NA	level4	KEGG	C21192	NA	NA	NA	NA	NA	NA	NA	NA	1825731500
4.487_228.15971	POS	4.487	228.16	C12 H21 N O3	N-octanoyl-l-homoserine lactone; c8-hsl; n-[(3s)-tetrahydro-2-oxo-3-furanyl]octanamide;	2.94E-04	1.2929	NA	level4	KEGG	C21199	NA	FA Fatty acyls	FA0803 Fatty acyl homoserine lactones	FA08 Fatty amides	Fatty acyls[FA]	NA	NA	map02024 Quorum sensing	9.47767e+07
2.949_244.15479	POS	2.949	244.155	C12 H21 N O4	N-3-hydroxyoctanoyl-l-homoserine lactone; 3-oh-c8-hsl; 3-hydroxy-n-[(3s)-tetrahydro-2-oxo-3-furanyl]-octanamide;	4.50E-04	1.85277	NA	level4	KEGG	C21200	NA	FA Fatty acyls	FA0803 Fatty acyl homoserine lactones	FA08 Fatty amides	Fatty acyls[FA]	NA	NA	map02024 Quorum sensing	4.40569e+07
16.128_715.51782	POS	16.128	715.518	C43 H70 O8	Mycolactone e;	0.00347674	4.86592	NA	level4	KEGG	C21277	NA	PK Polyketides	Null	PK04 Macrolides and lactone polyketides	Polyketides[PK]	Metabolism of terpenoids and polyketides	Type I polyketide structures	map01052 Type I polyketide structures	NA
4.433_709.19794	POS	4.433	709.198	C36 H36 Fe N4 O8	Fe-coproporphyrin iii; coproheme iii;	0.00245208	3.46247	NA	level4	KEGG	C21284	NA	NA	NA	NA	NA	Metabolism of cofactors and vitamins	Porphyrin and chlorophyll metabolism	map00860 Porphyrin metabolism; map01100 Metabolic pathways; map01110 Biosynthesis of secondary metabolites; map01240 Biosynthesis of cofactors	5.67773e+07
19.608_399.32596	POS	19.608	399.326	C27 H42 O2	(25s)-26-oxocholest-4-en-3-one;	2.01E-04	0.505028	NA	level4	KEGG	C21304	NA	NA	NA	NA	NA	NA	NA	NA	6.87009e+07
1.003_543.13337	POS	1.003	543.133	C17 H27 N4 O14 P	Cmp-8-amino-3,8-dideoxy-beta-d-manno-octulosonate; cmp-kdo8n;	-4.85e-05	-0.0893826	NA	level4	KEGG	C21334	NA	NA	NA	NA	NA	NA	NA	NA	5.07381e+08
10.75_271.24207	POS	10.75	271.242	C20 H30	Abieta-8,11,13-triene;	3.79E-05	0.140247	NA	level4	KEGG	C21425	NA	PR Prenol lipids	PR0104 C20 isoprenoids (diterpenes)	PR01 Isoprenoids	Prenol lipids[PR]	Metabolism of terpenoids and polyketides	Diterpenoid biosynthesis	map00904 Diterpenoid biosynthesis; map01110 Biosynthesis of secondary metabolites	3.58394e+07
20.313_692.34320	POS	20.313	692.343	C33 H50 N5 O9 P	17-(4-hydroxyphenyl)heptadecanoyl adenylate;	0.00130965	1.89438	NA	level4	KEGG	C21445	NA	NA	NA	NA	NA	NA	NA	NA	1.21782e+07
19.779_391.32065	POS	19.779	391.321	C25 H42 O3	19-(4-hydroxyphenyl)nonadecanoate;	-1.97e-05	-0.050589	NA	level4	KEGG	C21448	NA	NA	NA	NA	NA	NA	NA	NA	3.68102e+07
7.487_436.22339	POS	7.487	436.223	C23 H34 N O5 P	Fosinoprilat;	-0.00134748	-3.0961	NA	level4	KEGG	C21542	NA	NA	NA	NA	NA	NA	NA	NA	NA
7.911_326.15445	POS	7.911	326.154	C15 H23 N3 O3 S	Mecillinam; amdinocillin;	0.00116064	3.56961	NA	level4	KEGG	C21545	NA	Organic acids and derivatives	Amino acids, peptides, and analogues	Carboxylic acids and derivatives	Amino acids, peptides, and analogues	NA	NA	NA	7.72631e+06
5.803_447.27051	POS	5.803	447.271	C22 H31 N5 O4	Melagatran;	-0.000971	-2.26295	NA	level4	KEGG	C21551	NA	NA	NA	NA	NA	NA	NA	NA	1.44064e+08
5.945_472.20847	POS	5.945	472.208	C25 H25 N7 O3	Dabigatran;	-0.000699	-1.4826	NA	level4	KEGG	C21556	NA	Organoheterocyclic compounds	NA	Benzimidazoles	Imidazole and derivatives	NA	NA	NA	1.14961e+07
8.156_576.33801	POS	8.156	576.338	C27 H50 N3 O8 P	Cytarabine ocfosphate; fosteabine;	-0.00281574	-4.89409	NA	level4	KEGG	C21596	NA	NA	NA	NA	NA	NA	NA	NA	6.07451e+06
16.854_611.24957	POS	16.854	611.25	C34 H34 N4 O7	Mycobilin a;	-0.000453	-0.742485	NA	level4	KEGG	C21624	NA	NA	NA	NA	NA	NA	NA	NA	2.06993e+07
1.214_406.17096	POS	1.214	406.171	C18 H23 N5 O6	Roseoflavin; 8-demethyl-8-(dimethylamino)riboflavin;	-0.00111886	-2.76149	NA	level4	KEGG	C21647	NA	NA	NA	NA	NA	Biosynthesis of other secondary metabolites	Biosynthesis of various secondary metabolites - part 2	map00998 Biosynthesis of various antibiotics; map01100 Metabolic pathways; map01110 Biosynthesis of secondary metabolites	NA
17.001_205.19531	POS	17.001	205.195	C15 H24	(-)-alpha-amorphene; (1s,4ar,8as)-4,7-dimethyl-1-(propan-2-yl)-1,2,4a,5,6,8a-hexahydronaphthalene;	2.35E-04	1.15164	NA	level4	KEGG	C21679	NA	NA	NA	NA	NA	NA	NA	NA	NA
18.63_385.31000	POS	18.63	385.31	C26 H40 O2	(8z,11z,14z,17z,20z,23z)-hexacosahexaenoic acid; 8z,11z,14z,17z,20z,23z-hexacosahexaenoic acid; (8z,11z,14z,17z,20z,23z)-hexacosa-8,11,14,17,20,23-hexaenoic acid;	-0.000109	-0.284857	NA	level4	KEGG	C21952	NA	FA Fatty acyls	FA0103 Unsaturated fatty acids	FA01 Fatty Acids and Conjugates	Fatty acyls[FA]	NA	NA	NA	1.03014e+07
10.337_289.25235	POS	10.337	289.252	C20 H32 O	4alpha-methyl-3-oxosteroid;	-0.00023	-0.79736	NA	level4	KEGG	C22107	NA	NA	NA	NA	NA	NA	NA	NA	1.20127e+08
19.739_427.35721	POS	19.739	427.357	C29 H46 O2	4alpha-formylergosta-7,24(24(1))-dien-3beta-ol;	1.51E-04	0.354268	NA	level4	KEGG	C22118	NA	NA	NA	NA	NA	NA	NA	NA	2.07952e+07
14.943_699.48267	POS	14.943	699.483	C20 H34 O4	(+)-aphidicolin	360.23	1.06499e+06	31.2332	level3	mzCloud	NA	NA	NA	NA	NA	NA	NA	NA	NA	4.61132e+07
19.198_336.28955	POS	19.198	336.29	C21 H34 O2	(+)-cp 47,497	17.0264	53499.1	50.927	level3	mzCloud	NA	NA	NA	NA	NA	NA	NA	NA	NA	1.27611e+07
18.011_335.25790	POS	18.011	335.258	C21 H34 O3	(+/-)-cp 47,497-c7-hydroxy metabolite	-0.000167	-0.500813	44.5665	level3	mzCloud	NA	NA	NA	NA	NA	NA	NA	NA	NA	2.36191e+07
10.431_312.21674	POS	10.431	312.217	C17 H26 O4	(+/-)-gingerol	17.0264	57876.7	36.602	level3	mzCloud	NA	NA	NA	NA	NA	NA	NA	NA	NA	2.04729e+07
8.53_284.16425	POS	8.53	284.164	C18 H21 N O2	(+/-)-threo-methylnaphthidate	-0.00026	-0.917704	64.0667	level2	mzCloud	NA	NA	NA	NA	NA	NA	NA	NA	NA	121282099
14.566_321.24448	POS	14.566	321.244	C20 H34 O4	(+/-)11(12)-dihet	-18.0085	-53240.9	67.346	level2	mzCloud	NA	NA	NA	NA	NA	NA	NA	NA	NA	3.29938e+07
16.603_321.24252	POS	16.603	321.243	C20 H32 O3	(+/-)11(12)-eet	1.02E-04	0.317902	73.5373	level2	mzCloud	NA	NA	NA	NA	NA	NA	NA	NA	NA	3.03538e+07
16.944_364.28455	POS	16.944	364.285	C22 H37 N O3	(+/-)5(6)-eet ethanolamide	-8.7e-05	-0.239409	54.5935	level3	mzCloud	NA	NA	NA	NA	NA	NA	NA	NA	NA	7.1834e+08
1.045_216.12323	POS	1.045	216.123	C10 H14 O4	(-)-camphanic acid	17.0267	85954.9	66.4336	level2	mzCloud	NA	NA	NA	NA	NA	NA	NA	NA	NA	NA
6.358_363.14136	POS	6.358	363.141	C17 H24 O7	(1's,2'r,4's,7'r,9'r,10'r,11's)-4',10'-dihydroxy-2'-(hydroxymethyl)-1',5'-dimethyl-8'-oxaspiro[oxirane-2,12'-tricyclo[7.2.1.0芒?,芒聛路]dodecan]-5'-en-11'-yl acetate	21.9819	64623.7	62.2583	level2	mzCloud	NA	NA	NA	NA	NA	NA	NA	NA	NA	1.60221e+07
9.42_437.25369	POS	9.42	437.254	C25 H34 N4 O4	(1-{2-[({(2r,4s,5r)-5-[3-(2-furyl)-1-methyl-1h-pyrazol-5-yl]-1-azabicyclo[2.2.2]oct-2-yl}methyl)amino]-2-oxoethyl}cyclopentyl)acetic acid	-0.00108466	-2.38775	51.3324	level3	mzCloud	NA	NA	NA	NA	NA	NA	NA	NA	NA	NA
5.217_368.20685	POS	5.217	368.207	C19 H26 O6	(10z)-6,10-bis(hydroxymethyl)-3-methylene-2-oxo-2,3,3a,4,5,6,7,8,9,11a-decahydrocyclodeca[b]furan-4-yl methacrylate	-0.000394	-1.12489	33.4953	level3	mzCloud	NA	NA	NA	NA	NA	NA	NA	NA	NA	2.86699e+07
10.685_351.21442	POS	10.685	351.214	C18 H32 O5	(11e,15z)-9,10,13-trihydroxyoctadeca-11,15-dienoic acid	21.9822	66972.9	86.2936	level2	mzCloud	NA	NA	NA	NA	NA	NA	NA	NA	NA	9.22136e+07
11.85_353.23016	POS	11.85	353.23	C18 H34 O5	(12z)-9,10,11-trihydroxyoctadec-12-enoic acid	21.9823	66564.4	84.2575	level2	mzCloud	NA	NA	NA	NA	NA	NA	NA	NA	NA	6.57445e+07
15.112_526.33807	POS	15.112	526.338	C29 H43 N5 O4	(14e,16s,17s)-17-{2-[(2r)-2-(methoxymethyl)-1-pyrrolidinyl]-2-oxoethyl}-8-(1-piperazinyl)-12-oxa-1,4-diazatricyclo[14.3.1.06,11]icosa-6,8,10,14-tetraen-2-one	-0.000708	-1.34694	34.6506	level3	mzCloud	NA	NA	NA	NA	NA	NA	NA	NA	NA	5.62628e+07
9.121_251.16463	POS	9.121	251.165	C15 H22 O3	(1ar,1br,2r,3r,7r,7as)-1b,2-dimethyl-7a-(prop-1-en-2-yl)-1ah,1bh,2h,3h,4h,5h,7h,7ah-naphtho[1,2-b]oxirene-3,7-diol	4.56E-04	1.8228	64.9426	level2	mzCloud	NA	NA	NA	NA	NA	NA	NA	NA	NA	NA
8.384_449.18027	POS	8.384	449.18	C23 H28 O9	(1as,3s,4r,5s,5as,8ar,10r,10as)-3-hydroxy-3,10-dimethyl-6-methylene-2,7-dioxododecahydrooxireno[7,8]cyclodeca[1,2-b]furan-4,5-diyl bis(2-methylacrylate)	-0.000342	-0.762062	28.0884	level3	mzCloud	NA	NA	NA	NA	NA	NA	NA	NA	NA	1.8853e+07
9.171_730.40106	POS	9.171	730.401	C36 H56 O14	(1beta,3beta,5beta,9xi)-3-{[6-deoxy-4-o-(beta-d-glucopyranosyl)-3-o-methyl-alpha-d-talopyranosyl]oxy}-1,14-dihydroxycard-20(22)-enolide	17.0268	23901.7	18.2053	level3	mzCloud	NA	NA	NA	NA	NA	NA	NA	NA	NA	1.55734e+07
8.97_303.13397	POS	8.97	303.134	C19 H20 O2	(1e)-5-hydroxy-1,7-diphenylhept-1-en-3-one	21.9804	78460.3	58.5575	level3	mzCloud	NA	NA	NA	NA	NA	NA	NA	NA	NA	2.09264e+07
9.171_475.23328	POS	9.171	475.233	C26 H34 O8	(1r,2r,4s,16r,17r,20s)-2-hydroxy-13,20-dimethoxy-4,7,17,22,22-pentamethyl-5,10,21,23-tetraoxahexacyclo[18.2.1.0芒a,芒a芒聛路.0芒聛麓,芒a芒聛露.0芒聛露,芒a芒聛麓.0芒聛赂,芒a芒?]tricosa-6,8(12),13-trien-11-one	6.32E-04	1.33253	60.7344	level2	mzCloud	NA	NA	NA	NA	NA	NA	NA	NA	NA	3.36635e+07
8.661_453.33621	POS	8.661	453.336	C30 H46 O4	(1r,2r,5s,8r,10r,14r)-20-hydroxy-1,2,14,18,18-pentamethyl-17-oxo-8-(prop-1-en-2-yl)pentacyclo[11.8.0.0芒?,芒a芒聛掳.0芒聛碌,芒聛a.0芒a芒聛麓,芒a芒聛a]henicosane-5-carboxylic acid	-18.0108	-38293.1	75.2364	level2	mzCloud	NA	NA	NA	NA	NA	NA	NA	NA	NA	4.58336e+07
8.255_251.16456	POS	8.255	251.165	C15 H22 O3	(1r,2r,6r,9r)-2,11,11-trimethyl-3-oxotricyclo[4.3.2.0芒a,芒聛碌]undecane-9-carboxylic acid	3.89E-04	1.55378	73.5358	level2	mzCloud	NA	NA	NA	NA	NA	NA	NA	NA	NA	NA
11.039_251.17555	POS	11.039	251.176	C14 H22 N2 O2	(1r,2s,3r,4r)-3-(isobutylamino)-4-(3-pyridinyl)-1,2-cyclopentanediol	1.48E-04	0.591115	60.3817	level2	mzCloud	NA	NA	NA	NA	NA	NA	NA	NA	NA	1.11128e+07
9.793_276.19565	POS	9.793	276.196	C17 H25 N O2	(1r,2s,3r,4r)-3-[(cyclopentylmethyl)amino]-4-phenyl-1,2-cyclopentanediol	-0.000157	-0.571923	78.24	level2	mzCloud	NA	NA	NA	NA	NA	NA	NA	NA	NA	2.54431e+08
8.367_545.24939	POS	8.367	545.249	C31 H38 O7	(1r,3e,5r,7s,11r,12r,13s,14s)-1,11-bis(acetyloxy)-3,6,6,14-tetramethyl-10-methylidene-2-oxotricyclo[10.3.0.0芒聛碌,芒聛路]pentadec-3-en-13-yl benzoate	21.9804	42086.9	55.6552	level3	mzCloud	NA	NA	NA	NA	NA	NA	NA	NA	NA	2.79859e+07
7.401_499.12305	POS	7.401	499.123	C25 H24 O12	(1r,3r,4s,5r)-3,4-bis({[(2e)-3-(3,4-dihydroxyphenyl)prop-2-enoyl]oxy})-1,5-dihydroxycyclohexane-1-carboxylic acid	-0.00033	-0.639628	85.3472	level2	mzCloud	NA	NA	NA	NA	NA	NA	NA	NA	NA	8.97484e+07
1.183_337.08990	POS	1.183	337.09	C16 H18 O9	(1r,3r,4s,5s)-4-{[(2e)-3-(3,4-dihydroxyphenyl)prop-2-enoyl]oxy}-1,3,5-trihydroxycyclohexane-1-carboxylic acid	-18.0125	-50869	77.8701	level2	mzCloud	NA	NA	NA	NA	NA	NA	NA	NA	NA	1.87659e+08
5.061_426.17661	POS	5.061	426.177	C20 H24 O9	(1r,3r,6r,8s,10r,13s,16s,17r)-8-tert-butyl-6,17-dihydroxy-16-methyl-2,4,14,19-tetraoxahexacyclo[8.7.2.0芒a,芒a芒a.0芒l,芒聛路.0芒聛路,芒a芒a.0芒a芒l,芒a芒聛路]nonadecane-5,15,18-trione	17.0273	41719	48.4007	level3	mzCloud	NA	NA	NA	NA	NA	NA	NA	NA	NA	4.34182e+07
6.557_441.13849	POS	6.557	441.138	C20 H24 O11	(1r,3r,6r,8s,9r,11r,12r,13s,16r)-6,9,12,17-tetrahydroxy-16-methyl-8-(2-methyl-2-propanyl)-2,4,14,19-tetraoxahexacyclo[8.7.2.01,11 03,7 07,11 013,17]nonadecane-5,15,18-trione	-0.000649	-1.47497	27.7647	level3	mzCloud	NA	NA	NA	NA	NA	NA	NA	NA	NA	1.15621e+07
5.261_425.14248	POS	5.261	425.142	C20 H24 O10	(1r,3r,8s,10r,13s,16s,17r)-6,12,17-trihydroxy-16-methyl-8-(2-methyl-2-propanyl)-2,4,14,19-tetraoxahexacyclo[8.7.2.01,11 03,7 07,11 013,17]nonadecane-5,15,18-trione	-0.00174699	-4.11893	70.623	level2	mzCloud	NA	NA	NA	NA	NA	NA	NA	NA	NA	3.10239e+07
7.508_305.24698	POS	7.508	305.247	C20 H34 O3	(1r,4as,5r,8as)-5-(5-hydroxy-3-methylpentyl)-1,4a-dimethyl-6-methylidene-decahydronaphthalene-1-carboxylic acid	-0.000552	-1.71187	75.1539	level2	mzCloud	NA	NA	NA	NA	NA	NA	NA	NA	NA	5.94049e+07
9.535_378.22739	POS	9.535	378.227	C21 H28 O5	(1r,8s,9s)-3,4-dihydroxy-8-methoxy-11,11-dimethyl-5-(propan-2-yl)-16-oxatetracyclo[7.5.2.0芒a,芒a芒聛掳.0芒?,芒聛路]hexadeca-2(7),3,5-trien-15-one	17.0264	47270.2	53.7194	level3	mzCloud	NA	NA	NA	NA	NA	NA	NA	NA	NA	1.55978e+07
8.354_501.13904	POS	8.354	501.139	C24 H22 F2 N4 O4 S	(1r,9r)-n-(4-fluorophenyl)-5-{[(3-fluorophenyl)sulfonyl]amino}-6-oxo-7,11-diazatricyclo[7.3.1.02,7]trideca-2,4-diene-11-carboxamide	-0.00125198	-2.5033	58.0362	level3	mzCloud	NA	NA	NA	NA	NA	NA	NA	NA	NA	4.46045e+07
11.595_495.12927	POS	11.595	495.129	C25 H20 F4 N2 O3	(1r,9s)-11-(4-fluorobenzoyl)-5-[4-(trifluoromethoxy)phenyl]-7,11-diazatricyclo[7.3.1.02,7]trideca-2,4-dien-6-one	21.981	46556	65.2501	level2	mzCloud	NA	NA	NA	NA	NA	NA	NA	NA	NA	2.69905e+07
8.905_413.21838	POS	8.905	413.218	C25 H30 N2 O2	(1r,9s)-11-(cyclohexylcarbonyl)-5-(2-methylphenyl)-7,11-diazatricyclo[7.3.1.02,7]trideca-2,4-dien-6-one	21.9804	56326.6	69.1274	level2	mzCloud	NA	NA	NA	NA	NA	NA	NA	NA	NA	5.99773e+07
10.553_466.19736	POS	10.553	466.197	C29 H27 N3 O S	(1r,9s)-5-(1-benzothiophen-2-yl)-11-[(1-methyl-1h-indol-3-yl)methyl]-7,11-diazatricyclo[7.3.1.02,7]trideca-2,4-dien-6-one	0.00259744	5.58364	63.3901	level2	mzCloud	NA	NA	NA	NA	NA	NA	NA	NA	NA	5.94482e+07
7.497_579.17035	POS	7.497	579.17	C27 H30 O14	(1s)-1,5-anhydro-2-o-(6-deoxy-a-l-mannopyranosyl)-1-[5,7-dihydroxy-2-(4-hydroxyphenyl)-4-oxo-4h-chromen-6-yl]-d-glucitol	-0.000483	-0.835073	77.8866	level2	mzCloud	NA	NA	NA	NA	NA	NA	NA	NA	NA	3.24268e+07
10.32_575.24829	POS	10.32	575.248	C30 H38 O11	(1s,2r,4s,9r,10r,14s,15s,17s)-9-(3-furyl)-1-hydroxy-15-[(1r)-1-hydroxy-2-methoxy-2-oxoethyl]-10,14,16,16-tetramethyl-7,18-dioxo-3,8-dioxapentacyclo[12.3.1.02,4 04,13 05,10]octadec-17-yl propionate	-0.000397	-0.691964	41.6584	level3	mzCloud	NA	NA	NA	NA	NA	NA	NA	NA	NA	4.28764e+07
22.679_567.29565	POS	22.679	567.296	C33 H44 O9	(1s,2s,3ar,4s,5s,9r,11r,13as)-4,9,11-tris(acetyloxy)-3a-hydroxy-2,5,8,8,12-pentamethyl-1h,2h,3h,3ah,4h,5h,8h,9h,10h,11h,13ah-cyclopenta[12]annulen-1-yl benzoate	-18.0102	-30823.6	85.0486	level2	mzCloud	NA	NA	NA	NA	NA	NA	NA	NA	NA	6.15733e+07
3.958_609.22876	POS	3.958	609.229	C31 H38 O11	(1s,2s,3r,4s,7r,10s,12r,15s)-4,12-bis(acetyloxy)-1,9,15-trihydroxy-10,14,17,17-tetramethyl-11-oxo-6-oxatetracyclo[11.3.1.0芒l,芒a芒聛掳.0芒聛麓,芒聛路]heptadec-13-en-2-yl benzoate	21.9801	37493.2	25.0779	level3	mzCloud	NA	NA	NA	NA	NA	NA	NA	NA	NA	3.35223e+07
10.338_307.26282	POS	10.338	307.263	C20 H36 O3	(1s,2s,4ar,7r,8ar)-1-[(3z)-5-hydroxy-3-methylpent-3-en-1-yl]-2,5,5,8a-tetramethyl-decahydronaphthalene-2,7-diol	-18.0109	-55543.5	76.6116	level2	mzCloud	NA	NA	NA	NA	NA	NA	NA	NA	NA	7.11138e+07
17.618_657.25562	POS	17.618	657.256	C34 H42 O14	(1s,2s,4s,5r,6r,7s,9r,12r)-12-acetoxy-6-(acetoxymethyl)-2-hydroxy-2,10,10-trimethyl-5-[(2-methylbutanoyl)oxy]-11-oxatricyclo[7.2.1.01,6]dodecane-4,7-diyl di(3-furoate)	-18.0091	-26709.6	53.1319	level3	mzCloud	NA	NA	NA	NA	NA	NA	NA	NA	NA	2.21577e+07
9.766_291.26804	POS	9.766	291.268	C20 H36 O2	(1s,2s,8ar)-1-[(3z)-5-hydroxy-3-methylpent-3-en-1-yl]-2,5,5,8a-tetramethyl-decahydronaphthalen-2-ol	-18.0107	-58424.9	78.2029	level2	mzCloud	NA	NA	NA	NA	NA	NA	NA	NA	NA	5.0944e+07
6.153_369.11806	POS	6.153	369.118	C17 H20 O9	(1s,3r,4r,5r)-1,3,4-trihydroxy-5-{[(2e)-3-(4-hydroxy-3-methoxyphenyl)prop-2-enoyl]oxy}cyclohexane-1-carboxylic acid	5.28E-05	0.143542	86.069	level2	mzCloud	NA	NA	NA	NA	NA	NA	NA	NA	NA	2.42514e+07
9.015_430.28018	POS	9.015	430.28	C22 H36 O7	(1s,3r,4r,6s,8s,9r,10r,13r,14r,16r)-3,4,6,9,14-pentahydroxy-5,5,9,14-tetramethyltetracyclo[11.2.1.0芒a,芒a芒聛掳.0芒聛麓,芒聛赂]hexadecan-16-yl acetate	17.0268	41302.5	42.321	level3	mzCloud	NA	NA	NA	NA	NA	NA	NA	NA	NA	7.32173e+07
12.012_349.23737	POS	12.012	349.237	C21 H32 O4	(1s,4ar,5s)-5-[(3e)-5-methoxy-3-methyl-5-oxo-3-penten-1-yl]-1,4a-dimethyl-6-methylenedecahydro-1-naphthalenecarboxylic acid	2.97E-05	0.0853822	64.2168	level2	mzCloud	NA	NA	NA	NA	NA	NA	NA	NA	NA	7.41582e+06
18.104_543.33099	POS	18.104	543.331	C30 H48 O7	(1s,4ar,6as,6br,10r,11r,12ar)-1,10,11-trihydroxy-9,9-bis(hydroxymethyl)-2,2,6a,6b,12a-pentamethyl-1,2,3,4,4a,5,6,6a,6b,7,8,8a,9,10,11,12,12a,12b,13,14b-icosahydropicene-4a-carboxylic acid	21.9837	42248.7	57.7173	level3	mzCloud	NA	NA	NA	NA	NA	NA	NA	NA	NA	1.55457e+07
19.253_437.34134	POS	19.253	437.341	C30 H46 O3	(1s,4s,5r,10s,13s,17s,19s,20r)-10-hydroxy-4,5,9,9,13,19,20-heptamethyl-24-oxahexacyclo[15.5.2.0芒a,芒a芒聛赂.0芒聛麓,芒a芒聛路.0芒聛碌,芒a芒聛麓.0芒聛赂,芒a芒l]tetracos-15-en-23-one	-18.0106	-39640.9	71.1229	level2	mzCloud	NA	NA	NA	NA	NA	NA	NA	NA	NA	1.33378e+07
4.325_421.29129	POS	4.325	421.291	C25 H40 O5	(1s,4s,5r,9s,10r,13r,14r)-14-hydroxy-5,9-dimethyl-14-{[(3-methylbutanoyl)oxy]methyl}tetracyclo[11.2.1.0芒a,芒a芒聛掳.0芒聛麓,芒聛a]hexadecane-5-carboxylic acid	-0.00356055	-8.47169	75.9656	level2	mzCloud	NA	NA	NA	NA	NA	NA	NA	NA	NA	1.87783e+08
8.771_247.13269	POS	8.771	247.133	C15 H22 O5	(1s,5r,9r,13r)-1,5,9-trimethyl-11,14,15,16-tetraoxatetracyclo[10.3.1.0芒聛麓,芒a芒l.0芒聛赂,芒a芒l]hexadecan-10-one	-18.0107	-63834.7	81.1245	level2	mzCloud	NA	NA	NA	NA	NA	NA	NA	NA	NA	1.37095e+08
9.407_555.25671	POS	9.407	555.257	C31 H38 O9	(1s,5s,6s,9s,11r,12s,13s,14r,15r)-6-(3-furyl)-14-hydroxy-5,12,16,16-tetramethyl-8,21-dioxo-7,10,17-trioxahexacyclo[13.3.3.01,15 02,12 05,11 09,11]henicos-19-en-13-yl 3-methylbutanoate	-0.00212636	-3.83645	32.5677	level3	mzCloud	NA	NA	NA	NA	NA	NA	NA	NA	NA	NA
3.051_319.12918	POS	3.051	319.129	C16 H24 O4	(1s,6r,11ar,13r,14as)-1,13-dihydroxy-6-methyl-1h,4h,6h,7h,8h,9h,11ah,12h,13h,14h,14ah-cyclopenta[f]oxacyclotridecan-4-one	37.9544	135471	68.9726	level2	mzCloud	NA	NA	NA	NA	NA	NA	NA	NA	NA	1.39559e+08
1.228_354.14081	POS	1.228	354.141	C17 H18 F3 N3 O2	(2,5-dimethyl-3-furyl){4-[5-(trifluoromethyl)-2-pyridinyl]piperazino}methanone	-0.00157986	-4.47382	20.2168	level3	mzCloud	NA	NA	NA	NA	NA	NA	NA	NA	NA	NA
5.78_204.13855	POS	5.78	204.139	C13 H17 N O	(2-methylcyclopentyl)(phenyl)methanone oxime	2.59E-04	1.27536	74.0648	level2	mzCloud	NA	NA	NA	NA	NA	NA	NA	NA	NA	1.86077e+08
9.37_438.16611	POS	9.37	438.166	C21 H22 F3 N3 O4	(2-{[(1s,4s)-4-{3,5-dimethyl-1-[4-(trifluoromethyl)phenyl]-1h-pyrazol-4-yl}-2-cyclopenten-1-yl]amino}-2-oxoethoxy)acetic acid	0.00258989	5.9244	26.7292	level3	mzCloud	NA	NA	NA	NA	NA	NA	NA	NA	NA	3.55269e+07
9.64_281.13571	POS	9.64	281.136	C15 H20 O5	(2e)-2-(hydroxymethyl)-3-[3-oxo-5-(propan-2-yl)-1,3,4,5,6,7-hexahydro-2-benzofuran-4-yl]prop-2-enoic acid	-0.00263856	-9.41902	68.8067	level2	mzCloud	NA	NA	NA	NA	NA	NA	NA	NA	NA	4.35641e+07
16.795_317.20862	POS	16.795	317.209	C20 H30 O4	(2e)-2-[2-(1,2,4a,5-tetramethyl-1,2,3,4,4a,7,8,8a-octahydronaphthalen-1-yl)ethyl]but-2-enedioic acid	-18.0131	-53896.7	83.3248	level2	mzCloud	NA	NA	NA	NA	NA	NA	NA	NA	NA	NA
5.107_344.13412	POS	5.107	344.134	C15 H18 O8	(2e)-3-(2-{[(2s,3r,4s,5s,6r)-3,4,5-trihydroxy-6-(hydroxymethyl)oxan-2-yl]oxy}phenyl)prop-2-enoic acid	17.0267	52213	74.8353	level2	mzCloud	NA	NA	NA	NA	NA	NA	NA	NA	NA	NA
8.273_209.08076	POS	8.273	209.081	C11 H12 O4	(2e)-3-(3,4-dimethoxyphenyl)prop-2-enoic acid	-0.000119	-0.571015	69.0988	level2	mzCloud	NA	NA	NA	NA	NA	NA	NA	NA	NA	4.56943e+07
6.551_379.09949	POS	6.551	379.099	C16 H20 O9	(2e)-3-(4-methoxy-2-{[(2s,3r,4s,5s,6r)-3,4,5-trihydroxy-6-(hydroxymethyl)oxan-2-yl]oxy}phenyl)prop-2-enoic acid	21.9815	61726.5	73.9946	level2	mzCloud	NA	NA	NA	NA	NA	NA	NA	NA	NA	1.86839e+07
4.896_365.06357	POS	4.896	365.064	C15 H18 O8	(2e)-3-(4-{[(2s,3r,4s,5s,6r)-3,4,5-trihydroxy-6-(hydroxymethyl)oxan-2-yl]oxy}phenyl)prop-2-enoic acid	37.9561	116394	34.9351	level3	mzCloud	NA	NA	NA	NA	NA	NA	NA	NA	NA	1.58223e+07
1.502_446.20279	POS	1.502	446.203	C20 H28 O10	(2e)-3-phenyl-2-propen-1-yl 6-o-beta-d-arabinofuranosyl-beta-d-glucopyranoside	17.0273	39767.7	28.8029	level3	mzCloud	NA	NA	NA	NA	NA	NA	NA	NA	NA	5.0668e+07
4.768_457.18219	POS	4.768	457.182	C25 H30 O9	(2e)-3-{[(4r,6ar,9s,9ar,9br)-9-methyl-3,6-dimethylidene-2,8-dioxo-dodecahydroazuleno[4,5-b]furan-4-yl]oxy}-2-(2-hydroxyethylidene)-3-oxopropyl (2e)-4-hydroxy-2-methylbut-2-enoate	-18.0141	-37989.2	36.0018	level3	mzCloud	NA	NA	NA	NA	NA	NA	NA	NA	NA	2.00964e+07
8.604_381.18124	POS	8.604	381.181	C22 H24 N2 O4	(2e,2'e)-n,n'-1,4-butanediylbis[3-(4-hydroxyphenyl)acrylamide]	3.60E-04	0.947321	89.3451	level2	mzCloud	NA	NA	NA	NA	NA	NA	NA	NA	NA	NA
11.489_481.26031	POS	11.489	481.26	C29 H36 O6	(2e,4ar,6r,7s,8e,10r)-10-acetoxy-4a-hydroxy-1,1,3,6,9-pentamethyl-4-oxo-1a,4,4a,5,6,7,7a,10,11,11a-decahydro-1h-cyclopenta[a]cyclopropa[f][11]annulen-7-yl benzoate	0.00184963	3.85138	47.146	level3	mzCloud	NA	NA	NA	NA	NA	NA	NA	NA	NA	NA
13.728_348.25299	POS	13.728	348.253	C21 H30 O3	(2e,4e)-5-[(1s,2r,4as,5s,8s,8as)-2-[(2e)-but-2-en-2-yl]-5-hydroxy-3,8-dimethyl-1,2,4a,5,6,7,8,8a-octahydronaphthalen-1-yl]penta-2,4-dienoic acid	17.0262	51560.3	54.6254	level3	mzCloud	NA	NA	NA	NA	NA	NA	NA	NA	NA	1.15642e+08
19.89_394.33173	POS	19.89	394.332	C24 H43 N O3	(2e,4e,14e)-13-hydroperoxy-n-(2-methylpropyl)icosa-2,4,14-trienamide	1.55E-04	0.394977	60.8817	level2	mzCloud	NA	NA	NA	NA	NA	NA	NA	NA	NA	5.05721e+07
16.596_417.26337	POS	16.596	417.263	C25 H36 O5	(2e,6e,9e)-11-hydroxy-7-(hydroxymethyl)-4,11-dimethyl-4-(4-methyl-3-penten-1-yl)-8-oxo-2,6,9-cycloundecatrien-1-yl 3-methyl-2-butenoate	-0.000175	-0.42018	60.2836	level2	mzCloud	NA	NA	NA	NA	NA	NA	NA	NA	NA	NA
9.771_293.28363	POS	9.771	293.284	C20 H38 O2	(2r)-1-(5-hydroxy-3-methylpentyl)-2,5,5,8a-tetramethyl-decahydronaphthalen-2-ol	-18.0108	-58045.6	80.7196	level2	mzCloud	NA	NA	NA	NA	NA	NA	NA	NA	NA	5.48292e+07
11.342_199.13327	POS	11.342	199.133	C11 H20 O4	(2r)-2-[(2r,5s)-5-[(2s)-2-hydroxybutyl]oxolan-2-yl]propanoic acid	-18.0102	-83327.9	85.4961	level2	mzCloud	NA	NA	NA	NA	NA	NA	NA	NA	NA	7.89114e+07
15.834_375.27411	POS	15.834	375.274	C21 H36 N4 O3	(2r)-n-[(2s)-1-amino-3-cyclohexyl-1-oxo-2-propanyl]-1-(cyclohexylcarbonyl)-2-piperazinecarboxamide	-0.00136944	-3.491	12.4347	level3	mzCloud	NA	NA	NA	NA	NA	NA	NA	NA	NA	NA
9.826_384.21655	POS	9.826	384.217	C23 H31 N O5	(2r,2'r,4'as,6's,7'r,8'as)-4,6',7'-trihydroxy-2',5',5',8'a-tetramethyl-3,3',4',4'a,5',6,6',7,7',8,8',8'a-dodecahydro-2'h-spiro[furo[2,3-e]isoindole-2,1'-naphthalene]-6-one	-18.0109	-44890.4	70.5803	level2	mzCloud	NA	NA	NA	NA	NA	NA	NA	NA	NA	2.76313e+07
7.415_466.22040	POS	7.415	466.22	C25 H33 N O6	(2r,2'r,4'as,6's,8'as)-4,6'-dihydroxy-2',5',5',8'a-tetramethyl-6-oxo-3,3',4',4'a,5',6,6',7,7',8,8',8'a-dodecahydro-2'h-spiro[furo[2,3-e]isoindole-2,1'-naphthalene]-7'-yl acetate	21.9823	49595.7	28.9761	level3	mzCloud	NA	NA	NA	NA	NA	NA	NA	NA	NA	1.06679e+07
4.734_467.11923	POS	4.734	467.119	C21 H22 O12	(2r,3r)-2-(3,4-dihydroxyphenyl)-5,7-dihydroxy-3-{[(2s,3r,4s,5s,6r)-3,4,5-trihydroxy-6-(hydroxymethyl)oxan-2-yl]oxy}-3,4-dihydro-2h-1-benzopyran-4-one	8.30E-04	1.78002	77.433	level2	mzCloud	NA	NA	NA	NA	NA	NA	NA	NA	NA	2.48532e+07
8.027_483.12827	POS	8.027	483.128	C25 H22 O10	(2r,3r)-3,5,7-trihydroxy-2-[(2r,3r)-3-(4-hydroxy-3-methoxyphenyl)-2-(hydroxymethyl)-2,3-dihydro-1,4-benzodioxin-6-yl]-3,4-dihydro-2h-1-benzopyran-4-one	18.0105	37356.7	39.4902	level3	mzCloud	NA	NA	NA	NA	NA	NA	NA	NA	NA	1.89957e+07
9.853_285.07559	POS	9.853	285.076	C16 H14 O6	(2r,3r)-3,5-dihydroxy-2-(4-hydroxyphenyl)-7-methoxy-3,4-dihydro-2h-1-benzopyran-4-one	-18.0107	-59622.6	63.5912	level2	mzCloud	NA	NA	NA	NA	NA	NA	NA	NA	NA	1.22395e+07
1.325_434.20245	POS	1.325	434.202	C19 H28 O10	(2r,3r,4r,5r,6s)-2-{[(2r,3s,4s,5r,6r)-6-(benzyloxy)-3,4,5-trihydroxyoxan-2-yl]methoxy}-6-methyloxane-3,4,5-triol	17.0269	40913.6	20.7271	level3	mzCloud	NA	NA	NA	NA	NA	NA	NA	NA	NA	2.25294e+07
17.66_245.13846	POS	17.66	245.138	C12 H22 O6	(2r,3r,4s,5s,6r)-2-[(3z)-hex-3-en-1-yloxy]-6-(hydroxymethyl)oxane-3,4,5-triol	-18.0104	-68705	70.2526	level2	mzCloud	NA	NA	NA	NA	NA	NA	NA	NA	NA	2.11897e+07
10.554_297.16953	POS	10.554	297.17	C16 H26 O6	(2r,3r,4s,5s,6r)-2-{[(2e)-4-ethenyl-2,5-dimethylhexa-2,5-dien-1-yl]oxy}-6-(hydroxymethyl)oxane-3,4,5-triol	-18.0107	-57327.3	74.3606	level2	mzCloud	NA	NA	NA	NA	NA	NA	NA	NA	NA	5.23928e+07
6.388_355.17368	POS	6.388	355.174	C16 H28 O7	(2r,3r,4s,5s,6r)-2-{[(2e,6r)-6-hydroxy-2,6-dimethylocta-2,7-dien-1-yl]oxy}-6-(hydroxymethyl)oxane-3,4,5-triol	21.9829	66177	80.3994	level2	mzCloud	NA	NA	NA	NA	NA	NA	NA	NA	NA	3.13211e+07
1.977_485.21381	POS	1.977	485.214	C25 H34 O8	(2r,3r,4s,5s,6r)-2-{[1,7-bis(4-hydroxyphenyl)heptan-3-yl]oxy}-6-(hydroxymethyl)oxane-3,4,5-triol	21.9812	47555.1	59.8409	level3	mzCloud	NA	NA	NA	NA	NA	NA	NA	NA	NA	1.38089e+07
0.784_397.21826	POS	0.784	397.218	C19 H34 O7	(2r,3r,4s,5s,6r)-2-{[4-(4-hydroxy-2,6,6-trimethylcyclohex-1-en-1-yl)butan-2-yl]oxy}-6-(hydroxymethyl)oxane-3,4,5-triol	21.9805	58735.3	62.0459	level2	mzCloud	NA	NA	NA	NA	NA	NA	NA	NA	NA	NA
1.694_445.10931	POS	1.694	445.109	C20 H22 O10	(2r,3s)-7-{[(2s,3r,4r,5s)-3,4-dihydroxy-5-(hydroxymethyl)oxolan-2-yl]oxy}-2-(3,4-dihydroxyphenyl)-3,4-dihydro-2h-1-benzopyran-3,5-diol	21.9807	52072.1	80.4503	level2	mzCloud	NA	NA	NA	NA	NA	NA	NA	NA	NA	5.78503e+07
0.964_317.09995	POS	0.964	317.1	C15 H20 O7	(2r,3s,4s,5r,6r)-2-(hydroxymethyl)-6-{[(2e)-3-(4-hydroxyphenyl)prop-2-en-1-yl]oxy}oxane-3,4,5-triol	21.9823	70428.8	61.4507	level2	mzCloud	NA	NA	NA	NA	NA	NA	NA	NA	NA	1.51512e+08
0.796_471.21878	POS	0.796	471.219	C21 H36 O10	(2r,3s,4s,5r,6r)-2-({[(2r,3r,4r,5s)-3,4-dihydroxy-5-(hydroxymethyl)oxolan-2-yl]oxy}methyl)-6-{[(2e)-3,7-dimethylocta-2,6-dien-1-yl]oxy}oxane-3,4,5-triol	21.9807	49038.7	54.427	level3	mzCloud	NA	NA	NA	NA	NA	NA	NA	NA	NA	NA
9.222_450.19516	POS	9.222	450.195	C19 H28 O11	(2r,3s,4s,5r,6r)-5-{[(2s,3r,4r)-3,4-dihydroxy-4-(hydroxymethyl)oxolan-2-yl]oxy}-2-(hydroxymethyl)-6-[2-(4-hydroxyphenyl)ethoxy]oxane-3,4-diol	17.0247	39394.2	40.4236	level3	mzCloud	NA	NA	NA	NA	NA	NA	NA	NA	NA	1.02668e+08
4.984_633.23334	POS	4.984	633.233	C30 H42 O12	(2r,3s,4s,5r,6r)-6-{[1,7-bis(4-hydroxyphenyl)heptan-3-yl]oxy}-5-{[(2s,3r,4r)-3,4-dihydroxy-4-(hydroxymethyl)oxolan-2-yl]oxy}-2-(hydroxymethyl)oxane-3,4-diol	37.9584	63874.3	4.15482	level3	mzCloud	NA	NA	NA	NA	NA	NA	NA	NA	NA	1.26509e+07
4.534_344.17053	POS	4.534	344.171	C16 H22 O7	(2r,3s,4s,5r,6s)-2-(hydroxymethyl)-6-[2-methoxy-4-(prop-2-en-1-yl)phenoxy]oxane-3,4,5-triol	17.0267	52207.3	56.5717	level3	mzCloud	NA	NA	NA	NA	NA	NA	NA	NA	NA	NA
1.813_304.13943	POS	1.813	304.139	C13 H18 O7	(2r,3s,4s,5r,6s)-2-(hydroxymethyl)-6-[4-(hydroxymethyl)phenoxy]oxane-3,4,5-triol	17.0269	59512.7	56.7086	level3	mzCloud	NA	NA	NA	NA	NA	NA	NA	NA	NA	7.10066e+07
3.114_351.11932	POS	3.114	351.119	C16 H24 O6	(2r,3s,4s,5r,6s)-2-(hydroxymethyl)-6-[5-methyl-2-(propan-2-yl)phenoxy]oxane-3,4,5-triol	37.9548	121589	49.5845	level3	mzCloud	NA	NA	NA	NA	NA	NA	NA	NA	NA	2.66044e+07
1.871_490.19293	POS	1.871	490.193	C21 H28 O12	(2r,3s,4s,5s)-4-hydroxy-2,5-bis(hydroxymethyl)-5-{[(2r,3r,4s,5s,6r)-3,4,5-trihydroxy-6-(hydroxymethyl)oxan-2-yl]oxy}oxolan-3-yl (2e)-3-phenylprop-2-enoate	17.0276	36063.3	37.5066	level3	mzCloud	NA	NA	NA	NA	NA	NA	NA	NA	NA	1.10518e+08
10.909_507.29352	POS	10.909	507.294	C26 H44 O8	(2r,3s,4s,5s,6r)-2-({7-hydroxy-4-[(3z)-5-hydroxy-3-methylpent-3-en-1-yl]-4a,8,8-trimethyl-3-methylidene-decahydronaphthalen-2-yl}oxy)-6-(hydroxymethyl)oxane-3,4,5-triol	21.9826	45390.2	80.4034	level2	mzCloud	NA	NA	NA	NA	NA	NA	NA	NA	NA	2.83835e+07
12.599_255.15939	POS	12.599	255.159	C14 H22 O4	(2r,5r,6r)-3-[(1e,3e)-hepta-1,3-dien-1-yl]-5,6-dihydroxy-2-(hydroxymethyl)cyclohexan-1-one	3.08E-04	1.21038	73.273	level2	mzCloud	NA	NA	NA	NA	NA	NA	NA	NA	NA	4.44793e+07
8.068_502.20801	POS	8.068	502.208	C26 H28 O9	(2r,7s,13r,14r,16s,19r,20s)-19-(furan-3-yl)-11-hydroxy-9,9,13,20-tetramethyl-4,8,15,18-tetraoxahexacyclo[11.9.0.0芒?,芒聛路.0芒?,芒a芒聛掳.0芒a芒聛麓,芒a芒聛露.0芒a芒聛麓,芒?芒聛掳]docos-10-ene-5,12,17-trione	17.0274	35168	32.4397	level3	mzCloud	NA	NA	NA	NA	NA	NA	NA	NA	NA	NA
10.945_433.23849	POS	10.945	433.238	C28 H34 O5	(2r,9r,10r,15s)-14-(furan-3-yl)-2,6,6,10,15-pentamethyl-5,13-dioxotetracyclo[8.7.0.0芒?,芒聛路.0芒a芒a,芒a芒聛碌]heptadeca-3,11-dien-9-yl acetate	0.0013164	2.92377	53.0858	level3	mzCloud	NA	NA	NA	NA	NA	NA	NA	NA	NA	NA
7.087_247.09639	POS	7.087	247.096	C14 H14 O4	(2s)-2-(2-hydroxypropan-2-yl)-2h,3h,7h-furo[3,2-g]chromen-7-one	-9.57e-05	-0.3888	77.2524	level2	mzCloud	NA	NA	NA	NA	NA	NA	NA	NA	NA	2.97064e+07
12.831_431.29013	POS	12.831	431.29	C25 H38 N2 O4	(2s)-2-[(1s,2s,4as,7s,8s,8as)-7-acetamido-1-hydroxy-4a,8-dimethyldecahydro-2-naphthalenyl]-n-(2-methoxybenzyl)propanamide	-0.000304	-0.705477	59.4648	level3	mzCloud	NA	NA	NA	NA	NA	NA	NA	NA	NA	NA
5.535_351.15839	POS	5.535	351.158	C22 H24 O5	(2s)-8-[(1e)-3-hydroxy-3-methylbut-1-en-1-yl]-5,7-dimethoxy-2-phenyl-3,4-dihydro-2h-1-benzopyran-4-one	-18.0113	-48922.1	38.6611	level3	mzCloud	NA	NA	NA	NA	NA	NA	NA	NA	NA	6.73394e+07
10.206_522.34271	POS	10.206	522.343	C30 H45 N5 O4	(2s)-n-[(2s)-1-amino-3-cyclohexyl-1-oxo-2-propanyl]-1-(cyclohexylcarbonyl)-4-[4-(dimethylamino)benzoyl]-2-piperazinecarboxamide	-18.0117	-33395.4	74.7725	level2	mzCloud	NA	NA	NA	NA	NA	NA	NA	NA	NA	6.04409e+07
8.357_593.32111	POS	8.357	593.321	C30 H46 N6 O4	(2s)-n2-[(2s)-1-amino-3-cyclohexyl-1-oxo-2-propanyl]-n1-cyclohexyl-4-[4-(dimethylamino)benzoyl]-1,2-piperazinedicarboxamide	37.9558	68468	69.932	level2	mzCloud	NA	NA	NA	NA	NA	NA	NA	NA	NA	1.15011e+07
8.757_706.39954	POS	8.757	706.4	C34 H59 N O14	(2s,2's)-2,2'-{[(5r,6r,7s,9s,16r,18s,19s)-19-amino-16,18-dihydroxy-5,9-dimethyl-6,7-icosanediyl]bis[oxy(2-oxo-2,1-ethanediyl)]}disuccinic acid	-0.00129567	-1.8368	39.8511	level3	mzCloud	NA	NA	NA	NA	NA	NA	NA	NA	NA	1.07111e+07
7.006_460.12347	POS	7.006	460.123	C22 H18 O10	(2s,3r)-2-(3,4-dihydroxyphenyl)-3,5-dihydroxy-3,4-dihydro-2h-1-benzopyran-7-yl 3,4,5-trihydroxybenzoate	17.0262	38513	19.8791	level3	mzCloud	NA	NA	NA	NA	NA	NA	NA	NA	NA	1.05202e+07
4.634_317.12128	POS	4.634	317.121	C14 H20 O8	(2s,3r,4s,5s,6r)-2-(3,4-dimethoxyphenoxy)-6-(hydroxymethyl)oxane-3,4,5-triol	-0.00181718	-5.74845	71.7423	level2	mzCloud	NA	NA	NA	NA	NA	NA	NA	NA	NA	3.25248e+07
6.161_610.30652	POS	6.161	610.307	C27 H44 O14	(2s,3r,4s,5s,6r)-2-(4,6-dihydroxy-2-nonyl-3-{[(2s,3r,4s,5s,6r)-3,4,5-trihydroxy-6-(hydroxymethyl)oxan-2-yl]oxy}phenoxy)-6-(hydroxymethyl)oxane-3,4,5-triol	17.0261	28747.1	59.9957	level3	mzCloud	NA	NA	NA	NA	NA	NA	NA	NA	NA	7.10591e+07
4.823_387.12640	POS	4.823	387.126	C15 H24 O10	(2s,3r,4s,5s,6r)-2-({4a,5,7-trihydroxy-7-methyl-1h,4ah,5h,6h,7h,7ah-cyclopenta[c]pyran-1-yl}oxy)-6-(hydroxymethyl)oxane-3,4,5-triol	21.9822	60367.9	62.9941	level2	mzCloud	NA	NA	NA	NA	NA	NA	NA	NA	NA	1.00943e+07
4.704_318.15494	POS	4.704	318.155	C14 H20 O7	(2s,3r,4s,5s,6r)-2-[4-(2-hydroxyethyl)phenoxy]-6-(hydroxymethyl)oxane-3,4,5-triol	17.0268	56733	65.1403	level2	mzCloud	NA	NA	NA	NA	NA	NA	NA	NA	NA	4.95204e+07
5.269_363.14142	POS	5.269	363.141	C17 H24 O7	(2s,3r,4s,5s,6r)-2-[4-hydroxy-2-(3-methylbut-2-en-1-yl)phenoxy]-6-(hydroxymethyl)oxane-3,4,5-triol	21.9819	64623.8	51.2959	level3	mzCloud	NA	NA	NA	NA	NA	NA	NA	NA	NA	NA
8.533_421.14899	POS	8.533	421.149	C21 H24 O9	(2s,3r,4s,5s,6r)-2-{3-hydroxy-5-[(e)-2-(4-hydroxy-3-methoxyphenyl)ethenyl]phenoxy}-6-(hydroxymethyl)oxane-3,4,5-triol	-0.000322	-0.766249	49.9815	level3	mzCloud	NA	NA	NA	NA	NA	NA	NA	NA	NA	3.28637e+08
0.913_346.14938	POS	0.913	346.149	C15 H18 O7	(2s,3r,4s,5s,6r)-3,4,5-trihydroxy-6-(hydroxymethyl)oxan-2-yl (2e)-3-phenylprop-2-enoate	35.0369	112984	48.313	level3	mzCloud	NA	NA	NA	NA	NA	NA	NA	NA	NA	NA
8.876_513.26770	POS	8.876	513.268	C26 H40 O10	(2s,3r,4s,5s,6r)-3,4,5-trihydroxy-6-{[4-(2-hydroxypropan-2-yl)cyclohex-1-ene-1-carbonyloxy]methyl}oxan-2-yl 4-(2-hydroxypropan-2-yl)cyclohex-1-ene-1-carboxylate	-0.00172364	-3.36475	81.0557	level2	mzCloud	NA	NA	NA	NA	NA	NA	NA	NA	NA	NA
3.161_319.11572	POS	3.161	319.116	C15 H20 O6	(2s,3s)-2-[(1e,3s,4r)-3,4-dihydroxypent-1-en-1-yl]-6-oxo-3,6-dihydro-2h-pyran-3-yl (2e)-2-methylbut-2-enoate	21.9825	74233.5	65.0789	level2	mzCloud	NA	NA	NA	NA	NA	NA	NA	NA	NA	126937340
5.697_280.15453	POS	5.697	280.155	C15 H23 N O5	(2s,3s,4s)-3,4-dihydroxy-6-methoxy-3-methyl-7-methylidene-2-pentyl-2h,3h,4h,5h,6h,7h-pyrano[2,3-c]pyrrol-5-one	-18.0104	-60608.8	55.3729	level3	mzCloud	NA	NA	NA	NA	NA	NA	NA	NA	NA	1.99521e+07
8.132_461.10785	POS	8.132	461.108	C22 H20 O11	(2s,3s,4s,5r,6s)-3,4,5-trihydroxy-6-[(5-hydroxy-8-methoxy-4-oxo-2-phenyl-4h-chromen-7-yl)oxy]oxane-2-carboxylic acid	1.13E-05	0.0245405	69.7073	level2	mzCloud	NA	NA	NA	NA	NA	NA	NA	NA	NA	6.45234e+07
7.952_463.08786	POS	7.952	463.088	C21 H18 O12	(2s,3s,4s,5r,6s)-6-{[5,7-dihydroxy-2-(4-hydroxyphenyl)-4-oxo-4h-chromen-3-yl]oxy}-3,4,5-trihydroxyoxane-2-carboxylic acid	7.58E-04	1.63984	75.5587	level2	mzCloud	NA	NA	NA	NA	NA	NA	NA	NA	NA	1.68885e+07
5.008_351.18069	POS	5.008	351.181	C19 H28 O7	(2s,3s,4s,8r,9s,13r,14r,15r,16r)-3,4,8,14,15-pentahydroxy-2,13,16-trimethyl-6-methylidene-10-oxatetracyclo[7.6.1.0芒?,芒聛路.0芒a芒?,芒a芒聛露]hexadecan-11-one	-18.0101	-48916	74.4325	level2	mzCloud	NA	NA	NA	NA	NA	NA	NA	NA	NA	6.2875e+07
0.888_351.06857	POS	0.888	351.069	C14 H16 O9	(2s,4r,5s,6s,7r)-5,6,12,14-tetrahydroxy-4-(hydroxymethyl)-13-methoxy-3,8-dioxatricyclo[8.4.0.0芒?,芒聛路]tetradeca-1(14),10,12-trien-9-one	21.9819	67001.7	67.6371	level2	mzCloud	NA	NA	NA	NA	NA	NA	NA	NA	NA	5.85473e+07
12.242_437.25323	POS	12.242	437.253	C23 H34 N4 O3	(2s,5as,8ar)-1-methyl-6-(4-methylbenzyl)-2-[3-(4-morpholinyl)-3-oxopropyl]octahydropyrrolo[3,2-e][1,4]diazepin-5(2h)-one	21.9829	53065.1	52.4486	level3	mzCloud	NA	NA	NA	NA	NA	NA	NA	NA	NA	NA
16.783_391.24548	POS	16.783	391.245	C19 H30 N6 O3	(2s,5as,8ar)-6-(1h-imidazol-2-ylmethyl)-1-methyl-2-[3-(4-morpholinyl)-3-oxopropyl]octahydropyrrolo[3,2-e][1,4]diazepin-5(2h)-one	2.68E-04	0.686936	78.088	level2	mzCloud	NA	NA	NA	NA	NA	NA	NA	NA	NA	NA
12.363_401.25394	POS	12.363	401.254	C22 H32 N4 O3	(2s,5as,8ar)-6-benzyl-1-methyl-2-[3-(4-morpholinyl)-3-oxopropyl]octahydropyrrolo[3,2-e][1,4]diazepin-5(2h)-one	-0.000781	-1.95035	31.9134	level3	mzCloud	NA	NA	NA	NA	NA	NA	NA	NA	NA	NA
13.379_336.25314	POS	13.379	336.253	C20 H30 O3	(2z)-3-methyl-5-(1,2,5,5-tetramethyl-7-oxo-1,2,3,4,4a,5,6,7-octahydronaphthalen-1-yl)pent-2-enoic acid	17.0264	53505.1	56.5967	level3	mzCloud	NA	NA	NA	NA	NA	NA	NA	NA	NA	NA
3.418_341.20712	POS	3.418	341.207	C20 H30 O3	(2z)-5-(1,2,4a,5-tetramethyl-7-oxo-1,2,3,4,4a,7,8,8a-octahydronaphthalen-1-yl)-3-methylpent-2-enoic acid	21.9804	69072.9	64.2882	level2	mzCloud	NA	NA	NA	NA	NA	NA	NA	NA	NA	NA
17.557_479.33478	POS	17.557	479.335	C28 H46 O6	(2脽,3脽,9<u+03be>,17<u+03be>,22r)-2,3,14,20,22-pentahydroxyergost-7-en-6-one	-0.00193778	-4.05114	66.5696	level2	mzCloud	NA	NA	NA	NA	NA	NA	NA	NA	NA	NA
8.58_525.23022	POS	8.58	525.23	C26 H36 O11	(3,4,5-trihydroxy-6-{[4-(2,6,6-trimethyl-4-oxocyclohex-2-en-1-yl)butan-2-yl]oxy}oxan-2-yl)methyl 3,4,5-trihydroxybenzoate	-0.0028137	-5.36735	65.6036	level2	mzCloud	NA	NA	NA	NA	NA	NA	NA	NA	NA	1.00898e+07
1.547_314.12372	POS	1.547	314.124	C15 H15 N5 O3	(3-nitrophenyl)(4-pyrimidin-2-ylpiperazino)methanone	-0.00104762	-3.34577	38.5991	level3	mzCloud	NA	NA	NA	NA	NA	NA	NA	NA	NA	NA
12.416_553.29913	POS	12.416	553.299	C29 H44 O10	(3a,5脽,8<u+03be>,9<u+03be>)-3-(脽-d-glucopyranosyloxy)-5,14-dihydroxycard-20(22)-enolide	-0.00159065	-2.88008	65.8551	level2	mzCloud	NA	NA	NA	NA	NA	NA	NA	NA	NA	1.49863e+08
1.528_383.14536	POS	1.528	383.145	C20 H24 O6	(3ar,4r,5r,11ar)-4-hydroxy-6,10-dimethyl-3-methylidene-2,8-dioxo-2h,3h,3ah,4h,5h,8h,11h,11ah-cyclodeca[b]furan-5-yl (2z)-2-methylbut-2-enoate	21.9808	61031.1	43.6698	level3	mzCloud	NA	NA	NA	NA	NA	NA	NA	NA	NA	4.35914e+07
8.509_387.14322	POS	8.509	387.143	C19 H24 O7	(3ar,4s,6r,11ar)-6,9-dihydroxy-6,10-dimethyl-3-methylene-2,7-dioxo-2,3,3a,4,5,6,7,8,9,11a-decahydrocyclodeca[b]furan-4-yl methacrylate	21.9837	60369.6	63.2612	level2	mzCloud	NA	NA	NA	NA	NA	NA	NA	NA	NA	1.96044e+07
8.772_229.12221	POS	8.772	229.122	C15 H18 O3	(3ar,7as,8s,9ar)-5,8-dimethyl-3-methylidene-2h,3h,3ah,4h,6h,7h,7ah,8h,9h,9ah-azuleno[6,5-b]furan-2,6-dione	-18.0107	-73176.7	70.5494	level2	mzCloud	NA	NA	NA	NA	NA	NA	NA	NA	NA	3.14125e+07
11.119_285.08722	POS	11.119	285.087	C15 H18 O3	(3as,5as,9br)-5a,9-dimethyl-3-methylidene-2h,3h,3ah,4h,5h,5ah,6h,7h,8h,9bh-naphtho[1,2-b]furan-2,5-dione	37.9543	154207	63.6654	level2	mzCloud	NA	NA	NA	NA	NA	NA	NA	NA	NA	1.71593e+07
9.487_974.53949	POS	9.487	974.539	C48 H76 O19	(3beta,5xi,9xi)-28-hydroxy-28-oxoolean-12-en-3-yl beta-d-galactopyranosyl-(1-3)-[beta-d-glucopyranosyl-(1-2)]-beta-d-glucopyranosiduronic acid	17.0341	17808.9	50.1793	level3	mzCloud	NA	NA	NA	NA	NA	NA	NA	NA	NA	NA
8.661_633.39917	POS	8.661	633.399	C36 H56 O9	(3beta,5xi,9xi)-3-[(6-deoxy-beta-d-glucopyranosyl)oxy]urs-12-ene-27,28-dioic acid	-0.00058	-0.917028	52.47	level3	mzCloud	NA	NA	NA	NA	NA	NA	NA	NA	NA	2.48357e+07
9.091_311.16415	POS	9.091	311.164	C20 H24 O4	(3e,12e)-3,12-dimethyl-8-methylene-6,18-dioxatricyclo[14.2.1.05,9]nonadeca-3,12,16(19)-triene-7,17-dione	-18.0106	-54882.3	78.0496	level2	mzCloud	NA	NA	NA	NA	NA	NA	NA	NA	NA	1.59613e+08
8.966_330.19086	POS	8.966	330.191	C16 H24 O6	(3e,5s,8r,11e,13s,16r)-5,13-dihydroxy-8,16-dimethyl-1,9-dioxacyclohexadeca-3,11-diene-2,10-dione	17.0263	54544	58.6997	level3	mzCloud	NA	NA	NA	NA	NA	NA	NA	NA	NA	2.89954e+07
10.41_547.21771	POS	10.41	547.218	C27 H29 F3 N4 O5	(3r,4r)-3-({4-[(3,5-dimethyl-1,2-oxazol-4-yl)methoxy]benzoyl}amino)-4-hydroxy-n-[3-(trifluoromethyl)phenyl]-1-azepanecarboxamide	0.0014313	2.62043	34.8615	level3	mzCloud	NA	NA	NA	NA	NA	NA	NA	NA	NA	7.45747e+07
8.062_519.20154	POS	8.062	519.202	C26 H29 F N4 O5	(3r,4r)-3-({4-[(3,5-dimethyl-1,2-oxazol-4-yl)methoxy]benzoyl}amino)-n-(4-fluorophenyl)-4-hydroxy-1-azepanecarboxamide	39.9926	80595.9	34.2915	level3	mzCloud	NA	NA	NA	NA	NA	NA	NA	NA	NA	1.83235e+07
7.398_355.15356	POS	7.398	355.154	C21 H24 O6	(3r,4r)-4-[(3,4-dimethoxyphenyl)methyl]-3-[(4-hydroxy-3-methoxyphenyl)methyl]oxolan-2-one	-18.011	-48396.2	61.4371	level2	mzCloud	NA	NA	NA	NA	NA	NA	NA	NA	NA	5.75235e+07
9.42_440.21817	POS	9.42	440.218	C24 H31 N3 O6	(3r,4r)-4-hydroxy-3-{[4-(2-methoxyethoxy)benzoyl]amino}-n-(3-methoxyphenyl)-1-azepanecarboxamide	-18.0104	-39391	30.125	level3	mzCloud	NA	NA	NA	NA	NA	NA	NA	NA	NA	1.28524e+07
5.899_336.19180	POS	5.899	336.192	C17 H25 N3 O4	(3r,4r)-n-ethyl-4-hydroxy-3-[(4-methoxybenzoyl)amino]-1-azepanecarboxamide	2.02E-05	0.0602609	50.5892	level3	mzCloud	NA	NA	NA	NA	NA	NA	NA	NA	NA	2.75563e+07
5.434_420.18671	POS	5.434	420.187	C20 H26 F3 N3 O2	(3r,4s)-4-[2-(cyclopropylamino)-2-oxoethyl]-3-ethyl-n-[3-(trifluoromethyl)phenyl]-1-piperidinecarboxamide	21.9817	55342	32.7624	level3	mzCloud	NA	NA	NA	NA	NA	NA	NA	NA	NA	1.2454e+08
14.021_391.24539	POS	14.021	391.245	C23 H36 O6	(3r,5r)-7-[(1s,2s,8s,8ar)-2-methyl-8-[(2-methylbutanoyl)oxy]-1,2,6,7,8,8a-hexahydronaphthalen-1-yl]-3,5-dihydroxyheptanoic acid	-18.0131	-44122.5	79.3214	level2	mzCloud	NA	NA	NA	NA	NA	NA	NA	NA	NA	NA
1.823_396.12921	POS	1.823	396.129	C17 H16 F3 N5 O3	(3r,5s)-1-(1h-imidazol-2-ylmethyl)-5-{3-[4-(trifluoromethoxy)phenyl]-1,2,4-oxadiazol-5-yl}-3-pyrrolidinol	0.00141092	3.57085	62.4478	level2	mzCloud	NA	NA	NA	NA	NA	NA	NA	NA	NA	NA
6.295_384.15497	POS	6.295	384.155	C18 H20 F3 N3 O3	(3r,5s)-1-(tetrahydro-2h-pyran-4-yl)-5-{3-[4-(trifluoromethyl)phenyl]-1,2,4-oxadiazol-5-yl}-3-pyrrolidinol	0.00201563	5.26075	30.4339	level3	mzCloud	NA	NA	NA	NA	NA	NA	NA	NA	NA	1.06496e+07
1.213_468.17169	POS	1.213	468.172	C23 H25 N5 O4 S	(3r,5s)-1-[(1-methyl-1h-benzimidazol-2-yl)methyl]-5-(3-{[(4-methylphenyl)sulfonyl]methyl}-1,2,4-oxadiazol-5-yl)-3-pyrrolidinol	0.00169042	3.61847	33.5543	level3	mzCloud	NA	NA	NA	NA	NA	NA	NA	NA	NA	NA
11.651_364.20966	POS	11.651	364.21	C20 H26 O5	(3s,3ar,4s,4ar,7ar,8r,9ar)-3,4a,8-trimethyl-2,5-dioxo-2h,3h,3ah,4h,4ah,5h,7ah,8h,9h,9ah-azuleno[6,5-b]furan-4-yl (2z)-2-methylbut-2-enoate	17.0244	49178	45.2736	level3	mzCloud	NA	NA	NA	NA	NA	NA	NA	NA	NA	1.3272e+07
12.409_335.18295	POS	12.409	335.183	C19 H26 O5	(3s,3ar,4s,4ar,7ar,8r,9ar)-3,4a,8-trimethyl-2,5-dioxo-2h,3h,3ah,4h,4ah,5h,7ah,8h,9h,9ah-azuleno[6,5-b]furan-4-yl 2-methylpropanoate	-0.00234753	-7.02479	71.1249	level2	mzCloud	NA	NA	NA	NA	NA	NA	NA	NA	NA	NA
11.623_233.15392	POS	11.623	233.154	C15 H22 O3	(3s,4ar,5r,6r)-3,6-dihydroxy-4a,5-dimethyl-3-(prop-1-en-2-yl)-2,3,4,4a,5,6,7,8-octahydronaphthalen-2-one	-18.0102	-71995.8	84.9458	level2	mzCloud	NA	NA	NA	NA	NA	NA	NA	NA	NA	3.53908e+07
13.745_559.26703	POS	13.745	559.267	C29 H44 O8	(3s,4s,5r)-4-[(2r,3r)-2,3-dihydroxy-3-[(2r,4s,5r,7r,11s,14s,15r)-4,5,11-trihydroxy-2,15-dimethyl-8-oxotetracyclo[8.7.0.0芒?,芒聛路.0芒a芒a,芒a芒聛碌]heptadec-9-en-14-yl]butyl]-3,5-dimethyloxolan-2-one	37.9561	72950	43.3048	level3	mzCloud	NA	NA	NA	NA	NA	NA	NA	NA	NA	NA
5.557_382.18610	POS	5.557	382.186	C19 H24 O7	(3s,8s,9r)-8,9,16-trihydroxy-14-methoxy-3-methyl-3,4,7,8,9,10,11,12-octahydro-1h-2-benzoxacyclotetradecine-1,7-dione	17.0266	46756.9	53.2112	level3	mzCloud	NA	NA	NA	NA	NA	NA	NA	NA	NA	9.88977e+07
16.468_489.35825	POS	16.468	489.358	C30 H48 O5	(3脽,5<u+03be>,9<u+03be>)-3,6,19-trihydroxyurs-12-en-28-oic acid	7.95E-04	1.62748	53.3802	level3	mzCloud	NA	NA	NA	NA	NA	NA	NA	NA	NA	3.24698e+07
9.96_375.21936	POS	9.96	375.219	C23 H26 N4 O	(4-benzhydrylpiperazino)(1,5-dimethyl-1h-pyrazol-3-yl)methanone	0.00142234	3.80091	16.3102	level3	mzCloud	NA	NA	NA	NA	NA	NA	NA	NA	NA	1.222e+07
10.297_427.23618	POS	10.297	427.236	C28 H30 N2 O2	(4-benzhydrylpiperazino)(2,2-dimethyl-2,3-dihydro-1-benzofuran-7-yl)methanone	-0.00182919	-4.29156	30.1907	level3	mzCloud	NA	NA	NA	NA	NA	NA	NA	NA	NA	NA
1.928_508.20346	POS	1.928	508.203	C21 H30 O13	(4as,5r,6s)-6-{[(2s,3r,4s,5s,6r)-6-({[(2r,3r,4r)-3,4-dihydroxy-4-(hydroxymethyl)oxolan-2-yl]oxy}methyl)-3,4,5-trihydroxyoxan-2-yl]oxy}-5-ethenyl-1h,3h,4h,4ah,5h,6h-pyrano[3,4-c]pyran-1-one	17.0275	34738.1	19.981	level3	mzCloud	NA	NA	NA	NA	NA	NA	NA	NA	NA	3.15738e+08
5.297_371.21793	POS	5.297	371.218	C21 H32 O4	(4as,5r,6s,8as)-5-[(3e)-5-methoxy-3-methyl-5-oxopent-3-en-1-yl]-5,6,8a-trimethyl-3,4,4a,5,6,7,8,8a-octahydronaphthalene-1-carboxylic acid	21.9806	63120.9	74.4565	level2	mzCloud	NA	NA	NA	NA	NA	NA	NA	NA	NA	NA
9.135_405.23856	POS	9.135	405.239	C22 H32 N2 O5	(4as,9ar)-7-[2-(2,3-dimethoxyphenyl)ethyl]-2-(methoxyacetyl)decahydro-6h-pyrido[3,4-d]azepin-6-one	1.57E-04	0.389179	61.5878	level2	mzCloud	NA	NA	NA	NA	NA	NA	NA	NA	NA	1.73055e+08
7.254_520.27509	POS	7.254	520.275	C28 H36 N2 O5	(4as,9ar)-7-[2-(2,3-dimethoxyphenyl)ethyl]-2-[(4-methoxyphenyl)acetyl]decahydro-6h-pyrido[3,4-d]azepin-6-one	21.979	45764.5	42.2691	level3	mzCloud	NA	NA	NA	NA	NA	NA	NA	NA	NA	1.8479e+07
7.499_311.12729	POS	7.499	311.127	C19 H20 O5	(4e)-1,7-bis(3,4-dihydroxyphenyl)hept-4-en-3-one	-18.0111	-54889.8	70.1518	level2	mzCloud	NA	NA	NA	NA	NA	NA	NA	NA	NA	6.22766e+07
5.741_387.20160	POS	5.741	387.202	C19 H30 O8	(4r)-4-[(1e)-4-hydroxy-3-{[(2r,3r,4s,5s,6r)-3,4,5-trihydroxy-6-(hydroxymethyl)oxan-2-yl]oxy}but-1-en-1-yl]-3,5,5-trimethylcyclohex-2-en-1-one	2.93E-04	0.758704	59.2308	level3	mzCloud	NA	NA	NA	NA	NA	NA	NA	NA	NA	3.14525e+07
5.029_369.19104	POS	5.029	369.191	C19 H30 O8	(4s)-4-hydroxy-3,5,5-trimethyl-4-[(1e)-3-{[(2r,3r,4s,5s,6r)-3,4,5-trihydroxy-6-(hydroxymethyl)oxan-2-yl]oxy}but-1-en-1-yl]cyclohex-2-en-1-one	-18.0103	-46635.4	79.2953	level2	mzCloud	NA	NA	NA	NA	NA	NA	NA	NA	NA	2.52466e+08
1.791_312.14426	POS	1.791	312.144	C15 H18 O6	(4s,5r,8r,12r)-12-hydroxy-12-(hydroxymethyl)-3,4-dimethyl-11-oxo-10-oxatricyclo[6.4.0.0芒a,芒聛碌]dodeca-2,6-diene-7-carboxylic acid	17.0266	57892	69.0713	level2	mzCloud	NA	NA	NA	NA	NA	NA	NA	NA	NA	NA
18.033_437.29010	POS	18.033	437.29	C26 H36 N4 O2	(4s,6s)-1-allyl-6-isobutyl-n-[3-(2-oxo-1-pyrrolidinyl)propyl]-3,4,5,6-tetrahydro-1h-azepino[5,4,3-cd]indole-4-carboxamide	-0.00100281	-2.29853	45.532	level3	mzCloud	NA	NA	NA	NA	NA	NA	NA	NA	NA	NA
1.553_299.12408	POS	1.553	299.124	C14 H14 N6 O2	(5-amino[1,2,3]triazolo[1,5-a]quinazolin-3-yl)(morpholino)methanone	-0.00101578	-3.4073	8.8788	level3	mzCloud	NA	NA	NA	NA	NA	NA	NA	NA	NA	3.18427e+07
7.86_401.18027	POS	7.86	401.18	C20 H24 N4 O5	(5-{[(2s)-2-{3-[2-(2-methoxyethoxy)-4-pyridinyl]-1,2,4-oxadiazol-5-yl}-1-pyrrolidinyl]methyl}-2-furyl)methanol	-0.00167902	-4.19571	37.8175	level3	mzCloud	NA	NA	NA	NA	NA	NA	NA	NA	NA	1.97229e+07
14.542_275.16425	POS	14.542	275.164	C17 H22 O3	(5<u+03be>)-12,13-dihydroxypodocarpa-8,11,13-trien-7-one	7.45E-05	0.271799	36.0691	level3	mzCloud	NA	NA	NA	NA	NA	NA	NA	NA	NA	NA
8.743_548.30646	POS	8.743	548.306	C26 H42 O11	(5<u+03be>,6a,7a,9<u+03be>,16<u+03be>)-16-(脽-d-glucopyranosyloxy)-6,7,17-trihydroxykauran-19-oic acid	17.0265	32108.9	58.4215	level3	mzCloud	NA	NA	NA	NA	NA	NA	NA	NA	NA	5.91362e+07
15.208_321.24222	POS	15.208	321.242	C20 H32 O3	(5<u+03be>,9<u+03be>,16<u+03be>)-17-hydroxykauran-19-oic acid	-0.000203	-0.635072	82.3016	level2	mzCloud	NA	NA	NA	NA	NA	NA	NA	NA	NA	NA
13.69_235.16932	POS	13.69	235.169	C15 H24 O3	(5e)-7-methylidene-10-oxo-4-(propan-2-yl)undec-5-enoic acid	7.09E-05	0.281226	81.9691	level2	mzCloud	NA	NA	NA	NA	NA	NA	NA	NA	NA	2.57835e+07
12.678_421.22226	POS	12.678	421.222	C23 H32 O7	(5r,9as,9bs)-9b-hydroxy-6,6,9a-trimethyl-1-oxo-1,3,5,5a,6,7,8,9,9a,9b-decahydronaphtho[1,2-c]furan-5-yl (2e,4e)-6,7-dihydroxy-2,4-octadienoate	1.80E-04	0.427713	51.6302	level3	mzCloud	NA	NA	NA	NA	NA	NA	NA	NA	NA	NA
5.179_305.14960	POS	5.179	305.15	C19 H22 O2	(5s)-5-hydroxy-1,7-diphenylheptan-3-one	21.9803	77899.7	36.0368	level3	mzCloud	NA	NA	NA	NA	NA	NA	NA	NA	NA	NA
4.166_338.17133	POS	4.166	338.171	C19 H25 N O3	(6e)-7-(2h-1,3-benzodioxol-5-yl)-1-(piperidin-1-yl)hept-6-en-1-one	21.9806	69739.1	48.1161	level3	mzCloud	NA	NA	NA	NA	NA	NA	NA	NA	NA	1.97644e+07
18.353_340.28445	POS	18.353	340.284	C20 H34 O3	(6e,10e)-3,7,11,15-tetramethylhexadeca-1,6,10,14-tetraene-3,5,9-triol	17.0264	52835.8	61.8224	level2	mzCloud	NA	NA	NA	NA	NA	NA	NA	NA	NA	7.32141e+07
5.227_372.20169	POS	5.227	372.202	C19 H25 N5 O3	(6s)-n5-isopropyl-n6-(4-methoxybenzyl)-1,4,6,7-tetrahydro-5h-imidazo[4,5-c]pyridine-5,6-dicarboxamide	-0.00132551	-3.57091	41.5817	level3	mzCloud	NA	NA	NA	NA	NA	NA	NA	NA	NA	6.97577e+07
12.272_407.21924	POS	12.272	407.219	C22 H26 N6 O2	(6s)-n6-(4-cyanobenzyl)-n5-cyclohexyl-1,4,6,7-tetrahydro-5h-imidazo[4,5-c]pyridine-5,6-dicarboxamide	2.38E-04	0.585092	66.2183	level2	mzCloud	NA	NA	NA	NA	NA	NA	NA	NA	NA	NA
16.451_420.27441	POS	16.451	420.274	C24 H37 N O5	(7e)-11,12,13-trihydroxy-3-isobutyl-4,5,8-trimethyl-3,3a,4,6a,9,10,11,12,13,14-decahydro-1h-cycloundeca[d]isoindole-1,15(2h)-dione	-3.57e-05	-0.0850949	60.6321	level2	mzCloud	NA	NA	NA	NA	NA	NA	NA	NA	NA	NA
11.186_440.27612	POS	11.186	440.276	C25 H39 N O4	(7e)-12-hydroxy-3-isobutyl-13-methoxy-4,5,8-trimethyl-3,3a,4,6a,9,10,11,12,13,14-decahydro-1h-cycloundeca[d]isoindole-1,15(2h)-dione	21.9809	52675.7	44.6981	level3	mzCloud	NA	NA	NA	NA	NA	NA	NA	NA	NA	NA
4.877_524.30798	POS	4.877	524.308	C30 H38 N2 O5	(9e)-5-hydroxy-17-[(1h-indol-3-yl)methyl]-4-methoxy-7,14,15-trimethyl-13-oxa-18-azatetracyclo[9.8.0.0芒a,芒a芒聛露.0芒a芒?,芒a芒聛麓]nonadec-9-ene-2,19-dione	17.0226	33623	52.5852	level3	mzCloud	NA	NA	NA	NA	NA	NA	NA	NA	NA	2.89378e+08
7.12_387.14362	POS	7.12	387.144	C21 H22 O7	(9r,10r)-10-(acetyloxy)-8,8-dimethyl-2-oxo-2h,8h,9h,10h-pyrano[2,3-h]chromen-9-yl 3-methylbut-2-enoate	-0.000214	-0.553606	46.1605	level3	mzCloud	NA	NA	NA	NA	NA	NA	NA	NA	NA	1.32834e+07
11.056_420.25430	POS	11.056	420.254	C24 H31 F O4	(s)-al 8810	17.0264	42331	42.4112	level3	mzCloud	NA	NA	NA	NA	NA	NA	NA	NA	NA	NA
9.048_238.15913	POS	9.048	238.159	C17 H19 N	(s)-desoxy-d2pm	1.08E-04	0.454187	71.118	level2	mzCloud	NA	NA	NA	NA	NA	NA	NA	NA	NA	1.63478e+07
16.451_321.24249	POS	16.451	321.242	C20 H32 O3	(卤)11(12)-eet	7.13E-05	0.222604	70.2261	level2	mzCloud	NA	NA	NA	NA	NA	NA	NA	NA	NA	1.14684e+07
11.725_277.21643	POS	11.725	277.216	C18 H32 O4	(卤)13-hpode	-18.0103	-57682.9	78.275	level2	mzCloud	NA	NA	NA	NA	NA	NA	NA	NA	NA	1.34945e+08
13.762_321.24237	POS	13.762	321.242	C20 H32 O3	(卤)15-hete	-5.08e-05	-0.158585	71.867	level2	mzCloud	NA	NA	NA	NA	NA	NA	NA	NA	NA	NA
14.95_303.23151	POS	14.95	303.232	C20 H32 O3	(卤)5-hete	-18.0109	-56242.8	76.9425	level2	mzCloud	NA	NA	NA	NA	NA	NA	NA	NA	NA	NA
7.559_315.13348	POS	7.559	315.133	C17 H18 N2 O4	1,1'-(2,6-dimethyl-4-(3-nitrophenyl)-1,4-dihydropyridine-3,5-diyl)diethanone	-0.00045	-1.43153	51.3322	level3	mzCloud	NA	NA	NA	NA	NA	NA	NA	NA	NA	2.79861e+07
8.622_321.15945	POS	8.622	321.159	C18 H19 F3 N2	1,10,10-trimethyl-4-phenyl-5-(trifluoromethyl)-3,4-diazatricyclo[5.2.1.0~2,6~]deca-2,5-diene	0.00214455	6.69856	61.788	level2	mzCloud	NA	NA	NA	NA	NA	NA	NA	NA	NA	3.64077e+07
8.992_555.31592	POS	8.992	555.316	C25 H44 N6 O9	1,11,21-trihydroxy-1,6,11,16,21,26-hexaazacyclohentriacontane-2,5,12,15,22,25-hexone	0.00242785	4.24214	35.2332	level3	mzCloud	NA	NA	NA	NA	NA	NA	NA	NA	NA	1.3002e+07
9.309_192.10225	POS	9.309	192.102	C11 H13 N O2	1,2,3,4-tetrahydroisoquinoline-1-acetic acid	3.44E-04	1.79977	57.0712	level3	mzCloud	NA	NA	NA	NA	NA	NA	NA	NA	NA	NA
21.442_447.34412	POS	21.442	447.344	C26 H48 O4	1,2-cyclohexane dicarboxylic acid diisononyl ester	21.9816	51799.9	85.0371	level2	mzCloud	NA	NA	NA	NA	NA	NA	NA	NA	NA	NA
15.486_349.23462	POS	15.486	349.235	C19 H34 O4	1,2-dihydroxyheptadec-16-yn-4-yl acetate	-0.000242	-0.743242	70.3687	level2	mzCloud	NA	NA	NA	NA	NA	NA	NA	NA	NA	NA
2.455_261.13367	POS	2.455	261.134	C12 H20 O6	1,2:3,4-di-o-isopropylidene-d-galactopyranose	4.02E-04	1.54603	58.3501	level3	mzCloud	NA	NA	NA	NA	NA	NA	NA	NA	NA	1.242e+08
6.033_369.11783	POS	6.033	369.118	C17 H20 O9	1,3,5-trihydroxy-4-{[(2e)-3-(3-hydroxy-4-methoxyphenyl)prop-2-enoyl]oxy}cyclohexane-1-carboxylic acid	-0.00018	-0.489692	69.9041	level2	mzCloud	NA	NA	NA	NA	NA	NA	NA	NA	NA	6.35518e+07
8.421_387.14343	POS	8.421	387.143	C21 H22 O7	1,3,6,8-tetrahydroxy-2-[(1s)-1-methoxyhexyl]-9,10-anthraquinone	-0.000397	-1.0278	54.5299	level3	mzCloud	NA	NA	NA	NA	NA	NA	NA	NA	NA	2.17168e+07
1.735_341.17065	POS	1.735	341.171	C17 H20 N6 O2	1,3,7-trimethyl-8-[2-(1-methyl-2-phenylethylidene)hydrazino]-3,7-dihydro-1h-purine-2,6-dione	-0.00139613	-4.10428	54.1337	level3	mzCloud	NA	NA	NA	NA	NA	NA	NA	NA	NA	NA
2.32_169.09758	POS	2.32	169.098	C8 H12 N2 O2	1,3-diazaspiro[4.5]decane-2,4-dione	4.26E-04	2.53297	63.4247	level2	mzCloud	NA	NA	NA	NA	NA	NA	NA	NA	NA	5.45725e+07
6.474_396.20111	POS	6.474	396.201	C20 H26 O7	1,3-dihydroxy-1-(7-methoxy-2-oxo-2h-chromen-6-yl)-3-methylbutan-2-yl 3-methylbutanoate	17.026	45022.3	56.9663	level3	mzCloud	NA	NA	NA	NA	NA	NA	NA	NA	NA	3.58517e+07
11.363_235.16956	POS	11.363	235.17	C15 H24 O3	1,4-dihydroxy-1,4-dimethyl-7-(propan-2-ylidene)-decahydroazulen-6-one	-18.0103	-71420.4	89.2646	level2	mzCloud	NA	NA	NA	NA	NA	NA	NA	NA	NA	1.9785e+07
15.468_311.25806	POS	15.468	311.258	C19 H36 O4	1,4-dihydroxyheptadec-16-en-2-yl acetate	-18.0106	-54866.6	64.5365	level2	mzCloud	NA	NA	NA	NA	NA	NA	NA	NA	NA	8.88593e+07
7.264_494.19223	POS	7.264	494.192	C24 H26 F3 N3 O5	1,4:3,6-dianhydro-2-deoxy-2-{[(4-isopropylphenyl)carbamoyl]amino}-5-o-{[3-(trifluoromethyl)phenyl]carbamoyl}-d-glucitol	0.00249821	5.0655	40.2898	level3	mzCloud	NA	NA	NA	NA	NA	NA	NA	NA	NA	2.05625e+07
5.043_336.15561	POS	5.043	336.156	C16 H21 N3 O5	1,4:3,6-dianhydro-2-deoxy-5-o-(ethylcarbamoyl)-2-[(phenylcarbamoyl)amino]-d-glucitol	2.12E-04	0.632171	34.4063	level3	mzCloud	NA	NA	NA	NA	NA	NA	NA	NA	NA	9.73582e+06
10.025_485.14429	POS	10.025	485.144	C24 H22 N4 O6	1,4:3,6-dianhydro-2-deoxy-5-o-[(4-phenoxyphenyl)carbamoyl]-2-[(2-pyrazinylcarbonyl)amino]-d-glucitol	21.9831	47566.6	45.1891	level3	mzCloud	NA	NA	NA	NA	NA	NA	NA	NA	NA	6.81567e+06
5.129_441.19049	POS	5.129	441.19	C26 H24 N4 O3	1,4:3,6-dianhydro-5-o-benzyl-2-[5-(4-biphenylyl)-1h-tetrazol-1-yl]-2-deoxy-d-glucitol	-0.00162643	-3.69487	30.0205	level3	mzCloud	NA	NA	NA	NA	NA	NA	NA	NA	NA	5.20314e+08
6.388_337.17630	POS	6.388	337.176	C20 H26 O3	1,4a-dimethyl-9-oxo-7-(propan-2-yl)-1,2,3,4,4a,9,10,10a-octahydrophenanthrene-1-carboxylic acid	21.9808	69960.7	73.615	level2	mzCloud	NA	NA	NA	NA	NA	NA	NA	NA	NA	6.18841e+07
7.761_433.11270	POS	7.761	433.113	C21 H20 O10	1,5-anhydro-1-[5,7-dihydroxy-2-(4-hydroxyphenyl)-4-oxo-4h-chromen-6-yl]hexitol	-0.000222	-0.513333	84.5333	level2	mzCloud	NA	NA	NA	NA	NA	NA	NA	NA	NA	2.43782e+08
6.741_373.16309	POS	6.741	373.163	C21 H24 O6	1,5-bis(2,5-dimethoxyphenyl)pentane-1,5-dione	-0.00147901	-3.97416	41.2069	level3	mzCloud	NA	NA	NA	NA	NA	NA	NA	NA	NA	7.73099e+06
6.446_417.15393	POS	6.446	417.154	C20 H28 O9	1,6,9,15-tetrahydroxy-8-(hydroxymethyl)-4,12,12,16-tetramethyl-10,11-dioxatetracyclo[7.7.1.0芒?,芒聛露.0芒a芒l,芒a芒聛路]heptadec-3-ene-5,14-dione	21.9839	53336.4	44.4762	level3	mzCloud	NA	NA	NA	NA	NA	NA	NA	NA	NA	2.35692e+07
4.857_353.13483	POS	4.857	353.135	C19 H22 O5	1,7-bis(3,4-dihydroxyphenyl)heptan-3-one	21.9808	66579	66.3518	level2	mzCloud	NA	NA	NA	NA	NA	NA	NA	NA	NA	4.01342e+07
1.694_163.08673	POS	1.694	163.087	C9 H10 N2 O	1-(1h-benzo[d]imidazol-2-yl)ethan-1-ol	1.41E-04	0.872579	39.4169	level3	mzCloud	NA	NA	NA	NA	NA	NA	NA	NA	NA	4.32013e+07
4.386_278.13885	POS	4.386	278.139	C15 H19 N O4	1-(2,3-dihydro-1,4-benzodioxin-6-yl)-3-morpholinopropan-1-one hydrochloride	1.70E-04	0.6148	34.1895	level3	mzCloud	NA	NA	NA	NA	NA	NA	NA	NA	NA	NA
5.439_425.14200	POS	5.439	425.142	C25 H20 N4 O S	1-(2,3-dihydro-1h-indol-1-yl)-2-[(5,6-diphenyl-1,2,4-triazin-3-yl)sulfanyl]-1-ethanone	-0.00106024	-2.49976	63.8215	level2	mzCloud	NA	NA	NA	NA	NA	NA	NA	NA	NA	5.5466e+07
3.689_400.16046	POS	3.689	400.16	C20 H19 F2 N5 O2	1-(2,4-difluorophenyl)-3-[(3s,5s)-1-methyl-5-(3-phenyl-1,2,4-oxadiazol-5-yl)-3-pyrrolidinyl]urea	0.00250363	6.27238	35.4795	level3	mzCloud	NA	NA	NA	NA	NA	NA	NA	NA	NA	6.32159e+07
8.716_320.14880	POS	8.716	320.149	C17 H18 O5	1-(2,4-dihydroxyphenyl)-2-(3,5-dimethoxyphenyl)propan-1-one	17.0261	56356.3	47.6024	level3	mzCloud	NA	NA	NA	NA	NA	NA	NA	NA	NA	2.7561e+07
1.203_204.06573	POS	1.203	204.066	C11 H9 N O3	1-(2,4-dihydroxyquinolin-3-yl)ethan-1-one	2.15E-04	1.05961	34.3316	level3	mzCloud	NA	NA	NA	NA	NA	NA	NA	NA	NA	NA
8.891_355.17535	POS	8.891	355.175	C24 H22 N2 O	1-(2,4-diphenyl-2,3-dihydro-1h-1,5-benzodiazepin-1-yl)propan-1-one	-0.00513589	-14.5011	45.3098	level3	mzCloud	NA	NA	NA	NA	NA	NA	NA	NA	NA	3.4338e+07
4.888_246.07634	POS	4.888	246.076	C13 H11 N O4	1-(2-methoxyphenoxy)-2-nitrobenzene	2.55E-04	1.042	46.0578	level3	mzCloud	NA	NA	NA	NA	NA	NA	NA	NA	NA	NA
1.548_178.08667	POS	1.548	178.087	C10 H13 N O3	1-(3,4-dimethoxyphenyl)ethan-1-one oxime	-18.0102	-92317.4	75.1243	level2	mzCloud	NA	NA	NA	NA	NA	NA	NA	NA	NA	NA
14.374_389.22980	POS	14.374	389.23	C21 H34 O5	1-(3,5-dihydroxyphenyl)-12-hydroxy-2-tridecanyl acetate	21.9819	60020.4	78.5769	level2	mzCloud	NA	NA	NA	NA	NA	NA	NA	NA	NA	NA
9.645_291.26797	POS	9.645	291.268	C20 H36 O2	1-(3-hydroxy-3-methylpent-4-en-1-yl)-2,5,5,8a-tetramethyl-decahydronaphthalen-2-ol	-18.0108	-58425.2	80.2465	level2	mzCloud	NA	NA	NA	NA	NA	NA	NA	NA	NA	3.49158e+07
3.848_249.12373	POS	3.848	249.124	C13 H16 N2 O3	1-(3-methoxy-2-nitrostyryl)pyrrolidine	3.65E-04	1.46952	56.8735	level3	mzCloud	NA	NA	NA	NA	NA	NA	NA	NA	NA	1.13145e+08
2.621_354.15500	POS	2.621	354.155	C16 H21 N5 O3	1-(3-methoxyphenyl)-3-[(3s,5s)-1-methyl-5-(3-methyl-1,2,4-oxadiazol-5-yl)-3-pyrrolidinyl]urea	21.9833	66381.8	50.6413	level3	mzCloud	NA	NA	NA	NA	NA	NA	NA	NA	NA	NA
12.564_489.28516	POS	12.564	489.285	C27 H38 N4 O3	1-(4-acetyl-1-piperazinyl)-2-[(3r,4s)-3-({5-[4-(2-methyl-2-propanyl)phenyl]-1,2-oxazol-3-yl}methyl)-4-piperidinyl]ethanone	21.9835	47145.1	48.5504	level3	mzCloud	NA	NA	NA	NA	NA	NA	NA	NA	NA	NA
10.308_469.26035	POS	10.308	469.26	C24 H38 N4 O3	1-(4-acetyl-1-piperazinyl)-2-[(3r,4s)-3-{[5-(cyclohexylmethyl)-1,2-oxazol-3-yl]methyl}-4-piperidinyl]ethanone	37.9587	88215.6	61.3411	level2	mzCloud	NA	NA	NA	NA	NA	NA	NA	NA	NA	NA
9.889_500.32605	POS	9.889	500.326	C30 H43 N3 O2	1-(4-benzyl-1-piperidinyl)-2-[(3r,4s)-3-{[5-(cyclohexylmethyl)-1,2-oxazol-3-yl]methyl}-4-piperidinyl]ethanone	21.9832	46054.1	40.9655	level3	mzCloud	NA	NA	NA	NA	NA	NA	NA	NA	NA	NA
11.739_347.18317	POS	11.739	347.183	C19 H24 N4 O	1-(4-benzylpiperazino)-2-(pyridin-2-ylamino)propan-1-one	21.9809	67801.5	75.0962	level2	mzCloud	NA	NA	NA	NA	NA	NA	NA	NA	NA	2.71702e+07
4.919_224.12845	POS	4.919	224.128	C14 H11 Br O	1-(4-bromophenyl)-2-phenylethan-1-one	-50.8782	-185687	62.1955	level2	mzCloud	NA	NA	NA	NA	NA	NA	NA	NA	NA	NA
9.899_273.07791	POS	9.899	273.078	C15 H13 Cl N2 O	1-(4-chlorobenzyl)-4,6-dimethyl-2-oxo-1,2-dihydropyridine-3-carbonitrile	-0.00100594	-3.69735	28.265	level3	mzCloud	NA	NA	NA	NA	NA	NA	NA	NA	NA	NA
16.49_337.18295	POS	16.49	337.183	C20 H21 F N4	1-(4-fluorophenyl)-4-[(2-phenyl-1h-imidazol-4-yl)methyl]piperazine	6.51E-04	1.93774	31.3446	level3	mzCloud	NA	NA	NA	NA	NA	NA	NA	NA	NA	NA
9.865_397.22507	POS	9.865	397.225	C22 H28 N4 O3	1-(4-isobutylphenyl)-2-[4-(5-nitropyridin-2-yl)piperazino]propan-1-one	0.00164987	4.16406	39.8075	level3	mzCloud	NA	NA	NA	NA	NA	NA	NA	NA	NA	NA
0.959_395.18198	POS	0.959	395.182	C20 H22 N6 O3	1-(4-methoxyphenyl)-3-{(3s,5s)-1-methyl-5-[3-(3-pyridinyl)-1,2,4-oxadiazol-5-yl]-3-pyrrolidinyl}urea	-0.000639	-1.62053	38.117	level3	mzCloud	NA	NA	NA	NA	NA	NA	NA	NA	NA	NA
16.317_295.09015	POS	16.317	295.09	C17 H14 N2 O S	1-(4-methoxyphenyl)-4-phenyl-2(1h)-pyrimidinethione	1.89E-04	0.641234	25.7203	level3	mzCloud	NA	NA	NA	NA	NA	NA	NA	NA	NA	NA
18.225_461.28796	POS	18.225	461.288	C26 H38 N4 O2	1-(4-methyl-1-piperazinyl)-2-[(3r,4s)-3-({5-[4-(2-methyl-2-propanyl)phenyl]-1,2-oxazol-3-yl}methyl)-4-piperidinyl]ethanone	21.9812	50151.1	86.3227	level2	mzCloud	NA	NA	NA	NA	NA	NA	NA	NA	NA	3.36729e+07
14.565_435.23547	POS	14.565	435.235	C23 H32 N4 O3	1-(4-methyl-1-piperazinyl)-2-[(3r,4s)-3-{[5-(phenoxymethyl)-1,2-oxazol-3-yl]methyl}-4-piperidinyl]ethanone	21.9808	53319.3	56.8036	level3	mzCloud	NA	NA	NA	NA	NA	NA	NA	NA	NA	NA
3.203_207.11319	POS	3.203	207.113	C11 H14 N2 O2	1-(4-nitrophenyl)piperidine	3.85E-04	1.87015	73.5079	level2	mzCloud	NA	NA	NA	NA	NA	NA	NA	NA	NA	NA
15.465_447.25085	POS	15.465	447.251	C25 H30 N6 O2	1-(4-{5-[(2s)-1-(4-methylbenzyl)-2-pyrrolidinyl]-1,2,4-oxadiazol-3-yl}-2-pyridinyl)-4-piperidinecarboxamide	5.54E-04	1.24094	55.2839	level3	mzCloud	NA	NA	NA	NA	NA	NA	NA	NA	NA	2.19855e+08
9.38_318.14865	POS	9.38	318.149	C21 H19 N O2	1-(5-acetyl-1,4-diphenyl-1,4-dihydropyridin-3-yl)ethan-1-one	-0.000204	-0.644119	24.6335	level3	mzCloud	NA	NA	NA	NA	NA	NA	NA	NA	NA	5.97544e+06
2.665_161.10762	POS	2.665	161.108	C10 H14 N2 O	1-(6-methyl-3-pyridyl)ethan-1-one o1-ethyloxime hydrochloride	3.04E-04	1.70415	70.7043	level2	mzCloud	NA	NA	NA	NA	NA	NA	NA	NA	NA	NA
3.436_379.13687	POS	3.436	379.137	C19 H22 O8	1-(8-hydroxy-3-methyl-1-{[(2s,3r,4s,5s,6r)-3,4,5-trihydroxy-6-(hydroxymethyl)oxan-2-yl]oxy}naphthalen-2-yl)ethan-1-one	-0.00187275	-4.95265	69.1363	level2	mzCloud	NA	NA	NA	NA	NA	NA	NA	NA	NA	4.00242e+07
11.431_324.19583	POS	11.431	324.196	C21 H25 N O2	1-(9h-carbazol-9-yl)-3-(cyclohexyloxy)propan-2-ol	2.57E-05	0.0795784	38.0928	level3	mzCloud	NA	NA	NA	NA	NA	NA	NA	NA	NA	9.74237e+08
5.601_389.15732	POS	5.601	389.157	C20 H22 N4 O3	1-[(1r,9s)-11-acetyl-6-oxo-7,11-diazatricyclo[7.3.1.02,7]trideca-2,4-dien-5-yl]-3-phenylurea	21.9809	60029.2	69.1011	level2	mzCloud	NA	NA	NA	NA	NA	NA	NA	NA	NA	5.63886e+07
7.822_348.19141	POS	7.822	348.191	C18 H25 N3 O4	1-[(1s,2s,3s,4r,5r)-3-hydroxy-4-(1-piperidinyl)-6,8-dioxabicyclo[3.2.1]oct-2-yl]-3-phenylurea	-0.000377	-1.08452	40.2179	level3	mzCloud	NA	NA	NA	NA	NA	NA	NA	NA	NA	6.40321e+07
7.593_366.20178	POS	7.593	366.202	C18 H27 N3 O5	1-[(1s,2s,3s,4r,5r)-4-(diethylamino)-3-hydroxy-6,8-dioxabicyclo[3.2.1]oct-2-yl]-3-(4-methoxyphenyl)urea	-0.000565	-1.5477	50.0251	level3	mzCloud	NA	NA	NA	NA	NA	NA	NA	NA	NA	3.55752e+07
8.291_354.19061	POS	8.291	354.191	C17 H22 F3 N5	1-[(2-ethyl-4-methyl-1h-imidazol-5-yl)methyl]-4-[5-(trifluoromethyl)-2-pyridinyl]piperazine	6.06E-04	1.71555	23.9481	level3	mzCloud	NA	NA	NA	NA	NA	NA	NA	NA	NA	1.98024e+07
16.546_423.31082	POS	16.546	423.311	C26 H38 N4 O	1-[(2r,4s,5r)-5-(3-cyclohexyl-1-methyl-1h-pyrazol-5-yl)-1-azabicyclo[2.2.2]oct-2-yl]-n-(4-methoxybenzyl)methanamine	-0.00101684	-2.40783	45.8776	level3	mzCloud	NA	NA	NA	NA	NA	NA	NA	NA	NA	1.54449e+07
1.663_323.11755	POS	1.663	323.118	C14 H18 N4 O3 S	1-[(3,5-dimethyl-4-isoxazolyl)sulfonyl]-4-(2-pyridinyl)piperazine	3.16E-04	0.981159	31.0406	level3	mzCloud	NA	NA	NA	NA	NA	NA	NA	NA	NA	2.18707e+07
9.513_296.20078	POS	9.513	296.201	C20 H25 N O	1-[1,1'-biphenyl]-4-yl-3-piperidinopropan-1-ol	-0.000116	-0.392398	53.8874	level3	mzCloud	NA	NA	NA	NA	NA	NA	NA	NA	NA	1.38192e+07
1.02_458.18765	POS	1.02	458.188	C27 H30 F N O2	1-[2-({[1-(2'-fluoro[1,1'-biphenyl]-4-yl)propylidene]amino}oxy)-2-oxoethyl]adamantane	37.9543	90534.3	54.3757	level3	mzCloud	NA	NA	NA	NA	NA	NA	NA	NA	NA	1.58229e+08
8.023_350.19589	POS	8.023	350.196	C19 H24 O5	1-[2-hydroxy-4-(3-hydroxy-5-methylphenoxy)-6-methylphenyl]-3-methylbutane-2,3-diol	17.0262	51258.8	50.3278	level3	mzCloud	NA	NA	NA	NA	NA	NA	NA	NA	NA	2.26539e+07
6.286_355.16531	POS	6.286	355.165	C20 H22 N2 O4	1-[2-oxo-2-(2-phenoxyanilino)ethyl]-4-piperidinecarboxylic acid	8.00E-05	0.225975	75.9265	level2	mzCloud	NA	NA	NA	NA	NA	NA	NA	NA	NA	NA
13.811_237.11223	POS	13.811	237.112	C13 H16 O4	1-[3-hydroxy-2-(2-hydroxy-2-propanyl)-2,3-dihydro-1-benzofuran-5-yl]ethanone	9.29E-05	0.3934	46.5878	level3	mzCloud	NA	NA	NA	NA	NA	NA	NA	NA	NA	NA
7.884_456.21289	POS	7.884	456.213	C23 H27 N7 O2	1-[4-(4-{5-[(2s)-1-(2-pyridinylmethyl)-2-pyrrolidinyl]-1,2,4-oxadiazol-3-yl}-2-pyridinyl)-1-piperazinyl]ethanone	21.983	50742.9	40.0181	level3	mzCloud	NA	NA	NA	NA	NA	NA	NA	NA	NA	2.8706e+07
5.472_406.19681	POS	5.472	406.197	C20 H27 N3 O6	1-[6,7-bis(2-methoxyethoxy)quinazolin-4-yl]piperidine-4-carboxylic acid	-0.000454	-1.1209	43.1786	level3	mzCloud	NA	NA	NA	NA	NA	NA	NA	NA	NA	1.4374e+08
1.817_217.15515	POS	1.817	217.155	C11 H10 N2 O4	1-acetyl-3-(2-furylmethylene)tetrahydropyrazine-2,5-dione	-34.9427	-149287	70.0596	level3	mzCloud	NA	NA	NA	NA	NA	NA	NA	NA	NA	4.03158e+07
0.884_275.10265	POS	0.884	275.103	C14 H14 N2 O4	1-acetyl-3-[(4-methoxyphenyl)methylene]tetrahydropyrazine-2,5-dione	2.73E-05	0.0995587	17.2436	level3	mzCloud	NA	NA	NA	NA	NA	NA	NA	NA	NA	8.9609e+06
4.897_314.17145	POS	4.897	314.171	C14 H23 N3 O5	1-allyl-3-[(1s,2s,3s,4r,5r)-3-hydroxy-4-(4-morpholinyl)-6,8-dioxabicyclo[3.2.1]oct-2-yl]urea	4.00E-04	1.27867	58.8644	level3	mzCloud	NA	NA	NA	NA	NA	NA	NA	NA	NA	5.7684e+07
1.547_144.10231	POS	1.547	144.102	C7 H13 N O2	1-aminocyclohexanecarboxylic acid	4.05E-04	2.83002	64.5039	level2	mzCloud	NA	NA	NA	NA	NA	NA	NA	NA	NA	1.96603e+08
5.352_318.13382	POS	5.352	318.134	C18 H17 N5 O2	1-butyl-5-[2-(4-cyanophenyl)hydrazono]-4-methyl-2,6-dioxo-1,2,5,6-tetrahydropyridine-3-carbonitrile	-18.0117	-53744	32.8071	level3	mzCloud	NA	NA	NA	NA	NA	NA	NA	NA	NA	7.81815e+06
5.298_451.20798	POS	5.298	451.208	C24 H29 F3 N4 O	1-cyclohexyl-3-[(1s,4s)-4-{3,5-dimethyl-1-[4-(trifluoromethyl)phenyl]-1h-pyrazol-4-yl}-2-cyclopenten-1-yl]urea	21.9819	49261.4	39.7019	level3	mzCloud	NA	NA	NA	NA	NA	NA	NA	NA	NA	3.82998e+07
11.3_205.12268	POS	11.3	205.123	C13 H16 O2	1-hydroxycyclohexyl phenyl ketone	3.84E-04	1.88173	74.8967	level2	mzCloud	NA	NA	NA	NA	NA	NA	NA	NA	NA	7.82194e+07
18.989_355.28327	POS	18.989	355.283	C21 H38 O4	1-linoleoyl glycerol	-0.000919	-2.59528	89.6947	level2	mzCloud	NA	NA	NA	NA	NA	NA	NA	NA	NA	1.75896e+08
18.248_403.28204	POS	18.248	403.282	C25 H38 O4	1-methyl 4-[(5r,9s,13s)-5,9,13-trimethyltetracyclo[11.2.1.0芒a,芒a芒聛掳.0芒聛麓,芒聛a]hexadec-14-en-5-yl]methyl butanedioate	-0.00224271	-5.57505	47.4598	level3	mzCloud	NA	NA	NA	NA	NA	NA	NA	NA	NA	NA
6.079_204.12474	POS	6.079	204.125	C10 H13 N5	1-methyl-4-(1-pyrrolidinyl)-1h-pyrazolo[3,4-d]pyrimidine	3.69E-04	1.81462	38.2737	level3	mzCloud	NA	NA	NA	NA	NA	NA	NA	NA	NA	NA
1.103_296.08014	POS	1.103	296.08	C9 H15 N5 O3 S	1-methyl-n-[2-(2-oxo-1-imidazolidinyl)ethyl]-1h-imidazole-4-sulfonamide	21.9833	80498.5	47.0437	level3	mzCloud	NA	NA	NA	NA	NA	NA	NA	NA	NA	NA
19.282_406.29480	POS	19.282	406.295	C25 H35 N5	1-methyl-n-{[(2r,4s,5r)-5-(2-methyl-6-phenyl-4-pyrimidinyl)-1-azabicyclo[2.2.2]oct-2-yl]methyl}-4-piperidinamine	-0.00172288	-4.25098	23.9022	level3	mzCloud	NA	NA	NA	NA	NA	NA	NA	NA	NA	NA
9.761_668.44208	POS	9.761	668.442	C36 H58 O10	1-o-[(2alpha,3beta,5xi,9xi,18xi)-2,3,19-trihydroxy-28-oxours-12-en-28-yl]-beta-d-glucopyranose	17.0318	26186.5	46.6408	level3	mzCloud	NA	NA	NA	NA	NA	NA	NA	NA	NA	NA
9.387_828.47479	POS	9.387	828.475	C42 H66 O15	1-o-[(3beta,5xi,9xi)-3-(beta-d-glucopyranosyloxy)-27-hydroxy-27,28-dioxours-12-en-28-yl]-beta-d-glucopyranose	17.0273	21010	70.605	level2	mzCloud	NA	NA	NA	NA	NA	NA	NA	NA	NA	NA
13.002_974.53192	POS	13.002	974.532	C48 H76 O19	1-o-{(3脽,5<u+03be>,9<u+03be>,18<u+03be>)-3-[(3-o-hexopyranosylhexopyranuronosyl)oxy]-28-oxoolean-12-en-28-yl}hexopyranose	17.0266	17800.9	10.2644	level3	mzCloud	NA	NA	NA	NA	NA	NA	NA	NA	NA	NA
15.991_331.28424	POS	15.991	331.284	C19 H38 O4	1-palmitoylglycerol	-2.98e-05	-0.0902657	60.4539	level2	mzCloud	NA	NA	NA	NA	NA	NA	NA	NA	NA	4.12714e+08
3.991_212.09210	POS	3.991	212.092	C11 H9 N5	1-phenyl-1h-pyrazolo[3,4-d]pyrimidin-4-amine	-0.00097	-4.59457	48.2371	level3	mzCloud	NA	NA	NA	NA	NA	NA	NA	NA	NA	NA
3.793_175.08707	POS	3.793	175.087	C10 H10 N2 O	1-phenyl-3-methyl-5-pyrazolone	4.72E-04	2.70931	67.9593	level2	mzCloud	NA	NA	NA	NA	NA	NA	NA	NA	NA	6.80181e+07
10.426_479.13376	POS	10.426	479.134	C27 H24 Cl F N2 O S	1-{2-[(2-chloro-6-fluorobenzyl)thio]ethyl}-2-methyl-n,5-diphenyl-1h-pyrrole-3-carboxamide	-0.00170801	-3.57227	13.9578	level3	mzCloud	NA	NA	NA	NA	NA	NA	NA	NA	NA	1.41974e+07
2.764_322.17648	POS	2.764	322.176	C16 H23 N3 O4	1-{4-[(2r,3r)-3-(hydroxymethyl)-4-methyl-5-oxo-2-morpholinyl]phenyl}-3-isopropylurea	3.50E-04	1.09112	56.3781	level3	mzCloud	NA	NA	NA	NA	NA	NA	NA	NA	NA	7.30457e+07
11.266_458.29086	POS	11.266	458.291	C23 H33 N7 O2	1-{4-[(2s)-2-{3-[6-(4-methyl-1-piperazinyl)-3-pyridinyl]-1,2,4-oxadiazol-5-yl}-1-pyrrolidinyl]-1-piperidinyl}ethanone	18.0138	41008.5	33.3663	level3	mzCloud	NA	NA	NA	NA	NA	NA	NA	NA	NA	1.68628e+07
7.897_360.19119	POS	7.897	360.191	C17 H27 N3 O4	1-{4-[(3-{[5-(2-hydroxy-2-propanyl)-1,2-oxazol-3-yl]methyl}-3-oxetanyl)amino]-1-piperidinyl}ethanone	21.9838	65195	22.5871	level3	mzCloud	NA	NA	NA	NA	NA	NA	NA	NA	NA	9.49451e+06
10.191_327.21921	POS	10.191	327.219	C19 H26 N4 O	1-{4-[(3s)-3-(1-methyl-1h-benzimidazol-2-yl)-1-pyrrolidinyl]-1-piperidinyl}ethanone	0.00127478	3.90784	26.3995	level3	mzCloud	NA	NA	NA	NA	NA	NA	NA	NA	NA	NA
9.899_384.24091	POS	9.899	384.241	C21 H29 N5 O2	1-{4-[(3s)-3-{5-[4-(dimethylamino)phenyl]-1,3,4-oxadiazol-2-yl}-1-pyrrolidinyl]-1-piperidinyl}ethanone	0.00150245	3.92048	27.396	level3	mzCloud	NA	NA	NA	NA	NA	NA	NA	NA	NA	NA
10.412_392.20657	POS	10.412	392.207	C21 H26 O6	1-{4-[2-(7-methoxy-2h-1,3-benzodioxol-5-yl)ethyl]phenoxy}-3-methylbutane-2,3-diol	17.0264	45504	48.6578	level3	mzCloud	NA	NA	NA	NA	NA	NA	NA	NA	NA	3.54821e+07
9.621_445.24683	POS	9.621	445.247	C28 H32 N2 O3	1-{4-[3-(4-benzhydrylpiperazino)-2-hydroxypropoxy]phenyl}ethan-1-one	-0.00182398	-4.10584	40.2996	level3	mzCloud	NA	NA	NA	NA	NA	NA	NA	NA	NA	NA
12.032_454.28366	POS	12.032	454.284	C25 H35 N5 O3	1-{[(1s,4s,6s)-6-isopropyl-3-methyl-4-{[5-(4-nitrophenyl)-1,3,4-oxadiazol-2-yl]methyl}-2-cyclohexen-1-yl]methyl}-4-methylpiperazine	0.00239441	5.28248	35.3813	level3	mzCloud	NA	NA	NA	NA	NA	NA	NA	NA	NA	NA
8.456_468.23535	POS	8.456	468.235	C26 H31 N5 O2	1-{[(1s,4s,6s)-6-isopropyl-3-methyl-4-{[5-(4-pyridinyl)-1,3,4-oxadiazol-2-yl]methyl}-2-cyclohexen-1-yl]methyl}-3-phenylurea	4.95411	11126.6	31.4821	level3	mzCloud	NA	NA	NA	NA	NA	NA	NA	NA	NA	1.27365e+07
4.483_443.22812	POS	4.483	443.228	C20 H28 F N3 O6	1-{[(2r,3s,4r,5s)-3,4-dihydroxy-5-{2-[(2r)-2-(methoxymethyl)-1-pyrrolidinyl]-2-oxoethyl}tetrahydro-2-furanyl]methyl}-3-(3-fluorophenyl)urea	17.0246	40039.5	59.5125	level3	mzCloud	NA	NA	NA	NA	NA	NA	NA	NA	NA	1.31087e+07
6.201_438.21237	POS	6.201	438.212	C23 H29 N5 O5	1-{[(2r,3s,4r,5s)-3,4-dihydroxy-5-{2-oxo-2-[4-(2-pyridinyl)-1-piperazinyl]ethyl}tetrahydro-2-furanyl]methyl}-3-phenylurea	-18.0118	-39567.5	67.9518	level2	mzCloud	NA	NA	NA	NA	NA	NA	NA	NA	NA	2.08606e+07
14.11_379.24887	POS	14.11	379.249	C22 H34 O5	1-{[5-(hydroxymethyl)-2,5,8a-trimethyl-1,4,4a,5,6,7,8,8a-octahydronaphthalen-1-yl]methyl}-4-methylidene-7-oxabicyclo[4.1.0]heptane-2,3,5-triol	0.0009702	2.56503	69.6398	level2	mzCloud	NA	NA	NA	NA	NA	NA	NA	NA	NA	4.35336e+07
10.062_427.16800	POS	10.062	427.168	C22 H28 O7	10-[(acetyloxy)methyl]-6-formyl-3-methylidene-2-oxo-2h,3h,3ah,4h,5h,8h,9h,11ah-cyclodeca[b]furan-4-yl 2-methylbutanoate	21.9772	54374.4	33.3666	level3	mzCloud	NA	NA	NA	NA	NA	NA	NA	NA	NA	NA
4.982_169.12277	POS	4.982	169.123	C10 H18 O3	10-hda	4.97E-04	2.67101	79.2862	level2	mzCloud	NA	NA	NA	NA	NA	NA	NA	NA	NA	5.45616e+07
17.821_243.21093	POS	17.821	243.211	C13 H26 O3	10-propoxydecanoic acid	12.0155	52198.4	71.5998	level2	mzCloud	NA	NA	NA	NA	NA	NA	NA	NA	NA	NA
14.834_416.27737	POS	14.834	416.277	C25 H39 N O5	11,12-dihydroxy-13-methoxy-4,5,8-trimethyl-3-(2-methylpropyl)-1h,2h,3h,4h,6ah,9h,10h,11h,12h,13h,14h,15h,15bh-cycloundeca[e]isoindole-1,15-dione	-18.0127	-41572.7	79.8743	level2	mzCloud	NA	NA	NA	NA	NA	NA	NA	NA	NA	2.45143e+07
17.297_363.25046	POS	17.297	363.25	C20 H36 O4	11-deoxy prostaglandin f1脽	21.9818	64602.8	86.7463	level2	mzCloud	NA	NA	NA	NA	NA	NA	NA	NA	NA	1.94887e+07
13.672_307.22672	POS	13.672	307.227	C19 H30 O3	11脽-hydroxyandrosterone	-5.62e-05	-0.183666	54.144	level3	mzCloud	NA	NA	NA	NA	NA	NA	NA	NA	NA	NA
18.378_687.44360	POS	18.378	687.444	C36 H55 N5 O7	12-benzyl-5,8,21-trimethyl-3-(2-methylpropyl)-6,9-bis(propan-2-yl)-icosahydropyrrolo[1,2-q]1-oxa-4,7,10,13,17-pentaazacyclononadecane-1,4,7,10,13,17-hexone	17.0262	25434.6	27.6785	level3	mzCloud	NA	NA	NA	NA	NA	NA	NA	NA	NA	NA
8.892_354.26389	POS	8.892	354.264	C20 H32 O4	12-epi leukotriene b4	17.0265	50639.6	60.3772	level2	mzCloud	NA	NA	NA	NA	NA	NA	NA	NA	NA	NA
1.908_270.09747	POS	1.908	270.097	C12 H15 N O6	12-nitro-2,3,5,6,8,9-hexahydro-1,4,7,10-benzotetraoxacyclododecine	2.77E-04	1.03024	34.8503	level3	mzCloud	NA	NA	NA	NA	NA	NA	NA	NA	NA	NA
8.404_373.17764	POS	8.404	373.178	C20 H30 O4	13,14-dihydro-15-keto prostaglandin a2	37.956	113568	55.6098	level3	mzCloud	NA	NA	NA	NA	NA	NA	NA	NA	NA	NA
6.602_580.33221	POS	6.602	580.332	C28 H51 N3 O7	13-(dodecan-2-yl)-6-(1-hydroxyethyl)-3-(hydroxymethyl)-12-methyl-9-(propan-2-yl)-1-oxa-4,7,10-triazacyclotridecane-2,5,8,11-tetrone	37.9523	70103.8	35.4262	level3	mzCloud	NA	NA	NA	NA	NA	NA	NA	NA	NA	1.03488e+08
15.053_473.36322	POS	15.053	473.363	C30 H50 O5	13-hydroxy-2,6,6,10,11-pentamethyl-14-(4,5,6-trihydroxy-6-methylheptan-2-yl)tetracyclo[8.7.0.0芒?,芒聛路.0芒a芒a,芒a芒聛碌]heptadec-14-en-5-one	-18.0099	-36727.4	47.7575	level3	mzCloud	NA	NA	NA	NA	NA	NA	NA	NA	NA	2.35102e+07
19.026_386.26872	POS	19.026	386.269	C22 H37 N O3	14(15)-eet ethanolamide	21.9841	60516	61.7745	level2	mzCloud	NA	NA	NA	NA	NA	NA	NA	NA	NA	NA
18.814_327.23166	POS	18.814	327.232	C22 H32 O3	14(s)-hdha	-18.0108	-52321.1	78.5504	level2	mzCloud	NA	NA	NA	NA	NA	NA	NA	NA	NA	1.96216e+07
11.331_683.39746	POS	11.331	683.397	C36 H58 O12	14-(2,6-dihydroxy-6-methyl-3-oxoheptan-2-yl)-4,13-dihydroxy-1,6,6,11,15-pentamethyl-5-{[3,4,5-trihydroxy-6-(hydroxymethyl)oxan-2-yl]oxy}tetracyclo[8.7.0.0芒?,芒聛路.0芒a芒a,芒a芒聛碌]heptadec-7-en-17-one	-0.00264263	-3.8726	42.5804	level3	mzCloud	NA	NA	NA	NA	NA	NA	NA	NA	NA	NA
8.763_388.26884	POS	8.763	388.269	C20 H34 O6	15(r),19(r)-hydroxy prostaglandin f2?	17.026	45987	76.6243	level2	mzCloud	NA	NA	NA	NA	NA	NA	NA	NA	NA	2.77827e+07
8.485_370.25836	POS	8.485	370.258	C20 H32 O5	15(r)-prostaglandin d2	17.0261	48338.7	60.7473	level2	mzCloud	NA	NA	NA	NA	NA	NA	NA	NA	NA	7.51337e+07
9.108_325.20117	POS	9.108	325.201	C18 H28 O5	15-(tert-butyl)-2,3,5,6,8,9,11,12-octahydro-1,4,7,10,13-benzopentaoxacyclopentadecine	2.21E-04	0.682941	59.4183	level3	mzCloud	NA	NA	NA	NA	NA	NA	NA	NA	NA	NA
14.035_391.24878	POS	14.035	391.249	C23 H34 O5	15-deoxy-<u+0394>12,14-prostaglandin j2-2-glycerol ester	0.000878647	2.25155	84.3799	level2	mzCloud	NA	NA	NA	NA	NA	NA	NA	NA	NA	2.80032e+08
8.699_354.26340	POS	8.699	354.263	C20 H32 O4	15-epi prostaglandin a1	17.0261	50638.1	55.8672	level3	mzCloud	NA	NA	NA	NA	NA	NA	NA	NA	NA	1.56206e+07
17.592_375.21420	POS	17.592	375.214	C20 H32 O5	15-keto prostaglandin e1	1.87E-04	0.530768	72.8323	level2	mzCloud	NA	NA	NA	NA	NA	NA	NA	NA	NA	NA
14.932_305.24722	POS	14.932	305.247	C20 H34 O3	15-oxoede	-18.0108	-55890.8	83.0248	level2	mzCloud	NA	NA	NA	NA	NA	NA	NA	NA	NA	NA
5.426_387.24915	POS	5.426	387.249	C22 H36 O4	16,16-dimethyl prostaglandin a1	21.9805	60342.7	63.4427	level2	mzCloud	NA	NA	NA	NA	NA	NA	NA	NA	NA	7.82745e+07
13.503_267.23209	POS	13.503	267.232	C17 H32 O3	16-heptadecyne-1,2,4-triol	-18.0103	-63364.2	76.066	level2	mzCloud	NA	NA	NA	NA	NA	NA	NA	NA	NA	NA
8.141_273.18518	POS	8.141	273.185	C18 H24 O2	17?-estradiol	2.74E-04	1.00711	65.3542	level2	mzCloud	NA	NA	NA	NA	NA	NA	NA	NA	NA	NA
12.966_320.25830	POS	12.966	320.258	C20 H33 N O2	17a-methyl-androstan-3-hydroxyimine-17脽-ol	-0.00011	-0.344293	72.4219	level2	mzCloud	NA	NA	NA	NA	NA	NA	NA	NA	NA	5.13172e+07
8.751_316.22726	POS	8.751	316.227	C20 H29 N O2	17脽-hydroxy-androstano[3,2-c]isoxazole	1.59E-04	0.503472	48.5655	level3	mzCloud	NA	NA	NA	NA	NA	NA	NA	NA	NA	NA
11.052_290.21161	POS	11.052	290.212	C18 H24 O2	19-norandrostenedione	1.53E-04	0.562179	77.2448	level2	mzCloud	NA	NA	NA	NA	NA	NA	NA	NA	NA	1.33052e+08
5.424_274.12866	POS	5.424	274.129	C13 H15 N5 O2	1?ethyl?6?imino?5?[(1e)?2?(4?methylphenyl)diazen?1?yl]?1,3?diazinane?2,4?dione	-0.00118917	-4.35398	30.3958	level3	mzCloud	NA	NA	NA	NA	NA	NA	NA	NA	NA	3.54239e+07
1.721_160.07590	POS	1.721	160.076	C10 H9 N O	1h-indene-3-carboxamide	2.33E-04	1.46193	82.2216	level2	mzCloud	NA	NA	NA	NA	NA	NA	NA	NA	NA	1311149419
5.182_428.15671	POS	5.182	428.157	C19 H25 N O10	1h-indol-3-yl 6-o-[(2r,3r,4r)-3,4-dihydroxy-4-(hydroxymethyl)tetrahydro-2-furanyl]-beta-d-glucopyranoside	0.00158538	3.71156	41.9544	level3	mzCloud	NA	NA	NA	NA	NA	NA	NA	NA	NA	5.17407e+07
5.746_611.16065	POS	5.746	611.161	C27 H30 O16	2''-o-脽-l-galactopyranosylorientin	-1.05e-05	-0.0172756	90.57	level1	PMDB	NA	NA	NA	NA	NA	Flavonoids	NA	NA	NA	2.72062e+08
6.14_354.14478	POS	6.14	354.145	C19 H19 N3 O4	2'-({[2-(2-oxo-1-imidazolidinyl)ethyl]amino}carbonyl)[1,1'-biphenyl]-2-carboxylic acid	-5.72e-05	-0.162003	30.6786	level3	mzCloud	NA	NA	NA	NA	NA	NA	NA	NA	NA	3.05141e+07
20.785_393.27850	POS	20.785	393.279	C27 H36 O2	2,2'-methylenebis(6-cyclohexyl-4-methylphenol)	-0.000303	-0.773678	60.0003	level2	mzCloud	NA	NA	NA	NA	NA	NA	NA	NA	NA	1.23295e+07
11.811_158.15433	POS	11.811	158.154	C9 H19 N O	2,2,6,6-tetramethyl-4-piperidinol	3.87E-04	2.46007	72.8969	level2	mzCloud	NA	NA	NA	NA	NA	NA	NA	NA	NA	1.38148e+07
16.147_304.15552	POS	16.147	304.156	C17 H18 O4	2,2-dimethyl-5-pentacyclo[5.4.0.0~2,6~.0~3,10~.0~5,9~]undec-8-yliden-1,3-dioxane-4,6-dione	17.0277	59512.4	62.671	level2	mzCloud	NA	NA	NA	NA	NA	NA	NA	NA	NA	1.83222e+07
3.636_179.11819	POS	3.636	179.118	C10 H14 N2 O	2,2-dimethyl-n-(4-pyridinyl)propanamide	3.05E-04	1.71203	84.6287	level2	mzCloud	NA	NA	NA	NA	NA	NA	NA	NA	NA	NA
12.284_391.25940	POS	12.284	391.259	C25 H36 O2	2,2-methylenebis(4-ethyl-6-tert-butylphenol)	21.9806	59685.8	35.9145	level3	mzCloud	NA	NA	NA	NA	NA	NA	NA	NA	NA	8.71478e+07
5.093_217.09743	POS	5.093	217.097	C12 H12 N2 O2	2,3,4,9-tetrahydro-1h-脽-carboline-3-carboxylic acid	2.80E-04	1.29437	92.3683	level2	mzCloud	NA	NA	NA	NA	NA	NA	NA	NA	NA	5.34893e+08
6.188_377.15677	POS	6.188	377.157	C20 H24 O7	2,3-dihydroxy-1-(7-methoxy-2-oxo-2h-chromen-6-yl)-3-methylbutyl (2z)-2-methylbut-2-enoate	-0.00271075	-7.20653	59.9583	level3	mzCloud	NA	NA	NA	NA	NA	NA	NA	NA	NA	NA
13.15_285.24234	POS	13.15	285.242	C17 H34 O4	2,3-dihydroxypropyl 12-methyltridecanoate	-18.0105	-59588.9	67.3101	level2	mzCloud	NA	NA	NA	NA	NA	NA	NA	NA	NA	NA
10.715_349.19897	POS	10.715	349.199	C18 H30 O5	2,3-dinor-11脽-prostaglandin f2a	21.9824	67387.3	72.8552	level2	mzCloud	NA	NA	NA	NA	NA	NA	NA	NA	NA	1.58451e+07
10.884_349.19879	POS	10.884	349.199	C18 H30 O5	2,3-dinor-8-iso prostaglandin f2?	21.9822	67386.8	81.3224	level2	mzCloud	NA	NA	NA	NA	NA	NA	NA	NA	NA	2.00215e+07
3.068_194.11807	POS	3.068	194.118	C11 H15 N O2	2,3-mdma	5.17E-04	2.67842	81.266	level2	mzCloud	NA	NA	NA	NA	NA	NA	NA	NA	NA	1.44116e+08
9.961_393.20566	POS	9.961	393.206	C25 H28 O4	2,4-bis(3-methyl-2-buten-1-yl)-6a,11a-dihydro-6h-[1]benzofuro[3,2-c]chromene-3,9-diol	-0.000378	-0.96357	66.0758	level2	mzCloud	NA	NA	NA	NA	NA	NA	NA	NA	NA	2.47455e+07
4.71_305.14984	POS	4.71	305.15	C17 H16 N6	2,4-diaziran-1-yl-6-(1-phenyl-1h-pyrrol-2-yl)-1,3,5-triazine	-0.0010798	-3.5503	57.1714	level3	mzCloud	NA	NA	NA	NA	NA	NA	NA	NA	NA	NA
5.051_395.21786	POS	5.051	395.218	C23 H32 O4	2,4-dihydroxy-6-methyl-3-[(2e)-3-methyl-5-[(1s,2r,6r)-1,2,6-trimethyl-3-oxocyclohexyl]pent-2-en-1-yl]benzaldehyde	21.9805	59050.9	71.9049	level2	mzCloud	NA	NA	NA	NA	NA	NA	NA	NA	NA	NA
15.207_311.25803	POS	15.207	311.258	C19 H36 O4	2,4-dihydroxyheptadec-16-en-1-yl acetate	-18.0106	-54866.7	74.4495	level2	mzCloud	NA	NA	NA	NA	NA	NA	NA	NA	NA	6.91053e+07
5.743_438.21268	POS	5.743	438.213	C21 H29 N5 O4	2,5-anhydro-4,6-dideoxy-6-{[(1-methyl-1h-pyrazol-4-yl)carbonyl]amino}-4-(4-phenyl-1-piperazinyl)-d-galactitol	21.9834	52943.8	65.3563	level2	mzCloud	NA	NA	NA	NA	NA	NA	NA	NA	NA	1.03794e+08
6.452_452.22751	POS	6.452	452.228	C24 H29 N5 O4	2,5-anhydro-6-[(1h-benzimidazol-5-ylcarbonyl)amino]-4,6-dideoxy-4-(4-phenyl-1-piperazinyl)-d-galactitol	-0.00172236	-3.81709	46.1552	level3	mzCloud	NA	NA	NA	NA	NA	NA	NA	NA	NA	3.23495e+07
2.131_327.97711	POS	2.131	327.977	C14 H11 Cl2 N S2	2,6-dichlorobenzyl anilinomethanedithioate	-0.00116094	-3.5506	8.10584	level3	mzCloud	NA	NA	NA	NA	NA	NA	NA	NA	NA	4.36514e+06
6.768_231.11263	POS	6.768	231.113	C13 H14 N2 O2	2,6-dimethyl-5-(4-methylphenoxy)pyrimidin-4-ol	-0.000179	-0.77846	65.4133	level2	mzCloud	NA	NA	NA	NA	NA	NA	NA	NA	NA	1.65964e+07
8.756_152.10703	POS	8.756	152.107	C9 H13 N O	2-((dimethylamino)methyl)phenol	3.45E-05	0.228501	36.2927	level3	mzCloud	NA	NA	NA	NA	NA	NA	NA	NA	NA	2.0469e+07
2.472_204.11368	POS	2.472	204.114	C11 H13 N3 O	2-(1,2,3,4-tetrahydronaphthalen-1-yliden)hydrazine-1-carboxamide	5.39E-04	2.65555	48.5754	level3	mzCloud	NA	NA	NA	NA	NA	NA	NA	NA	NA	3.93362e+07
6.528_311.10260	POS	6.528	311.103	C17 H14 N2 O4	2-(1,3-benzodioxol-5-yl)-5-(3-methoxybenzyl)-1,3,4-oxadiazole	-3.34e-05	-0.107555	70.4567	level2	mzCloud	NA	NA	NA	NA	NA	NA	NA	NA	NA	NA
1.265_430.22888	POS	1.265	430.229	C22 H31 N5 O2 S	2-(1-adamantyl)-6-{[(5-hydroxy-4-pentyl-4h-1,2,4-triazol-3-yl)thio]methyl}pyrimidin-4-ol	0.00175938	4.09901	26.8437	level3	mzCloud	NA	NA	NA	NA	NA	NA	NA	NA	NA	7.78225e+07
16.696_364.13379	POS	16.696	364.134	C17 H21 N3 O4 S	2-(1-{2-[(5-methoxy[1,3]thiazolo[5,4-b]pyridin-2-yl)amino]-2-oxoethyl}cyclohexyl)acetic acid	0.0012357	3.40296	27.6228	level3	mzCloud	NA	NA	NA	NA	NA	NA	NA	NA	NA	7.75322e+06
0.765_435.18250	POS	0.765	435.183	C27 H22 N4 O2	2-(1h-benzimidazol-2-yl)-n-[4-(benzyloxy)phenyl]benzamide	9.43E-04	2.17108	43.6683	level3	mzCloud	NA	NA	NA	NA	NA	NA	NA	NA	NA	NA
4.298_187.08708	POS	4.298	187.087	C11 H10 N2 O	2-(1h-indol-3-yl)-4,5-dihydro-1,3-oxazole	4.92E-04	2.64607	83.6897	level2	mzCloud	NA	NA	NA	NA	NA	NA	NA	NA	NA	4.69255e+07
7.632_336.18323	POS	7.632	336.183	C19 H21 N5 O	2-(2,5-dimethylbenzyl)-1,6,8-trimethyl-1,2,3,6-tetrahydrodipyrazolo[3,4-b:3,4-d]pyridin-3-one	0.00134068	3.99994	55.3839	level3	mzCloud	NA	NA	NA	NA	NA	NA	NA	NA	NA	8.49809e+06
5.252_265.15482	POS	5.252	265.155	C14 H20 N2 O3	2-(2-amino-3-methylbutanamido)-3-phenylpropanoic acid	1.47E-04	0.555159	87.4295	level2	mzCloud	NA	NA	NA	NA	NA	NA	NA	NA	NA	5.614e+07
8.895_256.09736	POS	8.895	256.097	C15 H13 N O3	2-(2-hydroxypropyl)-1h-benzo[de]isoquinoline-1,3(2h)-dione	5.42E-04	2.12643	67.7937	level2	mzCloud	NA	NA	NA	NA	NA	NA	NA	NA	NA	1.29464e+07
5.307_426.17621	POS	5.307	426.176	C21 H23 N5 O5	2-(2-methoxyethoxy)-3-{5-[(2s)-1-(4-nitrobenzyl)-2-pyrrolidinyl]-1,2,4-oxadiazol-3-yl}pyridine	-0.000987	-2.32101	50.354	level3	mzCloud	NA	NA	NA	NA	NA	NA	NA	NA	NA	3.04351e+07
4.807_246.11270	POS	4.807	246.113	C14 H15 N O3	2-(3,3-dimethyl-2-oxobutyl)-1h-isoindole-1,3(2h)-dione	2.32E-04	0.944639	55.0833	level3	mzCloud	NA	NA	NA	NA	NA	NA	NA	NA	NA	NA
5.401_343.17523	POS	5.401	343.175	C18 H22 N4 O3	2-(3,4-dimethoxyphenyl)-1-[4-(2-pyrimidinyl)piperazino]-1-ethanone	-0.00117271	-3.42727	41.1556	level3	mzCloud	NA	NA	NA	NA	NA	NA	NA	NA	NA	6.09094e+07
5.284_357.18118	POS	5.284	357.181	C20 H24 N2 O4	2-(3,4-dimethoxyphenyl)-n-(4-morpholinophenyl)acetamide	2.99E-04	0.839791	70.4713	level2	mzCloud	NA	NA	NA	NA	NA	NA	NA	NA	NA	NA
2.907_355.08029	POS	2.907	355.08	C19 H14 O7	2-(3,5-dihydroxy-1,4-dioxo-1,4-dihydronaphthalen-2-yl)-3-methoxy-5-methylbenzoic acid	-0.000938	-2.64776	43.4194	level3	mzCloud	NA	NA	NA	NA	NA	NA	NA	NA	NA	3.40726e+07
1.548_306.10095	POS	1.548	306.101	C15 H16 Cl N3 O2	2-(3-chloro-4-methylphenyl)-6-methyl-4-pyrimidinyl n,n-dimethylcarbamate	5.71E-04	1.87201	37.1166	level3	mzCloud	NA	NA	NA	NA	NA	NA	NA	NA	NA	3.57442e+07
4.417_283.16541	POS	4.417	283.165	C14 H22 N2 O4	2-(3-{[3-(tetrahydro-2h-pyran-4-ylamino)-3-oxetanyl]methyl}-1,2-oxazol-5-yl)ethanol	1.72E-04	0.608111	56.0295	level3	mzCloud	NA	NA	NA	NA	NA	NA	NA	NA	NA	NA
6.154_314.18634	POS	6.154	314.186	C18 H23 N3 O2	2-(4-methylphenyl)-5-[(3s)-1-(tetrahydro-2h-pyran-4-yl)-3-pyrrolidinyl]-1,3,4-oxadiazole	3.68E-05	0.117543	70.4772	level2	mzCloud	NA	NA	NA	NA	NA	NA	NA	NA	NA	NA
17.02_440.30072	POS	17.02	440.301	C25 H37 N5 O2	2-(4-{[(1s,4s,6s)-6-isopropyl-3-methyl-4-{[5-(4-pyridinyl)-1,3,4-oxadiazol-2-yl]methyl}-2-cyclohexen-1-yl]methyl}-1-piperazinyl)ethanol	-0.00128173	-2.91769	46.8545	level3	mzCloud	NA	NA	NA	NA	NA	NA	NA	NA	NA	NA
2.502_320.14911	POS	2.502	320.149	C17 H21 N O5	2-(acetylamino)-3-[3-(cyclopentyloxy)-2-methoxyphenyl]acrylic acid	-0.00014	-0.439846	28.2419	level3	mzCloud	NA	NA	NA	NA	NA	NA	NA	NA	NA	NA
5.364_263.10275	POS	5.364	263.103	C13 H14 N2 O4	2-(acetylamino)-3-[4-(acetylamino)phenyl]acrylic acid	1.19E-04	0.454932	61.9433	level2	mzCloud	NA	NA	NA	NA	NA	NA	NA	NA	NA	1.44457e+08
8.498_222.11285	POS	8.498	222.113	C12 H15 N O3	2-(acetylamino)-4-phenylbutanoic acid	3.84E-04	1.73729	63.2352	level2	mzCloud	NA	NA	NA	NA	NA	NA	NA	NA	NA	NA
3.048_165.10265	POS	3.048	165.103	C9 H12 N2 O	2-(cyclopropylcarbonyl)-3-(dimethylamino)acrylonitrile	4.06E-04	2.47591	24.5588	level3	mzCloud	NA	NA	NA	NA	NA	NA	NA	NA	NA	2.04937e+07
4.964_246.12410	POS	4.964	246.124	C13 H15 N3 O2	2-(morpholinomethyl)quinazolin-4-ol	3.96E-04	1.6174	43.168	level3	mzCloud	NA	NA	NA	NA	NA	NA	NA	NA	NA	5.61451e+07
1.018_365.08490	POS	1.018	365.085	C16 H17 Cl N4 O2 S	2-(tert-butyl)-6-[(4-chlorophenyl)sulfonyl]pyrazolo[1,5-a]pyrimidin-7-amine	0.00154916	4.25505	37.1013	level3	mzCloud	NA	NA	NA	NA	NA	NA	NA	NA	NA	5.88493e+07
3.911_218.13902	POS	3.911	218.139	C11 H15 N5	2-(tert-butyl)-7,8-dihydroimidazo[1,2-a]pyrazolo[1,5-c][1,3,5]triazine	-0.000999	-4.60204	30.7703	level3	mzCloud	NA	NA	NA	NA	NA	NA	NA	NA	NA	1.70681e+08
9.78_272.14328	POS	9.78	272.143	C12 H21 N3 O2 S	2-(tert-butylsulfonyl)-3-(piperidinoamino)acrylonitrile	5.56E-04	2.05015	39.755	level3	mzCloud	NA	NA	NA	NA	NA	NA	NA	NA	NA	1.34766e+07
9.961_489.24820	POS	9.961	489.248	C28 H32 N4 O4	2-({[4-(benzyloxy)anilino]carbonyl}amino)-n-(3-morpholinopropyl)benzamide	-0.00144509	-2.95977	19.6427	level3	mzCloud	NA	NA	NA	NA	NA	NA	NA	NA	NA	4.25319e+07
3.952_496.26611	POS	3.952	496.266	C25 H38 F N3 O4 S	2-[(1s,4s,5s)-4-({[(4-fluorophenyl)sulfonyl]amino}methyl)-5-isopropyl-2-methyl-2-cyclohexen-1-yl]-n-[2-(4-morpholinyl)ethyl]acetamide	0.00213121	4.30325	66.8748	level2	mzCloud	NA	NA	NA	NA	NA	NA	NA	NA	NA	NA
15.695_485.28806	POS	15.695	485.288	C26 H40 N4 O2	2-[(1s,4s,5s)-4-{[(cyclohexylcarbamoyl)amino]methyl}-5-isopropyl-2-methyl-2-cyclohexen-1-yl]-n-(3-pyridinylmethyl)acetamide	21.9836	49926.9	75.7517	level2	mzCloud	NA	NA	NA	NA	NA	NA	NA	NA	NA	4.33571e+07
8.082_280.11765	POS	8.082	280.118	C15 H21 N S2	2-[(2,3,4,5,6-pentamethylbenzyl)thio]-4,5-dihydro-1,3-thiazole	-0.0011724	-4.20046	47.2535	level3	mzCloud	NA	NA	NA	NA	NA	NA	NA	NA	NA	5.82908e+07
5.178_358.04025	POS	5.178	358.04	C16 H14 Cl2 F N O3	2-[(2-chloro-6-fluorobenzyl)oxy]ethyl n-(4-chlorophenyl)carbamate	-0.000501	-1.40257	28.2302	level3	mzCloud	NA	NA	NA	NA	NA	NA	NA	NA	NA	5.58186e+06
8.189_307.14395	POS	8.189	307.144	C19 H18 N2 O2	2-[(2-cyclohex-1-en-1-ylethyl)amino]-2-(1,3-dioxo-1,3-dihydro-2h-inden-2-ylidene)acetonitrile	-0.000153	-0.499626	27.4988	level3	mzCloud	NA	NA	NA	NA	NA	NA	NA	NA	NA	5.74747e+06
0.979_234.09740	POS	0.979	234.097	C10 H11 N5 O2	2-[(2-methylimidazo[1,2-a]pyridin-3-yl)carbonyl]hydrazine-1-carboxamide	-0.00115069	-4.93666	35.3086	level3	mzCloud	NA	NA	NA	NA	NA	NA	NA	NA	NA	NA
13.721_311.17694	POS	13.721	311.177	C19 H24 N2 O3	2-[(2-piperidinoanilino)carbonyl]-2-cyclohexene-1-carboxylic acid	0.00152686	4.65251	56.7722	level3	mzCloud	NA	NA	NA	NA	NA	NA	NA	NA	NA	3.3914e+07
4.943_367.19659	POS	4.943	367.197	C17 H26 N4 O5	2-[(2s,3r,4s,5r)-3,4-dihydroxy-5-{[(isopropylcarbamoyl)amino]methyl}tetrahydro-2-furanyl]-n-(3-pyridinylmethyl)acetamide	-0.00096	-2.62071	36.6374	level3	mzCloud	NA	NA	NA	NA	NA	NA	NA	NA	NA	3.71506e+07
6.491_401.18002	POS	6.491	401.18	C20 H24 N4 O5	2-[(2s,3r,4s,5r)-3,4-dihydroxy-5-{[(phenylcarbamoyl)amino]methyl}tetrahydro-2-furanyl]-n-(3-pyridinylmethyl)acetamide	-0.00192316	-4.80579	50.7076	level3	mzCloud	NA	NA	NA	NA	NA	NA	NA	NA	NA	2.34668e+07
10.008_446.27972	POS	10.008	446.28	C26 H37 N3 O2	2-[(3r,4s)-3-({5-[4-(2-methyl-2-propanyl)phenyl]-1,2-oxazol-3-yl}methyl)-4-piperidinyl]-1-(1-piperidinyl)ethanone	21.9839	51935.9	65.2546	level2	mzCloud	NA	NA	NA	NA	NA	NA	NA	NA	NA	NA
0.921_423.12665	POS	0.921	423.127	C20 H21 F N4 O2 S	2-[(3r,4s)-3-{[5-(4-fluorophenyl)-1,2-oxazol-3-yl]methyl}-4-piperidinyl]-n-(1,3-thiazol-2-yl)acetamide	21.9824	54937.3	51.3297	level3	mzCloud	NA	NA	NA	NA	NA	NA	NA	NA	NA	2.61355e+07
14.269_433.25601	POS	14.269	433.256	C24 H34 N4 O2	2-[(3r,4s)-3-{[5-(cyclohexylmethyl)-1,2-oxazol-3-yl]methyl}-4-piperidinyl]-n-(3-pyridinylmethyl)acetamide	21.9806	53576.1	80.267	level2	mzCloud	NA	NA	NA	NA	NA	NA	NA	NA	NA	NA
8.96_462.27197	POS	8.96	462.272	C26 H37 N3 O3	2-[(3r,4s)-3-{[5-(cyclohexylmethyl)-1,2-oxazol-3-yl]methyl}-4-piperidinyl]-n-(4-methoxybenzyl)acetamide	21.9812	50038.8	56.0568	level3	mzCloud	NA	NA	NA	NA	NA	NA	NA	NA	NA	5.24926e+07
11.237_285.20825	POS	11.237	285.208	C17 H24 N4	2-[(3s)-1-(1-methyl-4-piperidinyl)-3-pyrrolidinyl]-1h-benzimidazole	8.75E-04	3.07936	22.1876	level3	mzCloud	NA	NA	NA	NA	NA	NA	NA	NA	NA	NA
10.631_309.20822	POS	10.631	309.208	C19 H24 N4	2-[(3s)-1-(cyclohexylmethyl)-3-pyrrolidinyl]-1h-benzimidazole-5-carbonitrile	8.48E-04	2.75174	49.4932	level3	mzCloud	NA	NA	NA	NA	NA	NA	NA	NA	NA	NA
11.687_243.16101	POS	11.687	243.161	C14 H18 N4	2-[(3s)-1-cyclobutyl-3-pyrrolidinyl]-1h-imidazo[4,5-b]pyridine	5.88E-04	2.42645	31.9794	level3	mzCloud	NA	NA	NA	NA	NA	NA	NA	NA	NA	NA
2.196_456.17307	POS	2.196	456.173	C27 H25 N3 O2 S	2-[(5-{[(7-methyl-2,3-dihydro-1h-inden-4-yl)oxy]methyl}-4-phenyl-4h-1,2,4-triazol-3-yl)thio]-1-phenylethan-1-one	-0.000959	-2.10713	27.2131	level3	mzCloud	NA	NA	NA	NA	NA	NA	NA	NA	NA	NA
5.26_389.15753	POS	5.26	389.158	C21 H24 O7	2-[(8s,9r)-9-(acetyloxy)-2-oxo-2h,8h,9h-furo[2,3-h]chromen-8-yl]propan-2-yl 3-methylbutanoate	-0.00194781	-5.01816	55.9615	level3	mzCloud	NA	NA	NA	NA	NA	NA	NA	NA	NA	1.09142e+07
8.774_400.17828	POS	8.774	400.178	C20 H22 F N5 O3	2-[(allylcarbamoyl)amino]-1,4:3,6-dianhydro-2,5-dideoxy-5-{[4-(3-fluorophenyl)-2-pyrimidinyl]amino}-l-iditol	3.39E-04	0.850266	42.891	level3	mzCloud	NA	NA	NA	NA	NA	NA	NA	NA	NA	1.85587e+07
2.293_240.08693	POS	2.293	240.087	C11 H13 N O5	2-[(carboxymethyl)(methyl)amino]-5-methoxybenzoic acid	2.80E-04	1.17242	46.2105	level3	mzCloud	NA	NA	NA	NA	NA	NA	NA	NA	NA	NA
6.485_327.15894	POS	6.485	327.159	C20 H22 O4	2-[1-(2h-1,3-benzodioxol-5-yl)propan-2-yl]-6-methoxy-4-(prop-2-en-1-yl)phenol	-0.00015	-0.460347	71.2426	level2	mzCloud	NA	NA	NA	NA	NA	NA	NA	NA	NA	1.29703e+07
5.516_487.19278	POS	5.516	487.193	C21 H27 N O11	2-[1-[4,5-dihydroxy-3-[(2s,3r,4s,5s,6r)-3,4,5-trihydroxy-6-(hydroxymethyl)oxan-2-yl]oxyoxan-2-yl]indol-3-yl]acetic acid	17.0271	36292.8	21.9589	level3	mzCloud	NA	NA	NA	NA	NA	NA	NA	NA	NA	8.19151e+07
11.817_449.11160	POS	11.817	449.112	C21 H22 Cl2 N4 O3	2-[2-(2,5-dichloroanilino)-2-oxoethyl]-n-(3,5-dimethylphenyl)-3-oxotetrahydro-1(2h)-pyrazinecarboxamide	-0.00256971	-5.73458	24.1768	level3	mzCloud	NA	NA	NA	NA	NA	NA	NA	NA	NA	NA
2.915_239.09528	POS	2.915	239.095	C10 H14 N4 O S	2-[4-(dimethylamino)-2-hydroxybenzylidene]hydrazine-1-carbothioamide	-0.000832	-3.49647	32.0866	level3	mzCloud	NA	NA	NA	NA	NA	NA	NA	NA	NA	136497783
2.605_238.10789	POS	2.605	238.108	C12 H15 N O4	2-acetamido-3-(4-methoxyphenyl)propanoic acid	5.10E-04	2.15275	59.1019	level3	mzCloud	NA	NA	NA	NA	NA	NA	NA	NA	NA	1.72736e+08
6.268_401.15945	POS	6.268	401.159	C22 H26 O8	2-acetyl-6-(3-butyryl-2,4,6-trihydroxy-5-methylbenzyl)-3,5-dihydroxy-4,4-dimethyl-2,5-cyclohexadien-1-one	-2.12e-05	-0.05063	28.7449	level3	mzCloud	NA	NA	NA	NA	NA	NA	NA	NA	NA	182635551
7.216_151.11183	POS	7.216	151.112	C10 H14 O	2-adamantanone	7.90E-05	0.526506	89.5859	level2	PMDB	NA	NA	NA	NA	NA	Others	NA	NA	NA	5.16202e+07
2.669_134.09666	POS	2.669	134.097	C9 H11 N	2-ai	2.38E-04	1.7918	79.6698	level2	mzCloud	NA	NA	NA	NA	NA	NA	NA	NA	NA	NA
1.217_190.10789	POS	1.217	190.108	C8 H15 N O4	2-aminooctanedioic acid	5.10E-04	2.69919	66.3717	level2	mzCloud	NA	NA	NA	NA	NA	NA	NA	NA	NA	4.5027e+07
5.845_387.28543	POS	5.845	387.285	C23 H40 O3	2-arachidonyl glycerol ether	21.9804	60336.4	75.6024	level2	mzCloud	NA	NA	NA	NA	NA	NA	NA	NA	NA	5.18111e+07
6.562_314.18625	POS	6.562	314.186	C18 H23 N3 O2	2-benzyl-5-[(3s)-1-(tetrahydro-2h-pyran-4-yl)-3-pyrrolidinyl]-1,3,4-oxadiazole	-5.47e-05	-0.17479	68.1863	level2	mzCloud	NA	NA	NA	NA	NA	NA	NA	NA	NA	NA
16.364_363.25024	POS	16.364	363.25	C20 H36 O4	2-butenedioic acid (2z)-, dioctyl ester	-0.000345	-1.01491	19.4208	level3	mzCloud	NA	NA	NA	NA	NA	NA	NA	NA	NA	NA
6.622_313.15424	POS	6.622	313.154	C18 H20 N2 O3	2-ethoxy-2'-ethyloxanilide	-0.000433	-1.38777	69.7237	level2	mzCloud	NA	NA	NA	NA	NA	NA	NA	NA	NA	9.30708e+07
5.417_230.15410	POS	5.417	230.154	C15 H21 N O2	2-ethyl-2-(3-methoxyphenyl)cyclohexanone oxime	1.68E-04	0.679799	64.0185	level2	mzCloud	NA	NA	NA	NA	NA	NA	NA	NA	NA	4.24052e+07
0.858_262.06897	POS	0.858	262.069	C14 H12 F N O S	2-fluoro-n-[3-(methylthio)phenyl]benzamide	-0.00067	-2.56553	66.3724	level2	mzCloud	NA	NA	NA	NA	NA	NA	NA	NA	NA	2.20962e+07
11.698_619.38708	POS	11.698	619.387	C35 H54 O9	2-hydroxy-22-(2-hydroxy-2-propanyl)-3,8,8,17,19-pentamethyl-23,24-dioxaheptacyclo[19.2.1.01,18 03,17 04,14 07,12 012,14]tetracos-4-en-9-yl 脽-d-xylopyranoside	0.00302531	4.89234	48.0655	level3	mzCloud	NA	NA	NA	NA	NA	NA	NA	NA	NA	NA
9.142_341.17560	POS	9.142	341.176	C21 H24 O4	2-hydroxy-4-methoxy-3-(3-methylbut-2-en-1-yl)-6-(2-phenylethyl)benzoic acid	8.62E-04	2.53521	39.7045	level3	mzCloud	NA	NA	NA	NA	NA	NA	NA	NA	NA	1.33814e+07
6.167_153.05487	POS	6.167	153.055	C8 H8 O3	2-hydroxy-4-methoxybenzaldehyde	2.50E-04	1.6438	54.3552	level3	PMDB	NA	NA	NA	NA	NA	Phenols and derivatives	NA	NA	NA	2.07256e+07
13.117_360.25063	POS	13.117	360.251	C22 H30 O3	2-hydroxy-6-[(8z,11z)-pentadeca-8,11,14-trien-1-yl]benzoic acid	17.0239	49745.4	71.0319	level2	mzCloud	NA	NA	NA	NA	NA	NA	NA	NA	NA	4.12924e+07
2.514_371.07443	POS	2.514	371.074	C17 H16 O8	2-hydroxy-6-[4-hydroxy-2-methoxy-6-(methoxycarbonyl)phenoxy]-4-methylbenzoic acid	21.9826	63153.2	71.1867	level2	mzCloud	NA	NA	NA	NA	NA	NA	NA	NA	NA	4.05031e+07
7.575_294.13373	POS	7.575	294.134	C16 H15 N5 O	2-imino-1-isobutyl-5-oxo-1,5-dihydro-2h-dipyrido[1,2-a:2,3-d]pyrimidine-3-carbonitrile	-0.00120865	-4.1233	39.2234	level3	mzCloud	NA	NA	NA	NA	NA	NA	NA	NA	NA	NA
5.862_167.11809	POS	5.862	167.118	C9 H14 N2 O	2-isobutyl-3-methoxypyrazine	1.98E-04	1.19269	70.8507	level2	mzCloud	NA	NA	NA	NA	NA	NA	NA	NA	NA	2.96341e+07
8.186_398.16016	POS	8.186	398.16	C22 H23 N O6	2-methoxy-3,5-dimethyl-6-(tetrahydro-4-(2-methyl-3-(4-nitrophenyl)-2-propenylidene)-2-furanyl)-4h-pyran-4-one	3.42E-04	0.861961	61.6783	level2	mzCloud	NA	NA	NA	NA	NA	NA	NA	NA	NA	NA
8.412_393.23088	POS	8.412	393.231	C23 H30 N4 O3	2-methoxy-n-({(2r,4s,5r)-5-[6-(2-methoxyphenyl)-2-methyl-4-pyrimidinyl]-1-azabicyclo[2.2.2]oct-2-yl}methyl)acetamide	-18.0082	-43897.6	68.0166	level2	mzCloud	NA	NA	NA	NA	NA	NA	NA	NA	NA	NA
7.686_324.21652	POS	7.686	324.217	C18 H29 N O4	2-methoxy-n-[(3s,3as,8s,9s,9as,9bs)-3,5a,9-trimethyl-2-oxododecahydronaphtho[1,2-b]furan-8-yl]acetamide	-0.000413	-1.27683	73.8599	level2	mzCloud	NA	NA	NA	NA	NA	NA	NA	NA	NA	7.47824e+07
3.538_194.11800	POS	3.538	194.118	C11 H15 N O2	2-oxa-4-azatetracyclo[6.3.1.1~6,10~.0~1,5~]tridecan-3-one	4.41E-04	2.28334	73.347	level2	mzCloud	NA	NA	NA	NA	NA	NA	NA	NA	NA	NA
1.216_158.09286	POS	1.216	158.093	C6 H11 N3 O2	2-oxopiperidine-3-carbohydrazide	4.62E-04	2.94	59.2496	level3	mzCloud	NA	NA	NA	NA	NA	NA	NA	NA	NA	1.25473e+07
2.774_213.07634	POS	2.774	213.076	C11 H8 N4 O	2-phenyl[1,3]oxazolo[5,4-d]pyrimidin-7-amine	-0.000748	-3.52595	31.8691	level3	mzCloud	NA	NA	NA	NA	NA	NA	NA	NA	NA	8.77562e+07
5.183_151.08685	POS	5.183	151.087	C8 H10 N2 O	2-phenylacetohydrazide	2.63E-04	1.75572	76.0185	level2	mzCloud	NA	NA	NA	NA	NA	NA	NA	NA	NA	3.08277e+07
10.33_385.25809	POS	10.33	385.258	C20 H34 N4 O2	2-{(3r,4s)-3-[(5-butyl-1,2-oxazol-3-yl)methyl]-4-piperidinyl}-1-(4-methyl-1-piperazinyl)ethanone	21.9826	60680.6	59.9291	level3	mzCloud	NA	NA	NA	NA	NA	NA	NA	NA	NA	3.39693e+07
15.894_425.29010	POS	15.894	425.29	C25 H36 N4 O2	2-{(3r,4s)-3-[(5-butyl-1,2-oxazol-3-yl)methyl]-4-piperidinyl}-1-(4-phenyl-1-piperazinyl)ethanone	-0.00100281	-2.36354	57.6064	level3	mzCloud	NA	NA	NA	NA	NA	NA	NA	NA	NA	3.02869e+08
10.54_371.24545	POS	10.54	371.245	C21 H30 N4 O2	2-{(3r,4s)-3-[(5-butyl-1,2-oxazol-3-yl)methyl]-4-piperidinyl}-n-(3-pyridinylmethyl)acetamide	0.00130015	3.51167	39.8214	level3	mzCloud	NA	NA	NA	NA	NA	NA	NA	NA	NA	NA
1.509_426.19772	POS	1.509	426.198	C22 H30 F N3 O2	2-{(3r,4s)-3-[(5-butyl-1,2-oxazol-3-yl)methyl]-4-piperidinyl}-n-(4-fluorobenzyl)acetamide	37.9582	98024.5	40.3127	level3	mzCloud	NA	NA	NA	NA	NA	NA	NA	NA	NA	4.98966e+07
11.802_384.26477	POS	11.802	384.265	C21 H35 N3 O2	2-{(3r,4s)-3-[(5-butyl-1,2-oxazol-3-yl)methyl]-4-piperidinyl}-n-cyclohexylacetamide	21.9846	60853.1	67.2854	level2	mzCloud	NA	NA	NA	NA	NA	NA	NA	NA	NA	2.85871e+07
4.474_449.19241	POS	4.474	449.192	C23 H29 F N2 O4 S	2-{(3r,4s)-3-ethyl-1-[(4-methoxyphenyl)sulfonyl]-4-piperidinyl}-n-(4-fluorobenzyl)acetamide	0.00193053	4.30746	61.7898	level2	mzCloud	NA	NA	NA	NA	NA	NA	NA	NA	NA	NA
8.868_383.16818	POS	8.868	383.168	C18 H21 F3 N4 O2	2-{1-[4-(trifluoromethyl)pyrimidin-2-yl]piperidin-4-yl}-2-azaspiro[4.4]nonane-1,3-dione	-0.000755	-1.97478	58.0649	level3	mzCloud	NA	NA	NA	NA	NA	NA	NA	NA	NA	1.04887e+07
12.411_588.37482	POS	12.411	588.375	C30 H53 N O10	2-{2-[(19-acetamido-16,18-dihydroxy-5,9-dimethyl-6-oxoicosan-7-yl)oxy]-2-oxoethyl}butanedioic acid	5.94E-04	1.01074	38.8139	level3	mzCloud	NA	NA	NA	NA	NA	NA	NA	NA	NA	NA
9.162_397.18378	POS	9.162	397.184	C18 H30 O8	2-{2-[(2z)-pent-2-en-1-yl]-3-{[3,4,5-trihydroxy-6-(hydroxymethyl)oxan-2-yl]oxy}cyclopentyl}acetic acid	21.9824	58746.1	70.9182	level2	mzCloud	NA	NA	NA	NA	NA	NA	NA	NA	NA	1.28976e+07
2.706_267.13446	POS	2.706	267.134	C13 H18 N2 O4	2-{2-oxo-2-[4-(1h-pyrrol-1-yl)piperidino]ethoxy}acetic acid	5.27E-04	1.97981	52.3121	level3	mzCloud	NA	NA	NA	NA	NA	NA	NA	NA	NA	6.59764e+07
3.436_306.13376	POS	3.436	306.134	C16 H16 O5	2-{2-oxo-2h,8h,9h-furo[2,3-h]chromen-8-yl}propan-2-yl acetate	17.0267	59100	37.7178	level3	mzCloud	NA	NA	NA	NA	NA	NA	NA	NA	NA	NA
5.102_413.12115	POS	5.102	413.121	C20 H22 O8	2-{3-hydroxy-5-[(e)-2-(4-hydroxyphenyl)ethenyl]phenoxy}-6-(hydroxymethyl)oxane-3,4,5-triol	21.9824	56346.2	61.3986	level2	mzCloud	NA	NA	NA	NA	NA	NA	NA	NA	NA	2.48192e+07
2.326_298.12903	POS	2.326	298.129	C15 H15 N5 O2	2-{4-[(5-methyl-3-isoxazolyl)carbonyl]piperazino}nicotinonitrile	-0.000854	-2.87262	35.6402	level3	mzCloud	NA	NA	NA	NA	NA	NA	NA	NA	NA	2.19644e+08
14.537_373.24060	POS	14.537	373.241	C23 H27 F N4 O	2-{4-[3-(5-fluoro-1h-indol-3-yl)propyl]piperazino}-n-phenylacetamide fumarate	-21.9832	-55764.3	40.8203	level3	mzCloud	NA	NA	NA	NA	NA	NA	NA	NA	NA	NA
7.433_393.16599	POS	7.433	393.166	C18 H22 N6 O3	2-{5-[(2s)-1-(1h-imidazol-2-ylmethyl)-2-pyrrolidinyl]-1,2,4-oxadiazol-3-yl}-4-(2-methoxyethoxy)pyridine	21.9834	59386.4	80.1078	level2	mzCloud	NA	NA	NA	NA	NA	NA	NA	NA	NA	NA
15.203_397.25818	POS	15.203	397.258	C22 H38 O7	2-{5-[2-({2-[5-(2-hydroxybutyl)oxolan-2-yl]propanoyl}oxy)butyl]oxolan-2-yl}propanoic acid	-18.0109	-43477	60.68	level2	mzCloud	NA	NA	NA	NA	NA	NA	NA	NA	NA	NA
8.783_400.26883	POS	8.783	400.269	C21 H36 O7	2-{5-[2-({2-[5-(2-hydroxybutyl)oxolan-2-yl]propanoyl}oxy)propyl]oxolan-2-yl}propanoic acid	-18.011	-44999.9	53.1212	level3	mzCloud	NA	NA	NA	NA	NA	NA	NA	NA	NA	5.67659e+07
9.856_346.16461	POS	9.856	346.165	C19 H20 O5	2-{7-oxo-2h,3h,7h-furo[3,2-g]chromen-2-yl}propan-2-yl 3-methylbut-2-enoate	17.0263	51888.6	58.9574	level3	mzCloud	NA	NA	NA	NA	NA	NA	NA	NA	NA	2.36173e+07
5.597_453.18610	POS	5.597	453.186	C24 H30 O7	2-{9-[(3-methylbutanoyl)oxy]-2-oxo-2h,8h,9h-furo[2,3-h]chromen-8-yl}propan-2-yl 3-methylbutanoate	21.9797	51091.8	38.6925	level3	mzCloud	NA	NA	NA	NA	NA	NA	NA	NA	NA	1.39359e+07
6.573_269.12851	POS	6.573	269.129	C16 H16 N2 O2	2-{[(2-{[(2-hydroxyphenyl)methylene]amino}ethyl)imino]methyl}phenol	5.52E-05	0.20592	40.3064	level3	mzCloud	NA	NA	NA	NA	NA	NA	NA	NA	NA	NA
5.89_331.12903	POS	5.89	331.129	C17 H18 N2 O5	2-{[(4,5-dimethoxy-2-nitrophenethyl)imino]methyl}phenol	1.80E-04	0.545709	50.5731	level3	mzCloud	NA	NA	NA	NA	NA	NA	NA	NA	NA	NA
18.419_461.39926	POS	18.419	461.399	C30 H52 O3	20(r)-protopanaxdiol	3.39E-04	0.737382	77.2814	level2	PMDB	NA	NA	NA	NA	NA	Terpenoids	NA	NA	NA	NA
12.04_344.22223	POS	12.04	344.222	C21 H29 N O3	25ip-nbome	2.09E-04	0.608085	62.6742	level2	mzCloud	NA	NA	NA	NA	NA	NA	NA	NA	NA	2.53924e+07
20.083_376.19315	POS	20.083	376.193	C21 H29 N O3 S	25t7-nbome	-0.000945	-2.51941	23.741	level3	mzCloud	NA	NA	NA	NA	NA	NA	NA	NA	NA	NA
3.716_196.13358	POS	3.716	196.134	C11 H17 N O2	2c-d	3.70E-04	1.89672	26.2193	level3	mzCloud	NA	NA	NA	NA	NA	NA	NA	NA	NA	NA
9.04_236.12840	POS	9.04	236.128	C13 H17 N O3	3',4'-methylenedioxy-n-isopropylaminocathinone	2.83E-04	1.20266	54.8326	level3	mzCloud	NA	NA	NA	NA	NA	NA	NA	NA	NA	NA
11.927_305.17477	POS	11.927	305.175	C18 H24 O4	3,12-dihydroxy-13-methoxypodocarpa-8,11,13-trien-7-one	3.84E-05	0.126312	72.3414	level2	mzCloud	NA	NA	NA	NA	NA	NA	NA	NA	NA	NA
3.165_250.14401	POS	3.165	250.144	C14 H19 N O3	3,3-dimethyl-2-morpholino-2,3-dihydrobenzo[b]furan-5-ol	2.42E-04	0.973166	76.1064	level2	mzCloud	NA	NA	NA	NA	NA	NA	NA	NA	NA	NA
3.794_290.15027	POS	3.794	290.15	C15 H19 N3 O3	3,3-dimethyl-5-[(1-methyl-1h-indazol-3-yl)amino]-5-oxopentanoic acid	3.51E-04	1.21239	65.6658	level2	mzCloud	NA	NA	NA	NA	NA	NA	NA	NA	NA	1.51035e+08
7.514_319.20111	POS	7.514	319.201	C18 H26 N2 O3	3,3-dimethyl-5-oxo-5-(2-piperidinoanilino)pentanoic acid	-0.000508	-1.59767	64.0661	level2	mzCloud	NA	NA	NA	NA	NA	NA	NA	NA	NA	3.37008e+07
1.669_298.12833	POS	1.669	298.128	C14 H19 N O6	3,4,5-trihydroxy-6-methyloxan-2-yl 2-(methylamino)benzoate	-0.000187	-0.630665	52.9035	level3	mzCloud	NA	NA	NA	NA	NA	NA	NA	NA	NA	NA
5.412_303.13417	POS	5.412	303.134	C16 H15 N O4	3,4-dihydroxy-4-(4-methoxyphenyl)-1,2,3,4-tetrahydroquinolin-2-one	17.0268	59722.1	70.2295	level2	mzCloud	NA	NA	NA	NA	NA	NA	NA	NA	NA	5.6811e+07
7.716_292.19046	POS	7.716	292.19	C17 H25 N O3	3,4-dimethoxy-a-pyrrolidinopentiophenone	-0.00026	-0.892822	66.7087	level2	mzCloud	NA	NA	NA	NA	NA	NA	NA	NA	NA	1.18459e+08
15.353_213.16414	POS	15.353	213.164	C12 H12 [2]H5 N O2	3,4-mdea-d5	-0.00045	-2.12246	42.1502	level3	mzCloud	NA	NA	NA	NA	NA	NA	NA	NA	NA	1.19232e+07
9.806_222.14883	POS	9.806	222.149	C13 H19 N O2	3,4-mdpa	-2.12e-05	-0.0957372	72.0935	level2	mzCloud	NA	NA	NA	NA	NA	NA	NA	NA	NA	1.26861e+07
5.093_305.18607	POS	5.093	305.186	C17 H24 N2 O3	3,4-methylenedioxy u-47700	9.65E-05	0.317326	51.5743	level3	mzCloud	NA	NA	NA	NA	NA	NA	NA	NA	NA	NA
7.822_271.05984	POS	7.822	271.06	C15 H10 O5	3,5,7-trihydroxy-2-phenyl-4h-chromen-4-one	-0.000255	-0.944109	88.7605	level2	mzCloud	NA	NA	NA	NA	NA	NA	NA	NA	NA	1.12986e+08
11.033_257.08105	POS	11.033	257.081	C15 H12 O4	3,5-di(2-furylmethylidene)tetrahydro-2h-pyran-4-one	2.19E-04	0.856385	36.3298	level3	mzCloud	NA	NA	NA	NA	NA	NA	NA	NA	NA	2.83508e+07
9.609_451.15985	POS	9.609	451.16	C22 H26 O10	3,5-dihydroxy-2-[3-(4-methoxyphenyl)propanoyl]phenyl 脽-d-glucopyranoside	-0.000108	-0.239857	63.1415	level2	mzCloud	NA	NA	NA	NA	NA	NA	NA	NA	NA	9.39028e+07
6.526_183.06531	POS	6.526	183.065	C9 H10 O4	3,5-dimethoxy-4-hydroxybenzaldehyde	1.22E-04	0.671694	79.6329	level2	PMDB	NA	NA	NA	NA	NA	Phenols and derivatives	NA	NA	NA	2.66673e+07
7.431_154.08653	POS	7.431	154.087	C8 H11 N O2	3,5-dimethoxyaniline	2.77E-04	1.81235	73.7491	level2	mzCloud	NA	NA	NA	NA	NA	NA	NA	NA	NA	NA
7.714_306.16968	POS	7.714	306.17	C17 H20 O4	3,6,9-tris(methylene)-2-oxododecahydroazuleno[4,5-b]furan-8-yl acetate	17.0262	59091	56.8399	level3	mzCloud	NA	NA	NA	NA	NA	NA	NA	NA	NA	6.05747e+07
13.122_295.09035	POS	13.122	295.09	C17 H14 N2 O S	3-(1,2,3,4-tetrahydroisoquinolin-2-yl)-2-(2-thienylcarbonyl)acrylonitrile	3.88E-04	1.31896	26.7148	level3	mzCloud	NA	NA	NA	NA	NA	NA	NA	NA	NA	NA
1.872_199.10828	POS	1.872	199.108	C9 H14 N2 O3	3-(1-hydroxyethyl)-2,3,6,7,8,8a-hexahydropyrrolo[1,2-a]pyrazine-1,4-dione	5.47E-04	2.75929	74.8495	level2	mzCloud	NA	NA	NA	NA	NA	NA	NA	NA	NA	2.47565e+08
8.655_280.11771	POS	8.655	280.118	C14 H14 O5	3-(2,3-dihydroxy-5-methylphenoxy)-5-methylbenzene-1,2-diol	17.0263	64965	33.4126	level3	mzCloud	NA	NA	NA	NA	NA	NA	NA	NA	NA	1.81098e+07
1.485_291.04803	POS	1.485	291.048	C15 H9 Cl F2 N2	3-(2-chlorophenyl)-3-(2,4-difluoroanilino)acrylonitrile	-0.00147433	-5.08316	41.2249	level3	mzCloud	NA	NA	NA	NA	NA	NA	NA	NA	NA	NA
10.289_269.13828	POS	10.289	269.138	C15 H13 N3 O	3-(3,4-dimethylphenyl)-3,4-dihydro-1,2,3-benzotriazin-4-one	17.0251	67800.6	55.7111	level3	mzCloud	NA	NA	NA	NA	NA	NA	NA	NA	NA	6.85964e+06
7.591_263.09116	POS	7.591	263.091	C14 H14 O5	3-(3-furylmethylidene)-1,5-dioxaspiro[5.5]undecane-2,4-dione	-0.000244	-0.931167	70.98	level2	mzCloud	NA	NA	NA	NA	NA	NA	NA	NA	NA	1.7648e+07
6.138_152.07088	POS	6.138	152.071	C8 H9 N O2	3-(3-pyridinyl)propanoic acid	2.67E-04	1.76946	80.8503	level2	mzCloud	NA	NA	NA	NA	NA	NA	NA	NA	NA	NA
7.794_624.35822	POS	7.794	624.358	C30 H49 N5 O9	3-(3-sec-butyl-6-isopropyl-5,8,9-trimethyl-1,4,7,10,14,17-hexaoxoicosahydropyrrolo[1,2-d][1,4,7,10,13,16]oxapentaazacyclononadecin-16-yl)-2-methylpropanoic acid	-0.00208917	-3.3515	53.053	level3	mzCloud	NA	NA	NA	NA	NA	NA	NA	NA	NA	1.75858e+07
2.994_412.14719	POS	2.994	412.147	C27 H22 Cl N O	3-(4-chloroanilino)-1,2,3-triphenylpropan-1-one	9.18E-04	2.23207	15.7709	level3	mzCloud	NA	NA	NA	NA	NA	NA	NA	NA	NA	NA
13.244_271.14395	POS	13.244	271.144	C16 H18 N2 O2	3-(4-ethoxyphenyl)-2-(tetrahydro-1h-pyrrol-1-ylcarbonyl)acrylonitrile	-0.000153	-0.566209	58.5013	level3	mzCloud	NA	NA	NA	NA	NA	NA	NA	NA	NA	8.15535e+07
1.667_214.10748	POS	1.667	214.107	C10 H12 O4	3-(4-hydroxy-3-methoxyphenyl)propanoic acid	17.0266	86838.1	59.2689	level3	mzCloud	NA	NA	NA	NA	NA	NA	NA	NA	NA	NA
9.634_447.12854	POS	9.634	447.129	C22 H22 O10	3-(4-hydroxyphenyl)-5-methoxy-7-{[(2s,3r,4s,5s,6r)-3,4,5-trihydroxy-6-(hydroxymethyl)oxan-2-yl]oxy}-4h-chromen-4-one	-3.33e-05	-0.0745334	79.6691	level2	mzCloud	NA	NA	NA	NA	NA	NA	NA	NA	NA	3.5234e+07
8.091_447.12839	POS	8.091	447.128	C22 H22 O10	3-(4-hydroxyphenyl)-7-methoxy-5-{[(3r,4s,5s,6r)-3,4,5-trihydroxy-6-(hydroxymethyl)oxan-2-yl]oxy}-4h-chromen-4-one	-0.000186	-0.416566	65.5111	level2	mzCloud	NA	NA	NA	NA	NA	NA	NA	NA	NA	1.1244e+07
0.916_423.09058	POS	0.916	423.091	C19 H20 N4 O3 S	3-(5-{(3s)-1-[4-(methylsulfonyl)benzyl]-3-pyrrolidinyl}-1,3,4-oxadiazol-2-yl)pyridine	37.9577	98815.8	60.2196	level2	mzCloud	NA	NA	NA	NA	NA	NA	NA	NA	NA	1.76959e+07
3.041_386.18137	POS	3.041	386.181	C20 H24 F N5 S	3-(allylthio)-5-[3-(tert-butyl)-1-(4-fluorobenzyl)-1h-pyrazol-5-yl]-4-methyl-4h-1,2,4-triazole	4.45E-04	1.15459	26.2122	level3	mzCloud	NA	NA	NA	NA	NA	NA	NA	NA	NA	7.94821e+07
3.241_295.08151	POS	3.241	295.082	C15 H16 N2 O2	3-(dimethylamino)-1-(5-methyl-3-phenyl-4-isoxazolyl)-2-propen-1-one	37.9531	148184	40.2057	level3	mzCloud	NA	NA	NA	NA	NA	NA	NA	NA	NA	2.41401e+08
23.41_176.10580	POS	23.41	176.106	C11 H13 N O	3-(dimethylamino)-1-phenylprop-2-en-1-one	-0.00118618	-6.77429	46.3748	level3	mzCloud	NA	NA	NA	NA	NA	NA	NA	NA	NA	3.55657e+06
10.846_385.26144	POS	10.846	385.261	C22 H32 N4 O2	3-(tert-butyl)-1-(mesitylmethyl)-n-morpholino-1h-pyrazole-5-carboxamide	0.0016413	4.27141	44.5219	level3	mzCloud	NA	NA	NA	NA	NA	NA	NA	NA	NA	NA
6.168_362.20734	POS	6.168	362.207	C19 H27 N3 O4	3-(tert-butyl)-n-[2-hydroxy-3-(4-methoxyphenoxy)propyl]-1-methyl-1h-pyrazole-5-carboxamide	-9.64e-05	-0.266927	62.6233	level2	mzCloud	NA	NA	NA	NA	NA	NA	NA	NA	NA	6.2372e+06
7.316_366.22708	POS	7.316	366.227	C21 H27 N5 O	3-({5-[(3s)-1-(1-methyl-4-piperidinyl)-3-pyrrolidinyl]-1,3,4-oxadiazol-2-yl}methyl)-1h-indole	-0.00175574	-4.80733	66.6327	level2	mzCloud	NA	NA	NA	NA	NA	NA	NA	NA	NA	2.32605e+07
8.631_439.20966	POS	8.631	439.21	C25 H28 N4 O2	3-[(1r,9s)-11-(1-acetyl-4-piperidinyl)-6-oxo-7,11-diazatricyclo[7.3.1.02,7]trideca-2,4-dien-5-yl]benzonitrile	21.9812	52811.2	55.1197	level3	mzCloud	NA	NA	NA	NA	NA	NA	NA	NA	NA	NA
12.279_389.23541	POS	12.279	389.235	C24 H28 N4 O	3-[(1r,9s)-11-(1-methyl-4-piperidinyl)-6-oxo-7,11-diazatricyclo[7.3.1.02,7]trideca-2,4-dien-5-yl]benzonitrile	0.00182453	4.69965	45.0938	level3	mzCloud	NA	NA	NA	NA	NA	NA	NA	NA	NA	NA
8.421_371.14847	POS	8.421	371.148	C21 H22 O6	3-[(2h-1,3-benzodioxol-5-yl)methyl]-4-[(3,4-dimethoxyphenyl)methyl]oxolan-2-one	-0.000447	-1.2073	54.7575	level3	mzCloud	NA	NA	NA	NA	NA	NA	NA	NA	NA	5.24639e+07
12.136_493.35463	POS	12.136	493.355	C30 H44 N4 O2	3-[(3s,3ar,6s,7as)-3-{[4-(dimethylamino)benzyl]amino}-6-hydroxy-1,1,6-trimethyloctahydro-3ah-inden-3a-yl]-n-(3-pyridinylmethyl)propanamide	9.25E-04	1.8796	26.5934	level3	mzCloud	NA	NA	NA	NA	NA	NA	NA	NA	NA	NA
4.5_389.14594	POS	4.5	389.146	C21 H25 Cl N2 O S	3-[(4-chlorophenyl)sulfanyl]-3-methyl-1-(4-phenylpiperazino)-1-butanone	0.00104668	2.69667	41.4889	level3	mzCloud	NA	NA	NA	NA	NA	NA	NA	NA	NA	3.81213e+07
14.815_333.20352	POS	14.815	333.204	C20 H28 O4	3-[(e)-2-[(1r,4as,5r,6r,8ar)-6-hydroxy-5-(hydroxymethyl)-5,8a-dimethyl-2-methylidene-decahydronaphthalen-1-yl]ethenyl]-2,5-dihydrofuran-2-one	-0.00251414	-7.56818	74.2438	level2	mzCloud	NA	NA	NA	NA	NA	NA	NA	NA	NA	NA
4.044_263.10300	POS	4.044	263.103	C13 H14 N2 O4	3-[1-(2-carboxyethyl)-1h-benzo[d]imidazol-2-yl]propanoic acid	3.63E-04	1.38643	26.0358	level3	mzCloud	NA	NA	NA	NA	NA	NA	NA	NA	NA	3.46502e+07
3.692_194.03726	POS	3.692	194.037	C8 H10 N4 O S	3-[2-(1h-imidazol-4-yl)ethyl]-2-thioxoimidazolidin-4-one	-17.0276	-81061.4	12.0848	level3	mzCloud	NA	NA	NA	NA	NA	NA	NA	NA	NA	2.55192e+07
1.17_445.12253	POS	1.17	445.123	C20 H18 N6 O5	3-[2-(2-cyanoethyl)hydrazono]-2-{[(4-nitrobenzoyl)oxy]imino}-n-phenylbutanamide	21.9814	52072.1	60.5444	level2	mzCloud	NA	NA	NA	NA	NA	NA	NA	NA	NA	1.75194e+07
12.347_309.14880	POS	12.347	309.149	C20 H20 O3	3-[2-(4-isobutylphenyl)-2-oxoethyl]-1,3-dihydroisobenzofuran-1-one	2.83E-04	0.917375	38.7267	level3	mzCloud	NA	NA	NA	NA	NA	NA	NA	NA	NA	4.34582e+07
6.268_307.12881	POS	6.268	307.129	C15 H24 O4	3-[4-methyl-1-(2-methylpropanoyl)-3-oxocyclohexyl]butanoic acid	37.9541	141531	78.0223	level2	mzCloud	NA	NA	NA	NA	NA	NA	NA	NA	NA	1.16911e+08
0.846_543.13202	POS	0.846	543.132	C30 H22 O10	3-[5,7-dihydroxy-2-(4-hydroxyphenyl)-4-oxo-3,4-dihydro-2h-1-benzopyran-3-yl]-5,7-dihydroxy-2-(4-hydroxyphenyl)-3,4-dihydro-2h-1-benzopyran-4-one	18.0141	33229	73.0871	level3	mzCloud	NA	NA	NA	NA	NA	NA	NA	NA	NA	NA
5.806_287.13925	POS	5.806	287.139	C16 H18 N2 O3	3-[hydroxy(phenyl)methyl]-4-[(1-methyl-1h-imidazol-5-yl)methyl]tetrahydrofuran-2-one	2.33E-04	0.813398	61.0296	level2	mzCloud	NA	NA	NA	NA	NA	NA	NA	NA	NA	NA
21.008_499.37817	POS	21.008	499.378	C32 H50 O4	3-acetoxyurs-12-en-23-oic acid	-1.27e-05	-0.0254868	65.2971	level2	mzCloud	NA	NA	NA	NA	NA	NA	NA	NA	NA	2.8693e+07
21.01_513.35498	POS	21.01	513.355	C32 H48 O5	3-acetyl-11-keto-脽-boswellic acid	-0.0024706	-4.8221	88.6425	level2	mzCloud	NA	NA	NA	NA	NA	NA	NA	NA	NA	8.5143e+06
14.542_330.20844	POS	14.542	330.208	C17 H31 N O3 S	3-acetyl-2-undecyl-1,3-thiazolane-4-carboxylic acid	-0.001306	-3.96717	29.0001	level3	mzCloud	NA	NA	NA	NA	NA	NA	NA	NA	NA	2.04437e+07
8.949_688.33325	POS	8.949	688.333	C36 H49 N O12	3-acetylaconitine	5.00E-04	0.726953	41.5207	level3	PMDB	NA	NA	NA	NA	NA	Alkaloids	NA	NA	NA	2.49837e+07
4.82_304.11804	POS	4.82	304.118	C17 H13 N5 O	3-amino-2,6-diphenyl-4,7-dihydro-2h-pyrazolo[3,4-d]pyrimidin-4-one	-0.00124463	-4.10616	61.5058	level2	mzCloud	NA	NA	NA	NA	NA	NA	NA	NA	NA	NA
1.871_260.14966	POS	1.871	260.15	C13 H17 N5 O	3-amino-4-{2-[4-(tert-butyl)phenyl]diaz-1-enyl}-4,5-dihydro-1h-pyrazol-5-one	-0.000929	-3.5831	64.6641	level2	mzCloud	NA	NA	NA	NA	NA	NA	NA	NA	NA	2.05195e+08
3.383_308.16232	POS	3.383	308.162	C20 H21 N O2	3-benzyl-1-butyl-4-hydroxy-1,2-dihydroquinolin-2-one	-0.00218246	-7.10536	41.4064	level3	mzCloud	NA	NA	NA	NA	NA	NA	NA	NA	NA	NA
5.763_231.11301	POS	5.763	231.113	C13 H14 N2 O2	3-carboxymedetomidine	2.04E-04	0.888541	58.5442	level3	mzCloud	NA	NA	NA	NA	NA	NA	NA	NA	NA	4.56964e+07
1.365_442.22885	POS	1.365	442.229	C22 H33 N3 O5	3-ethyl 5-methyl 2-{4-[(2-hydroxycyclohexyl)amino]piperidino}-6-methylpyridine-3,5-dicarboxylate	21.9796	52426.9	41.5896	level3	mzCloud	NA	NA	NA	NA	NA	NA	NA	NA	NA	7.2831e+07
2.084_458.20303	POS	2.084	458.203	C26 H32 F N3 O2	3-fluoro-n-{[(1s,4s,6s)-6-isopropyl-3-methyl-4-{2-oxo-2-[(3-pyridinylmethyl)amino]ethyl}-2-cyclohexen-1-yl]methyl}benzamide	37.9583	86811.8	19.9877	level3	mzCloud	NA	NA	NA	NA	NA	NA	NA	NA	NA	1.50987e+08
3.595_192.06587	POS	3.595	192.066	C10 H9 N O3	3-furfuryl 2-pyrrolecarboxylate	3.52E-04	1.84495	72.5601	level2	PMDB	NA	NA	NA	NA	NA	Alkaloids	NA	NA	NA	NA
4.512_277.11856	POS	4.512	277.119	C17 H18 O2	3-hydroxy-1,5-diphenylpentan-1-one	21.9806	86493.3	56.7641	level3	mzCloud	NA	NA	NA	NA	NA	NA	NA	NA	NA	5.3737e+07
8.358_417.15396	POS	8.358	417.154	C22 H24 O8	3-hydroxy-1-({4-methoxy-7-oxo-7h-furo[3,2-g]chromen-9-yl}oxy)-3-methylbutan-2-yl (2e)-2-methylbut-2-enoate	-0.000433	-1.04042	54.3986	level3	mzCloud	NA	NA	NA	NA	NA	NA	NA	NA	NA	2.78864e+07
7.194_489.13892	POS	7.194	489.139	C22 H26 O11	3-hydroxy-2-methyl-4-[(7-oxo-7h-furo[3,2-g]chromen-4-yl)oxy]-2-butanyl beta-d-glucopyranoside	21.9841	47161.3	59.8379	level3	mzCloud	NA	NA	NA	NA	NA	NA	NA	NA	NA	1.01009e+07
4.379_243.15944	POS	4.379	243.159	C13 H24 O5	3-hydroxy-2-octylpentanedioic acid	-18.0102	-69226.7	81.7338	level2	mzCloud	NA	NA	NA	NA	NA	NA	NA	NA	NA	7.82458e+07
5.87_375.14160	POS	5.87	375.142	C20 H22 O7	3-hydroxy-3,4-bis[(4-hydroxy-3-methoxyphenyl)methyl]oxolan-2-one	-0.00222793	-5.95485	55.0025	level3	mzCloud	NA	NA	NA	NA	NA	NA	NA	NA	NA	NA
7.059_344.20648	POS	7.059	344.206	C17 H29 N O6	3-hydroxy-6-[(4e)-3-hydroxy-2,4-dimethylhept-4-enamido]-2,4-dimethyl-5-oxohexanoic acid	-0.000282	-0.822164	54.6211	level3	mzCloud	NA	NA	NA	NA	NA	NA	NA	NA	NA	2.60464e+07
13.419_385.12802	POS	13.419	385.128	C21 H20 O7	3-hydroxy-7,14-dimethoxy-17-methyl-12,16,21-trioxapentacyclo[15.3.1.02,15 04,13 06,11]henicosa-2(15),3,6,8,10,13-hexaen-5-one	-0.000158	-0.411823	33.5431	level3	mzCloud	NA	NA	NA	NA	NA	NA	NA	NA	NA	1.30999e+07
4.997_486.19794	POS	4.997	486.198	C26 H29 N3 O5	3-hydroxy-9,9,16,16-tetramethyl-24,26-dioxo-8-oxa-14,23,25-triazaheptacyclo[17.5.2.0芒a,芒a芒聛路.0芒l,芒a芒聛碌.0芒聛麓,芒a芒l.0芒聛路,芒a芒?.0芒a芒聛a,芒?芒l]hexacosa-4,6,10,12,14-pentaen-14-ium-14-olate	21.9799	47451.3	53.5843	level3	mzCloud	NA	NA	NA	NA	NA	NA	NA	NA	NA	2.28853e+07
6.174_360.15546	POS	6.174	360.155	C18 H27 N O4	3-hydroxy-n-(1-hydroxy-4-methylpentan-2-yl)-5-oxo-6-phenylhexanamide	37.9542	118166	67.7132	level2	mzCloud	NA	NA	NA	NA	NA	NA	NA	NA	NA	3.1508e+07
5.33_243.13416	POS	5.33	243.134	C11 H15 N O4	3-isopropoxy-4-morpholinocyclobut-3-ene-1,2-dione	17.0268	75640.9	51.883	level3	mzCloud	NA	NA	NA	NA	NA	NA	NA	NA	NA	NA
12.156_409.25653	POS	12.156	409.257	C21 H38 O6	3-methoxy prostaglandin f1a	21.9824	56909.9	76.1502	level2	mzCloud	NA	NA	NA	NA	NA	NA	NA	NA	NA	8.0986e+06
4.989_161.06020	POS	4.989	161.06	C10 H10 O3	3-methoxycinnamic acid	-18.0101	-101144	75.5766	level2	mzCloud	NA	NA	NA	NA	NA	NA	NA	NA	NA	3.22472e+07
8.327_371.13327	POS	8.327	371.133	C18 H18 N4 O5	3-methyl-2,6-bis(4-nitrophenyl)tetrahydropyridin-4(1h)-one oxime	-0.00172591	-4.663	49.8578	level3	mzCloud	NA	NA	NA	NA	NA	NA	NA	NA	NA	1.36566e+07
17.734_349.27360	POS	17.734	349.274	C22 H36 O3	3-methyl-5-(5,5,8a-trimethyl-2-methylene-7-oxodecahydro-1-naphthalenyl)pentyl acetate	-0.000117	-0.335845	75.4672	level2	mzCloud	NA	NA	NA	NA	NA	NA	NA	NA	NA	4.73934e+07
0.832_296.06598	POS	0.832	296.066	C13 H17 N O3	3-methyl-5-oxo-5-(4-toluidino)pentanoic acid	21.9819	93491.9	61.3918	level2	mzCloud	NA	NA	NA	NA	NA	NA	NA	NA	NA	NA
3.906_237.12363	POS	3.906	237.124	C12 H16 N2 O3	3-morpholino-4-tetrahydro-1h-pyrrol-1-ylcyclobut-3-ene-1,2-dione	2.58E-04	1.09183	60.3962	level2	mzCloud	NA	NA	NA	NA	NA	NA	NA	NA	NA	NA
7.303_432.25897	POS	7.303	432.259	C22 H33 N5 O4	3-{(4r,7s,8as)-7-[(isopropylcarbamoyl)amino]-1-oxooctahydropyrrolo[1,2-a]pyrazin-4-yl}-n-(4-methoxybenzyl)propanamide	-0.00151501	-3.51303	54.0041	level3	mzCloud	NA	NA	NA	NA	NA	NA	NA	NA	NA	5.54844e+07
13.347_333.20322	POS	13.347	333.203	C20 H30 O5	3-{2-[(1r,4as,5r,6r,8as)-6-hydroxy-5-(hydroxymethyl)-5,8a-dimethyl-2-methylidene-decahydronaphthalen-1-yl]-1-hydroxyethyl}-2,5-dihydrofuran-2-one	-18.0134	-51436	79.6574	level2	mzCloud	NA	NA	NA	NA	NA	NA	NA	NA	NA	1254565138
9.955_391.19101	POS	9.955	391.191	C25 H26 O4	3-{3-[(2e)-3,7-dimethyl-2,6-octadien-1-yl]-4-hydroxyphenyl}-7-hydroxy-4h-chromen-4-one	5.82E-04	1.49275	47.4084	level3	mzCloud	NA	NA	NA	NA	NA	NA	NA	NA	NA	NA
6.362_641.17133	POS	6.362	641.171	C28 H32 O17	3-{[(2s,3r,4s,5s,6r)-4,5-dihydroxy-6-(hydroxymethyl)-3-{[(2s,3r,4s,5s,6r)-3,4,5-trihydroxy-6-(hydroxymethyl)oxan-2-yl]oxy}oxan-2-yl]oxy}-2-(3,4-dihydroxyphenyl)-5-hydroxy-7-methoxy-4h-chromen-4-one	9.99E-05	0.156044	79.26	level2	mzCloud	NA	NA	NA	NA	NA	NA	NA	NA	NA	NA
1.213_490.20581	POS	1.213	490.206	C24 H29 N5 O5	3-{[(3r,4s)-4-{2-oxo-2-[4-(2-oxo-2,3-dihydro-1h-benzimidazol-1-yl)-1-piperidinyl]ethyl}-3-piperidinyl]methyl}-1,2-oxazole-5-carboxylic acid	21.9817	47048.1	36.6215	level3	mzCloud	NA	NA	NA	NA	NA	NA	NA	NA	NA	3.81824e+07
10.362_655.20166	POS	10.362	655.202	C15 H13 N5 O4	3-{[(4-methoxy-1-methyl-1h-indazol-3-yl)amino]carbonyl}-2-pyrazinecarboxylic acid	327.098	1e+06	16.5577	level3	mzCloud	NA	NA	NA	NA	NA	NA	NA	NA	NA	2.27337e+07
2.261_308.01898	POS	2.261	308.019	C9 H10 N2 O3 S3	3-{[methyl(oxo)3-thienyl-lambda~6~-sulfanylidene]amino}-2-(methylsulfonyl)acrylonitrile	17.0263	58714.5	37.3556	level3	mzCloud	NA	NA	NA	NA	NA	NA	NA	NA	NA	2.04796e+07
2.853_322.14996	POS	2.853	322.15	C19 H19 N3 O2	3?[ethyl({4?[(1e)?2?(4?nitrophenyl)ethenyl]phenyl})amino]propanenitrile	-0.00504002	-15.6938	57.5672	level3	mzCloud	NA	NA	NA	NA	NA	NA	NA	NA	NA	5.69793e+07
3.057_309.14492	POS	3.057	309.145	C15 H26 O4	3a-hydroxy-3-(hydroxymethyl)-1,1,3,5-tetramethyl-octahydro-1h-indene-4-carboxylic acid	37.9545	140477	49.885	level3	mzCloud	NA	NA	NA	NA	NA	NA	NA	NA	NA	1.54129e+08
13.426_367.24792	POS	13.426	367.248	C21 H36 O6	4,5-dihydroxy-3,4-bis(hydroxymethyl)-4a,8,8-trimethyl-1,4,4a,5,6,7,8,8a-octahydronaphthalen-1-yl hexanoate	-18.0105	-46871.8	70.5281	level2	mzCloud	NA	NA	NA	NA	NA	NA	NA	NA	NA	NA
1.784_258.09741	POS	1.784	258.097	C11 H12 O6	4,6,8-trihydroxy-7-methoxy-3-methyl-3,4-dihydro-1h-2-benzopyran-1-one	17.0267	70926	50.9408	level3	mzCloud	NA	NA	NA	NA	NA	NA	NA	NA	NA	NA
6.187_267.15649	POS	6.187	267.156	C15 H22 O4	4,8-dihydroxy-6,6,8-trimethyl-1h,3h,4h,4ah,5h,6h,7h,7ah,8h,9h-azuleno[5,6-c]furan-1-one	-0.00259155	-9.73711	72.296	level2	mzCloud	NA	NA	NA	NA	NA	NA	NA	NA	NA	1.56697e+07
18.568_283.15396	POS	18.568	283.154	C15 H22 O5	4,8-dihydroxy-6-(hydroxymethyl)-6,8-dimethyl-1h,3h,4h,4ah,5h,6h,7h,7ah,8h,9h-azuleno[5,6-c]furan-1-one	-3.91e-05	-0.13861	55.2461	level3	mzCloud	NA	NA	NA	NA	NA	NA	NA	NA	NA	2.4153e+07
5.164_207.06555	POS	5.164	207.066	C11 H12 O5	4,8-dihydroxy-6-methoxy-3-methyl-3,4-dihydro-1h-isochromen-1-one	3.40E-04	1.51531	42.5061	level3	mzCloud	NA	NA	NA	NA	NA	NA	NA	NA	NA	3.75299e+07
11.097_269.17493	POS	11.097	269.175	C16 H20 N4	4-(1,3-dimethylbutyl)benzo[4,5]imidazo[1,2-a]pyrimidin-2-amine	-0.00114647	-4.27519	61.476	level2	mzCloud	NA	NA	NA	NA	NA	NA	NA	NA	NA	1.75187e+07
4.49_240.12331	POS	4.49	240.123	C12 H14 O4	4-(2,3-dihydro-1,4-benzodioxin-6-yl)butanoic acid	17.0268	76666.6	62.515	level2	mzCloud	NA	NA	NA	NA	NA	NA	NA	NA	NA	NA
1.209_302.08710	POS	1.209	302.087	C14 H12 F3 N3	4-(2,3-dihydro-1h-inden-5-yl)-6-(trifluoromethyl)pyrimidin-2-amine	-0.000937	-3.35821	41.3028	level3	mzCloud	NA	NA	NA	NA	NA	NA	NA	NA	NA	NA
1.687_339.15512	POS	1.687	339.155	C16 H16 O6	4-(2,3-dihydroxy-3-methylbutoxy)-7h-furo[3,2-g]chromen-7-one	17.0266	55991.2	61.768	level2	mzCloud	NA	NA	NA	NA	NA	NA	NA	NA	NA	3.71687e+08
6.213_581.15002	POS	6.213	581.15	C26 H28 O15	4-(3,4-dihydroxyphenyl)-7-hydroxy-5-[(3,4,5-trihydroxy-6-{[(3,4,5-trihydroxyoxan-2-yl)oxy]methyl}oxan-2-yl)oxy]-2h-chromen-2-one	-7.21e-05	-0.124204	39.6143	level3	mzCloud	NA	NA	NA	NA	NA	NA	NA	NA	NA	9.31786e+06
4.327_234.12410	POS	4.327	234.124	C12 H15 N3 O2	4-(3,4-dimethoxyphenyl)-3-methyl-1h-pyrazol-5-amine	3.96E-04	1.70066	34.8609	level3	mzCloud	NA	NA	NA	NA	NA	NA	NA	NA	NA	4.48368e+07
1.246_276.14447	POS	1.246	276.144	C16 H21 N O S	4-(3,4-dimethylphenyl)-1-thia-4-azaspiro[4.5]decan-3-one	0.00280866	10.2083	48.7415	level3	mzCloud	NA	NA	NA	NA	NA	NA	NA	NA	NA	7.11533e+08
4.744_184.14490	POS	4.744	184.145	C9 H17 N3 O	4-(4,5-dihydro-1h-imidazol-2-yl)-2,6-dimethylmorpholine hydrobromide	4.59E-04	2.50479	51.6637	level3	mzCloud	NA	NA	NA	NA	NA	NA	NA	NA	NA	2.04833e+07
6.535_387.20085	POS	6.535	387.201	C19 H30 O8	4-(4-hydroxy-2,2,6-trimethyl-6-{[(2s,3r,4s,5s,6r)-3,4,5-trihydroxy-6-(hydroxymethyl)oxan-2-yl]oxy}cyclohexylidene)but-3-en-2-one	-0.000497	-1.28748	74.2962	level2	mzCloud	NA	NA	NA	NA	NA	NA	NA	NA	NA	6.0615e+07
6.111_411.19891	POS	6.111	411.199	C19 H32 O8	4-(4-hydroxy-2,6,6-trimethyl-3-{[(2r,3r,4s,5s,6r)-3,4,5-trihydroxy-6-(hydroxymethyl)oxan-2-yl]oxy}cyclohex-1-en-1-yl)butan-2-one	21.9819	56623.8	83.1397	level2	mzCloud	NA	NA	NA	NA	NA	NA	NA	NA	NA	4.24701e+07
1.502_303.08426	POS	1.502	303.084	C15 H12 N4 O2	4-(4-methoxyphenyl)-6-pyridin-4-yl-1,3,5-triazin-2(3h)-one	21.981	78476.5	75.7829	level2	mzCloud	NA	NA	NA	NA	NA	NA	NA	NA	NA	5.25764e+08
2.353_316.17572	POS	2.353	316.176	C16 H21 N5 O2	4-(4-{5-[(2s)-1-methyl-2-pyrrolidinyl]-1,2,4-oxadiazol-3-yl}-2-pyridinyl)morpholine	-0.00108124	-3.43068	56.6338	level3	mzCloud	NA	NA	NA	NA	NA	NA	NA	NA	NA	4.40664e+07
6.587_611.16021	POS	6.587	611.16	C27 H30 O16	4-(5,7-dihydroxy-4-oxo-4h-chromen-2-yl)-2-(脽-d-glucopyranosyloxy)phenyl 脽-d-glucopyranoside	-0.000442	-0.724445	83.55	level2	mzCloud	NA	NA	NA	NA	NA	NA	NA	NA	NA	2.07119e+07
8.792_404.18106	POS	8.792	404.181	C24 H25 N3 O S	4-(9h-fluoren-9-yl)-n-[2-(2-thienyl)ethyl]tetrahydro-1(2h)-pyrazinecarboxamide	0.00195111	4.8394	9.75129	level3	mzCloud	NA	NA	NA	NA	NA	NA	NA	NA	NA	1.82295e+07
9.871_351.21695	POS	9.871	351.217	C20 H30 O5	4-(acetyloxy)-8-[3-oxo-2-(pent-2-en-1-yl)cyclopent-1-en-1-yl]octanoic acid	3.49E-04	0.996355	85.051	level2	mzCloud	NA	NA	NA	NA	NA	NA	NA	NA	NA	NA
6.216_206.08141	POS	6.216	206.081	C11 H13 N O4	4-(benzoylamino)-3-hydroxybutanoic acid	-18.0103	-80733.2	61.2906	level2	mzCloud	NA	NA	NA	NA	NA	NA	NA	NA	NA	3.20389e+08
2.202_296.13416	POS	2.202	296.134	C11 H18 O8	4-(beta-d-glucopyranosyloxy)-2-methylenebutanoic acid	17.0267	61225.1	39.1468	level3	mzCloud	NA	NA	NA	NA	NA	NA	NA	NA	NA	NA
9.14_504.23651	POS	9.14	504.237	C26 H32 F N5 O3	4-(dimethylamino)-n-[(4r,7s,8as)-4-{3-[(4-fluorobenzyl)amino]-3-oxopropyl}-1-oxooctahydropyrrolo[1,2-a]pyrazin-7-yl]benzamide	21.9803	45673.5	45.6108	level3	mzCloud	NA	NA	NA	NA	NA	NA	NA	NA	NA	NA
17.212_407.27731	POS	17.212	407.277	C23 H36 N4 O	4-(dimethylamino)-n-{[(2r,4s,5s)-5-(1-piperidinylmethyl)-1-azabicyclo[2.2.2]oct-2-yl]methyl}benzamide	-0.000949	-2.46918	41.4416	level3	mzCloud	NA	NA	NA	NA	NA	NA	NA	NA	NA	NA
17.818_424.30585	POS	17.818	424.306	C23 H39 N5 O	4-(dimethylamino)-n-{[(2r,4s,5s)-5-({[2-(dimethylamino)ethyl](methyl)amino}methyl)-1-azabicyclo[2.2.2]oct-2-yl]methyl}benzamide	21.9831	54777.6	60.042	level2	mzCloud	NA	NA	NA	NA	NA	NA	NA	NA	NA	NA
1.792_387.08920	POS	1.792	387.089	C19 H13 F3 N4 S	4-(methylthio)-2-phenyl-6-[4-(trifluoromethyl)anilino]pyrimidine-5-carbonitrile	6.25E-04	1.61769	29.325	level3	mzCloud	NA	NA	NA	NA	NA	NA	NA	NA	NA	NA
10.286_287.05728	POS	10.286	287.057	C11 H9 F3 N4 S	4-(methylthio)-6-[4-(trifluoromethyl)phenyl]-1,3,5-triazin-2-amine	3.29E-06	0.011516	80.468	level2	mzCloud	NA	NA	NA	NA	NA	NA	NA	NA	NA	NA
4.061_292.11823	POS	4.061	292.118	C15 H17 N O5	4-({2-[(1e)-3-hydroxy-1-buten-1-yl]-5-oxotetrahydro-3-furanyl}amino)benzoic acid	2.76E-04	0.947948	54.3748	level3	mzCloud	NA	NA	NA	NA	NA	NA	NA	NA	NA	NA
1.212_394.13489	POS	1.212	394.135	C17 H17 F6 N3 O	4-({3-[3,5-bis(trifluoromethyl)phenyl]-1,2,4-oxadiazol-5-yl}methyl)-4-methylpiperidine hydrochloride	18.0112	45815.2	25.8015	level3	mzCloud	NA	NA	NA	NA	NA	NA	NA	NA	NA	NA
10.715_262.14401	POS	10.715	262.144	C15 H19 N O3	4-[(1-cyclopropylethyl)anilino]-4-oxobutanoic acid	2.42E-04	0.928446	42.8743	level3	mzCloud	NA	NA	NA	NA	NA	NA	NA	NA	NA	6.39868e+07
7.112_341.13812	POS	7.112	341.138	C20 H22 O6	4-[(1s,3ar,4s,6ar)-4-(4-hydroxy-3-methoxyphenyl)-hexahydrofuro[3,4-c]furan-1-yl]-2-methoxyphenol	-18.0108	-50289.6	85.9484	level2	mzCloud	NA	NA	NA	NA	NA	NA	NA	NA	NA	1.4886e+08
8.384_270.14862	POS	8.384	270.149	C17 H19 N O2	4-[(2-cyclohex-1-enylethyl)amino]-2h-chromen-2-one	-0.000235	-0.872383	78.2842	level2	mzCloud	NA	NA	NA	NA	NA	NA	NA	NA	NA	2.57358e+07
9.958_282.13330	POS	9.958	282.133	C14 H19 N O5	4-[(3,4-dimethoxyphenethyl)amino]-4-oxobutanoic acid	-0.000298	-1.06151	27.562	level3	mzCloud	NA	NA	NA	NA	NA	NA	NA	NA	NA	2.06216e+07
16.453_439.24548	POS	16.453	439.245	C27 H34 O5	4-[(3r)-5,7-dimethoxy-6-(3-methylbut-2-en-1-yl)-3,4-dihydro-2h-1-benzopyran-3-yl]-2-(3-methylbut-2-en-1-yl)benzene-1,3-diol	-21.9845	-50165.4	67.6682	level3	mzCloud	NA	NA	NA	NA	NA	NA	NA	NA	NA	NA
12.197_327.15927	POS	12.197	327.159	C20 H22 O4	4-[(3s)-7-hydroxy-8-(3-methylbut-2-en-1-yl)-3,4-dihydro-2h-1-benzopyran-3-yl]benzene-1,3-diol	2.02E-04	0.619615	80.1832	level2	mzCloud	NA	NA	NA	NA	NA	NA	NA	NA	NA	4.68082e+07
4.917_351.15564	POS	4.917	351.156	C20 H24 O4	4-[(3z)-4-(4-hydroxy-3-methoxyphenyl)-2,3-dimethylbut-3-en-1-yl]-2-methoxyphenol	21.9809	66980.8	70.7434	level2	mzCloud	NA	NA	NA	NA	NA	NA	NA	NA	NA	1.4232e+08
4.627_375.09299	POS	4.627	375.093	C17 H18 N4 O2 S2	4-[(4-benzylpiperazino)sulfonyl]-2,1,3-benzothiadiazole	-0.00140671	-3.76038	18.7853	level3	mzCloud	NA	NA	NA	NA	NA	NA	NA	NA	NA	8.32307e+06
18.038_334.27402	POS	18.038	334.274	C21 H35 N O2	4-[(6e)-3-hydroxy-8,10-dimethyl-2-(methylamino)-6-dodecen-1-yl]phenol	-3.85e-05	-0.115661	61.8412	level2	mzCloud	NA	NA	NA	NA	NA	NA	NA	NA	NA	5.07511e+07
3.425_158.08163	POS	3.425	158.082	C7 H11 N O3	4-[(dimethylamino)methyl]tetrahydrofuran-2,3-dione	4.65E-04	2.95887	46.668	level3	mzCloud	NA	NA	NA	NA	NA	NA	NA	NA	NA	7.73612e+07
4.195_310.16510	POS	4.195	310.165	C16 H20 O5	4-[1-(acetyloxy)prop-2-en-1-yl]-2-methoxyphenyl 2-methylpropanoate	17.0267	58284.6	33.398	level3	mzCloud	NA	NA	NA	NA	NA	NA	NA	NA	NA	NA
7.422_264.15918	POS	7.422	264.159	C15 H23 N O4	4-[2-(3,5-dimethyl-2-oxocyclohexyl)-2-hydroxyethyl]piperidine-2,6-dione	-18.0108	-64058.3	65.6954	level2	mzCloud	NA	NA	NA	NA	NA	NA	NA	NA	NA	3.48113e+07
7.354_397.16406	POS	7.354	397.164	C21 H26 O6	4-[2-(4-allyl-2,6-dimethoxyphenoxy)-1-hydroxypropyl]-2-methoxyphenol	21.9838	58753.2	44.4559	level3	mzCloud	NA	NA	NA	NA	NA	NA	NA	NA	NA	1.26234e+07
0.833_333.06926	POS	0.833	333.069	C19 H12 N2 O2 S	4-[2-cyano-2-(2-pyridyl)vinyl]phenyl thiophene-2-carboxylate	-37.9559	-114304	76.98	level3	mzCloud	NA	NA	NA	NA	NA	NA	NA	NA	NA	1.37299e+07
8.569_329.17453	POS	8.569	329.175	C20 H24 O4	4-[4-(1,3-benzodioxol-5-yl)-2,3-dimethylbutyl]-2-methoxyphenol	-0.000274	-0.835664	71.922	level2	mzCloud	NA	NA	NA	NA	NA	NA	NA	NA	NA	1.41397e+07
7.878_538.22961	POS	7.878	538.23	C26 H32 O11	4-[4-(4-hydroxy-3-methoxyphenyl)tetrahydro-1h,3h-furo[3,4-c]furan-1-yl]-2-methoxyphenyl hexopyranoside	17.0279	32733.7	50.4501	level3	mzCloud	NA	NA	NA	NA	NA	NA	NA	NA	NA	3.37907e+07
2.261_227.10304	POS	2.261	227.103	C10 H14 N2 O4	4-[4-(aminocarbonyl)piperidino]-4-oxobut-2-enoic acid	4.09E-04	1.80965	50.9394	level3	mzCloud	NA	NA	NA	NA	NA	NA	NA	NA	NA	8.10664e+07
0.871_411.09842	POS	0.871	411.098	C20 H16 N6 O S	4-[5-(5-anilino-1,2,4-thiadiazol-3-yl)-4-methylpyrimidin-2-yl]benzamide	21.9805	56634.7	71.6894	level2	mzCloud	NA	NA	NA	NA	NA	NA	NA	NA	NA	6.54044e+06
5.65_222.11284	POS	5.65	222.113	C12 H15 N O3	4-acetyl-1-cyclopropyl-2,5-dimethyl-1h-pyrrole-3-carboxylic acid	3.69E-04	1.66828	76.2064	level2	mzCloud	NA	NA	NA	NA	NA	NA	NA	NA	NA	NA
1.211_292.13919	POS	1.211	292.139	C12 H18 O7	4-acetyl-4-(ethoxycarbonyl)heptanedioic acid	17.0267	62117.2	30.3554	level3	mzCloud	NA	NA	NA	NA	NA	NA	NA	NA	NA	NA
5.334_327.15515	POS	5.334	327.155	C15 H22 N2 O6	4-amino-2-hydroxy-5-{[1-hydroxy-1-(2-oxobicyclo[4.1.0]hept-3-en-1-yl)-2-propanyl]amino}-5-oxopentanoic acid	8.85E-05	0.271279	27.5745	level3	mzCloud	NA	NA	NA	NA	NA	NA	NA	NA	NA	1.37106e+08
4.903_204.11369	POS	4.903	204.114	C11 H13 N3 O	4-aminoantipyrine	5.55E-04	2.73068	32.4899	level3	mzCloud	NA	NA	NA	NA	NA	NA	NA	NA	NA	1.24618e+07
12.081_365.17279	POS	12.081	365.173	C23 H24 O4	4-benzoyl-9,13,13-trimethyl-8-oxatetracyclo[7.4.1.0芒?,芒聛路.0芒a芒?,芒a芒聛麓]tetradeca-2,4,6-triene-3,5-diol	-0.00194522	-5.34156	66.5217	level2	mzCloud	NA	NA	NA	NA	NA	NA	NA	NA	NA	1.72779e+07
0.873_404.17609	POS	0.873	404.176	C19 H33 N O2 S3	4-cyano-4-[(dodecylsulfanylthiocarbonyl)sulfanyl]pentanoic acid	0.00146851	3.64242	19.6263	level3	mzCloud	NA	NA	NA	NA	NA	NA	NA	NA	NA	4.13069e+07
10.689_273.16003	POS	10.689	273.16	C16 H20 N2 O2	4-cyclohexyl-1-methyl-2,3,4,5-tetrahydro-1h-1,4-benzodiazepine-2,5-dione	2.80E-04	1.02792	36.5861	level3	mzCloud	NA	NA	NA	NA	NA	NA	NA	NA	NA	8.54679e+06
6.397_232.14488	POS	6.397	232.145	C13 H17 N3 O	4-dimethylaminoantipyrine	4.43E-04	1.91861	22.1627	level3	mzCloud	NA	NA	NA	NA	NA	NA	NA	NA	NA	1.87074e+07
3.861_210.12888	POS	3.861	210.129	C12 H16 F N O	4-fluoro pentedrone	-17.0265	-81419	61.2271	level3	mzCloud	NA	NA	NA	NA	NA	NA	NA	NA	NA	5.78639e+07
2.991_381.20224	POS	2.991	381.202	C22 H30 O4	4-hydroxy-3-[(2e,6e)-4-hydroxy-3,7,11-trimethyldodeca-2,6,10-trien-1-yl]benzoic acid	21.9806	61361.4	79.1692	level2	mzCloud	NA	NA	NA	NA	NA	NA	NA	NA	NA	NA
6.127_218.08148	POS	6.127	218.081	C12 H11 N O3	4-hydroxy-5,8-dimethylquinoline-3-carboxylic acid	3.12E-04	1.4381	21.2562	level3	mzCloud	NA	NA	NA	NA	NA	NA	NA	NA	NA	NA
8.983_421.14935	POS	8.983	421.149	C21 H26 O10	4-hydroxy-7-methyl-2-(2-{[3,4,5-trihydroxy-6-(hydroxymethyl)oxan-2-yl]oxy}propan-2-yl)-2h,3h,5h-furo[3,2-g]chromen-5-one	7.49E-05	0.171024	31.8536	level3	mzCloud	NA	NA	NA	NA	NA	NA	NA	NA	NA	3.73246e+08
2.378_164.10732	POS	2.378	164.107	C10 H15 N O2	4-hydroxyephedrine	-18.0103	-99443.6	73.3532	level2	mzCloud	NA	NA	NA	NA	NA	NA	NA	NA	NA	NA
6.813_276.15903	POS	6.813	276.159	C16 H21 N O3	4-hydroxypropranolol	-0.000393	-1.42816	47.2356	level3	mzCloud	NA	NA	NA	NA	NA	NA	NA	NA	NA	3.969e+07
3.834_146.06041	POS	3.834	146.06	C9 H7 N O	4-indolecarbaldehyde	3.69E-04	2.54463	90.2698	level2	mzCloud	NA	NA	NA	NA	NA	NA	NA	NA	NA	1016533670
10.743_290.21155	POS	10.743	290.212	C18 H27 N O2	4-methoxy pv8	9.22E-05	0.318846	60.0152	level2	mzCloud	NA	NA	NA	NA	NA	NA	NA	NA	NA	2.06257e+08
4.162_338.15994	POS	4.162	338.16	C18 H19 N5 O2	4-methoxy-2-{(3s)-3-[5-(4-methylphenyl)-1,3,4-oxadiazol-2-yl]-1-pyrrolidinyl}pyrimidine	-0.00120877	-3.58523	63.3521	level2	mzCloud	NA	NA	NA	NA	NA	NA	NA	NA	NA	NA
10.748_193.08627	POS	10.748	193.086	C11 H12 O3	4-methoxy-6-(prop-2-en-1-yl)-2h-1,3-benzodioxole	3.52E-04	1.83468	71.2706	level2	mzCloud	NA	NA	NA	NA	NA	NA	NA	NA	NA	2.32861e+07
0.913_409.11102	POS	0.913	409.111	C19 H20 O10	4-methoxy-7-({[(2r,3r,4s,5s,6r)-3,4,5-trihydroxy-6-(hydroxymethyl)oxan-2-yl]oxy}methyl)-5h-furo[3,2-g]chromen-5-one	-0.00190028	-4.65635	49.5795	level3	mzCloud	NA	NA	NA	NA	NA	NA	NA	NA	NA	2.81794e+07
4.586_479.17825	POS	4.586	479.178	C25 H24 N6 O3	4-methoxy-n-(5-{5-[(2s)-1-(3-pyridinylmethyl)-2-pyrrolidinyl]-1,2,4-oxadiazol-3-yl}-2-pyridinyl)benzamide	21.98	48181.5	72.4322	level2	mzCloud	NA	NA	NA	NA	NA	NA	NA	NA	NA	1.22309e+07
8.162_323.13867	POS	8.162	323.139	C19 H18 N2 O3	4-methoxyphenyl 3,5-dimethyl-1-phenyl-1h-pyrazole-4-carboxylate	-0.000347	-1.07749	44.3777	level3	mzCloud	NA	NA	NA	NA	NA	NA	NA	NA	NA	3.92896e+07
2.285_230.13910	POS	2.285	230.139	C11 H16 O4	4-methyl-5-oxo-2-pentyl-2,5-dihydrofuran-3-carboxylic acid	17.027	80276.2	44.0745	level3	mzCloud	NA	NA	NA	NA	NA	NA	NA	NA	NA	1.2198e+08
6.156_218.12895	POS	6.156	218.129	C12 H15 N3 O	4-methylaminoantipyrine	1.63E-04	0.752327	48.2377	level3	mzCloud	NA	NA	NA	NA	NA	NA	NA	NA	NA	1.86784e+07
7.762_177.05493	POS	7.762	177.055	C10 H8 O3	4-methylumbelliferone hydrate	3.11E-04	1.7664	59.7414	level3	mzCloud	NA	NA	NA	NA	NA	NA	NA	NA	NA	NA
5.922_438.21237	POS	5.922	438.212	C23 H27 N5 O4	4-ohe2-1-n7gua	-0.00120901	-2.76532	66.3124	level2	mzCloud	NA	NA	NA	NA	NA	NA	NA	NA	NA	137573806
1.04_379.06354	POS	1.04	379.064	C21 H14 O5 S	4-oxo-2-phenyl-4h-chromen-3-yl benzene-1-sulfonate	6.68E-05	0.176819	35.1511	level3	mzCloud	NA	NA	NA	NA	NA	NA	NA	NA	NA	NA
8.777_272.18536	POS	8.777	272.185	C14 H25 N O4	4-oxo-4-[(3-oxo-2-decanyl)amino]butanoic acid	-0.000257	-0.948465	69.4709	level2	mzCloud	NA	NA	NA	NA	NA	NA	NA	NA	NA	2.32909e+07
1.214_372.16556	POS	1.214	372.166	C16 H22 F3 N5 O3	4-oxo-4-[(3-{4-[4-(trifluoromethyl)pyrimidin-2-yl]piperazino}propyl)amino]butanoic acid	0.00126775	3.2576	39.5667	level3	mzCloud	NA	NA	NA	NA	NA	NA	NA	NA	NA	NA
7.488_175.07545	POS	7.488	175.075	C11 H12 O3	4-oxo-5-phenylpentanoic acid	-18.0105	-93766.1	59.5115	level3	mzCloud	NA	NA	NA	NA	NA	NA	NA	NA	NA	2.95815e+07
11.619_199.16966	POS	11.619	199.17	C12 H22 O2	4-tert-butylcyclohexyl acetate	4.02E-04	2.02839	51.7313	level3	mzCloud	NA	NA	NA	NA	NA	NA	NA	NA	NA	1.43605e+07
8.644_605.18652	POS	8.644	605.187	C27 H34 O14	4-{(e)-2-[3-(脽-d-glucopyranosyloxy)-5-hydroxyphenyl]vinyl}-2-methoxyphenyl 脽-d-glucopyranoside	21.9844	37761.2	26.4682	level3	mzCloud	NA	NA	NA	NA	NA	NA	NA	NA	NA	1.9947e+07
9.606_327.09729	POS	9.606	327.097	C17 H14 N2 O5	4-{3-[(2-hydroxybenzoyl)amino]anilino}-4-oxobut-2-enoic acid	-0.000258	-0.791225	31.3807	level3	mzCloud	NA	NA	NA	NA	NA	NA	NA	NA	NA	1.90982e+07
5.514_325.13940	POS	5.514	325.139	C18 H22 O4	4-{3-[(3,4-dihydroxyphenyl)methyl]-2-methylbutyl}benzene-1,2-diol	21.9803	72745.9	72.0097	level2	mzCloud	NA	NA	NA	NA	NA	NA	NA	NA	NA	3.91549e+08
8.14_334.20087	POS	8.14	334.201	C19 H24 O4	4-{3-[(4-hydroxy-3-methoxyphenyl)methyl]-2-methylbutyl}benzene-1,2-diol	17.0261	53851.6	58.7839	level3	mzCloud	NA	NA	NA	NA	NA	NA	NA	NA	NA	5.09929e+07
0.91_307.07907	POS	0.91	307.079	C14 H9 F3 N4 O	4-{3-[3-(trifluoromethyl)phenyl]isoxazol-5-yl}pyrimidin-2-amine	-0.00103893	-3.39437	72.3286	level2	mzCloud	NA	NA	NA	NA	NA	NA	NA	NA	NA	2.7702e+08
1.206_414.19797	POS	1.206	414.198	C26 H24 F N3 O	4-{4-[2-(2'-fluoro[1,1'-biphenyl]-4-yl)-1-methyl-2-oxoethyl]piperazino}benzonitrile	1.43E-04	0.346366	33.201	level3	mzCloud	NA	NA	NA	NA	NA	NA	NA	NA	NA	1.65753e+07
14.602_325.14560	POS	14.602	325.146	C18 H17 F N4 O	4-{5-[(3s)-1-(2-fluorobenzyl)-3-pyrrolidinyl]-1,3,4-oxadiazol-2-yl}pyridine	-0.000317	-0.976665	48.3535	level3	mzCloud	NA	NA	NA	NA	NA	NA	NA	NA	NA	1.01773e+07
9.138_385.18576	POS	9.138	385.186	C21 H22 F2 N4 O	4-{5-[(3s)-1-(3,4-difluorobenzyl)-3-pyrrolidinyl]-1,3,4-oxadiazol-2-yl}-n,n-dimethylaniline	0.00232261	6.04568	32.236	level3	mzCloud	NA	NA	NA	NA	NA	NA	NA	NA	NA	5.38199e+07
7.335_435.16473	POS	7.335	435.165	C20 H28 O9	4-{[(2r,3r,4s,5s,6r)-3,4,5-trihydroxy-6-(hydroxymethyl)oxan-2-yl]oxy}pentan-2-yl (2e)-3-(4-hydroxyphenyl)prop-2-enoate	21.9841	53337.1	61.3073	level2	mzCloud	NA	NA	NA	NA	NA	NA	NA	NA	NA	6.38488e+07
9.077_413.21701	POS	9.077	413.217	C22 H28 N4 O4	4-{[(2s,5as,8ar)-1-methyl-5-oxo-2-[3-oxo-3-(2-propyn-1-ylamino)propyl]octahydropyrrolo[3,2-e][1,4]diazepin-6(1h)-yl]methyl}benzoic acid	-0.00129032	-3.13024	22.0751	level3	mzCloud	NA	NA	NA	NA	NA	NA	NA	NA	NA	8.47603e+07
18.903_426.32156	POS	18.903	426.322	C24 H40 O5	4-{[5-(6-hydroxy-5,5,8a-trimethyl-2-methylenedecahydro-1-naphthalenyl)-3-methylpentyl]oxy}-4-oxobutanoic acid	17.0267	41702.7	66.0079	level2	mzCloud	NA	NA	NA	NA	NA	NA	NA	NA	NA	NA
12.911_391.28400	POS	12.911	391.284	C24 H40 O5	4-{[5-(7-hydroxy-5,5,8a-trimethyl-2-methylidene-decahydronaphthalen-1-yl)-3-methylpentyl]oxy}-4-oxobutanoic acid	-18.0109	-44113.2	67.9158	level2	mzCloud	NA	NA	NA	NA	NA	NA	NA	NA	NA	2.81221e+07
0.918_445.11105	POS	0.918	445.111	C17 H26 O11	4a,5-dihydroxy-7-methyl-1-{[3,4,5-trihydroxy-6-(hydroxymethyl)oxan-2-yl]oxy}-1h,4ah,5h,6h,7h,7ah-cyclopenta[c]pyran-7-yl acetate	37.9563	93454.4	70.4539	level2	mzCloud	NA	NA	NA	NA	NA	NA	NA	NA	NA	2.27649e+07
4.738_353.13458	POS	4.738	353.135	C19 H22 O5	5'-(furan-3-yl)-4a-hydroxy-2,5-dimethyl-3,4,4a,7,8,8a-hexahydro-2h-spiro[naphthalene-1,3'-oxolane]-2',7-dione	21.9806	66578.3	69.276	level2	mzCloud	NA	NA	NA	NA	NA	NA	NA	NA	NA	5.25241e+07
10.128_352.24765	POS	10.128	352.248	C20 H30 O4	5(s)-hpepe	17.026	50943.2	64.5226	level2	mzCloud	NA	NA	NA	NA	NA	NA	NA	NA	NA	2.40803e+07
13.848_423.21750	POS	13.848	423.217	C22 H29 F N4 O2	5,3-ab-chmfuppyca	8.42E-04	2.10381	34.7586	level3	mzCloud	NA	NA	NA	NA	NA	NA	NA	NA	NA	NA
12.877_418.25845	POS	12.877	418.258	C24 H35 N O5	5,6-dihydroxy-9,12,13-trimethyl-14-(2-methylpropyl)-2h,5h,6h,7h,8h,13h,13ah,14h,15h,16h,16bh-oxacyclododeca[3,2-e]isoindole-2,16-dione	-0.000346	-0.829981	72.7512	level2	mzCloud	NA	NA	NA	NA	NA	NA	NA	NA	NA	3.31633e+07
4.887_169.04990	POS	4.887	169.05	C8 H8 O4	5,6-dimethyl-4-oxo-4h-pyran-2-carboxylic acid	3.61E-04	2.14809	79.085	level2	mzCloud	NA	NA	NA	NA	NA	NA	NA	NA	NA	NA
9.049_302.10220	POS	9.049	302.102	C16 H12 O5	5,7,11,19-tetraoxapentacyclo[10.8.0.0芒?,芒a芒聛掳.0芒聛麓,芒聛赂.0芒a芒l,芒a芒聛赂]icosa-2(10),3,8,13,15,17-hexaen-16-ol	-4.45e-05	-0.15681	53.6336	level3	mzCloud	NA	NA	NA	NA	NA	NA	NA	NA	NA	1.1358e+07
16.388_423.18054	POS	16.388	423.181	C25 H26 O6	5,7,3',4'-tetrahydroxy-6,8-diprenylisoflavone	3.27E-04	0.774522	65.823	level2	mzCloud	NA	NA	NA	NA	NA	NA	NA	NA	NA	3.38607e+07
7.363_625.17657	POS	7.363	625.177	C28 H32 O16	5,7-dihydroxy-2-(4-hydroxy-3-methoxyphenyl)-4-oxo-4h-chromen-3-yl 6-o-(6-deoxy-a-l-mannopyranosyl)hexopyranoside	2.64E-04	0.422189	74.2167	level2	mzCloud	NA	NA	NA	NA	NA	NA	NA	NA	NA	NA
5.661_803.22461	POS	5.661	803.225	C34 H42 O22	5,7-dihydroxy-2-(4-hydroxy-3-methoxyphenyl)-6-methoxy-4-oxo-4h-chromen-3-yl 2-o-[(2s,3r,4r)-3,4-dihydroxy-4-(hydroxymethyl)tetrahydro-2-furanyl]-6-o-beta-d-glucopyranosyl-beta-d-glucopyranoside	5.60E-04	0.698421	40.3344	level3	mzCloud	NA	NA	NA	NA	NA	NA	NA	NA	NA	NA
7.606_479.11908	POS	7.606	479.119	C22 H22 O12	5,7-dihydroxy-2-(4-hydroxy-3-{[(2s,3r,4s,5s,6r)-3,4,5-trihydroxy-6-(hydroxymethyl)oxan-2-yl]oxy}phenyl)-3-methoxy-4h-chromen-4-one	6.77E-04	1.4162	84.9665	level2	mzCloud	NA	NA	NA	NA	NA	NA	NA	NA	NA	NA
8.364_561.15973	POS	8.364	561.16	C27 H30 O14	5,7-dihydroxy-2-(4-hydroxyphenyl)-6-[(2s,3r,4r,5s,6r)-3,4,5-trihydroxy-6-(hydroxymethyl)oxan-2-yl]-8-[(2s,3r,4r,5r,6s)-3,4,5-trihydroxy-6-methyloxan-2-yl]-4h-chromen-4-one	-18.0111	-31152.3	60.6102	level2	mzCloud	NA	NA	NA	NA	NA	NA	NA	NA	NA	2.57231e+07
6.375_435.12897	POS	6.375	435.129	C21 H22 O10	5,7-dihydroxy-2-(4-hydroxyphenyl)-6-[3,4,5-trihydroxy-6-(hydroxymethyl)oxan-2-yl]-3,4-dihydro-2h-1-benzopyran-4-one	3.94E-04	0.907569	83.0735	level2	mzCloud	NA	NA	NA	NA	NA	NA	NA	NA	NA	1.81847e+07
6.388_371.14700	POS	6.388	371.147	C21 H22 O6	5,7-dihydroxy-2-[4-hydroxy-3-methoxy-5-(3-methylbut-2-en-1-yl)phenyl]-3,4-dihydro-2h-1-benzopyran-4-one	-0.00191172	-5.16482	41.2186	level3	mzCloud	NA	NA	NA	NA	NA	NA	NA	NA	NA	2.28312e+07
8.707_255.06494	POS	8.707	255.065	C15 H10 O4	5,7-dihydroxy-2-phenyl-4h-chromen-4-one	-0.000244	-0.960111	84.326	level2	mzCloud	NA	NA	NA	NA	NA	NA	NA	NA	NA	4.54182e+07
7.675_271.05835	POS	7.675	271.058	C15 H10 O5	5,7-dihydroxy-3-(4-hydroxyphenyl)-4h-chromen-4-one	-0.00175032	-6.4814	83.8588	level2	mzCloud	NA	NA	NA	NA	NA	NA	NA	NA	NA	1.94236e+08
9.349_439.21161	POS	9.349	439.212	C26 H30 O6	5,7-dihydroxy-3-[4-hydroxy-2-methoxy-3-(3-methylbut-2-en-1-yl)phenyl]-6-(3-methylbut-2-en-1-yl)-3,4-dihydro-2h-1-benzopyran-4-one	9.38E-05	0.213957	51.6905	level3	mzCloud	NA	NA	NA	NA	NA	NA	NA	NA	NA	3.95628e+07
12.131_354.26364	POS	12.131	354.264	C20 H32 O4	5-(4-carboxy-3-methylbutyl)-1,4a-dimethyl-6-methylenedecahydro-1-naphthalenecarboxylic acid	17.0263	50638.9	57.1603	level3	mzCloud	NA	NA	NA	NA	NA	NA	NA	NA	NA	1.33947e+07
13.519_333.20374	POS	13.519	333.204	C20 H30 O5	5-(4-carboxy-3-methylbutyl)-5,6,8a-trimethyl-3-oxo-3,4,4a,5,6,7,8,8a-octahydronaphthalene-1-carboxylic acid	-18.0129	-51434.6	85.2563	level2	mzCloud	NA	NA	NA	NA	NA	NA	NA	NA	NA	NA
11.788_293.07991	POS	11.788	293.08	C13 H10 Cl N3 O2	5-(4-chlorophenyl)-3,7-dimethyl-4,5-dihydroisoxazolo[4,5-d]pyridazin-4-one	17.0265	61904.1	61.6953	level2	mzCloud	NA	NA	NA	NA	NA	NA	NA	NA	NA	NA
13.467_369.18033	POS	13.467	369.18	C21 H24 N2 O4	5-(4-morpholinoanilino)-5-oxo-3-phenylpentanoic acid	-0.000555	-1.50848	70.561	level2	mzCloud	NA	NA	NA	NA	NA	NA	NA	NA	NA	NA
4.454_392.21994	POS	4.454	392.22	C21 H25 N7 O	5-(5-{5-[(2s)-1-(1-methyl-4-piperidinyl)-2-pyrrolidinyl]-1,2,4-oxadiazol-3-yl}-2-pyridinyl)pyrimidine	6.05E-04	1.547	33.6269	level3	mzCloud	NA	NA	NA	NA	NA	NA	NA	NA	NA	NA
13.847_391.22418	POS	13.847	391.224	C22 H26 N6 O	5-(5-{5-[(2s)-1-(cyclohexylmethyl)-2-pyrrolidinyl]-1,2,4-oxadiazol-3-yl}-2-pyridinyl)pyrimidine	9.61E-05	0.246322	72.1503	level2	mzCloud	NA	NA	NA	NA	NA	NA	NA	NA	NA	NA
7.581_209.15361	POS	7.581	209.154	C13 H22 O3	5-(6-hydroxy-6-methyloctyl)-2,5-dihydrofuran-2-one	-18.0106	-79637.5	86.3088	level2	mzCloud	NA	NA	NA	NA	NA	NA	NA	NA	NA	1.35586e+08
4.109_196.06082	POS	4.109	196.061	C9 H9 N O4	5-(acetylamino)-2-hydroxybenzoic acid	3.87E-04	1.98527	40.6171	level3	mzCloud	NA	NA	NA	NA	NA	NA	NA	NA	NA	NA
1.111_325.11288	POS	1.111	325.113	C16 H18 N2 O4	5-(tert-butyl)-2-methyl-n-(4-nitrophenyl)-3-furamide	21.979	72747.5	53.4479	level3	mzCloud	NA	NA	NA	NA	NA	NA	NA	NA	NA	NA
5.648_361.10330	POS	5.648	361.103	C18 H20 N2 O2 S2	5-(tert-butyl)-2-methyl-n-{[2-(2-thienyl)-1,3-thiazol-4-yl]methyl}-3-furamide	-0.000594	-1.64908	25.3349	level3	mzCloud	NA	NA	NA	NA	NA	NA	NA	NA	NA	4.48719e+07
9.868_298.17987	POS	9.868	298.18	C19 H23 N O2	5-(tert-butyl)-n-(2,3-dihydro-1h-inden-2-yl)-2-methyl-3-furamide	-0.000285	-0.95875	66.8954	level2	mzCloud	NA	NA	NA	NA	NA	NA	NA	NA	NA	9.08495e+07
10.964_363.20676	POS	10.964	363.207	C23 H26 N2 O2	5-(tert-butyl)-n-(3-methoxyphenyl)-2-methyl-1-phenyl-1h-pyrrole-3-carboxamide	5.20E-05	0.143517	46.5651	level3	mzCloud	NA	NA	NA	NA	NA	NA	NA	NA	NA	2.82579e+08
4.568_487.14539	POS	4.568	487.145	C21 H26 O13	5-[(1,2,3,4,5,6-hexahydroxyhexyl)oxy]-6-hydroxy-3-methoxy-9-methyl-2h,3h,4h,5h,7h-oxepino[2,3-g]isochromene-2,7-dione	7.69E-04	1.5809	20.9217	level3	mzCloud	NA	NA	NA	NA	NA	NA	NA	NA	NA	3.10204e+07
6.198_211.10800	POS	6.198	211.108	C13 H11 N3 O2 S2	5-[(1-benzothiophen-3-ylmethyl)sulfanyl]-1-methyl-4-nitro-1h-imidazole	-94.9285	-311211	36.8806	level3	mzCloud	NA	NA	NA	NA	NA	NA	NA	NA	NA	2.59274e+07
16.159_417.24036	POS	16.159	417.24	C26 H36 O4	5-[(10z)-14-(3,5-dihydroxyphenyl)tetradec-10-en-1-yl]benzene-1,3-diol	21.9822	53321	58.0969	level3	mzCloud	NA	NA	NA	NA	NA	NA	NA	NA	NA	7.84904e+07
7.661_538.30123	POS	7.661	538.301	C28 H40 O9	5-[(3e)-2,5-diacetoxy-3-methyl-3-penten-1-yl]-1,1,4a-trimethyl-6-methylene-8-oxodecahydronaphthalene-2,7-diyl diacetate	17.0267	32726.9	42.5581	level3	mzCloud	NA	NA	NA	NA	NA	NA	NA	NA	NA	4.02618e+07
12.338_385.12842	POS	12.338	385.128	C21 H20 O7	5-[(benzoyloxy)methyl]-4,5,6-trihydroxy-2-cyclohexen-1-yl benzoate	2.39E-04	0.620999	52.2446	level3	mzCloud	NA	NA	NA	NA	NA	NA	NA	NA	NA	1.23855e+07
6.98_430.27893	POS	6.98	430.279	C22 H38 O8	5-[2-(3,4-dihydroxy-2,5-dimethoxyoxolan-3-yl)ethyl]-5,6,8a-trimethyl-octahydro-2h-spiro[naphthalene-1,2'-oxirane]-2,3-diol	17.0256	39570.9	25.6363	level3	mzCloud	NA	NA	NA	NA	NA	NA	NA	NA	NA	1.05678e+07
18.539_333.20599	POS	18.539	333.206	C20 H28 O4	5-[2-(3-furyl)ethyl]-8-hydroxy-5,6,8a-trimethyl-3,4,4a,5,6,7,8,8a-octahydro-1-naphthalenecarboxylic acid	-4.22e-05	-0.127086	38.8371	level3	mzCloud	NA	NA	NA	NA	NA	NA	NA	NA	NA	1.90221e+07
1.893_329.14279	POS	1.893	329.143	C17 H20 N4 O S	5-[3-(tert-butyl)-1-(3-methylbenzyl)-1h-pyrazol-5-yl]-1,3,4-oxadiazole-2-thiol	-0.000267	-0.813023	30.2806	level3	mzCloud	NA	NA	NA	NA	NA	NA	NA	NA	NA	1758902160
7.971_341.13818	POS	7.971	341.138	C20 H22 O6	5-[4-(3-hydroxy-4-methoxyphenyl)-hexahydrofuro[3,4-c]furan-1-yl]-2-methoxyphenol	-18.0107	-50289.4	71.5109	level2	mzCloud	NA	NA	NA	NA	NA	NA	NA	NA	NA	3.59532e+07
6.267_267.11292	POS	6.267	267.113	C16 H14 N2 O2	5-[4-(4-methoxyphenoxy)phenyl]-1h-pyrazole	1.11E-04	0.416335	78.8702	level2	mzCloud	NA	NA	NA	NA	NA	NA	NA	NA	NA	NA
1.293_428.14108	POS	1.293	428.141	C25 H21 N3 O2 S	5-[4-(dimethylamino)benzylidene]-1,3-diphenyl-2-thioxohexahydropyrimidine-4,6-dione	-0.0016414	-3.8428	16.7233	level3	mzCloud	NA	NA	NA	NA	NA	NA	NA	NA	NA	NA
3.956_347.14508	POS	3.956	347.145	C18 H17 F3 N4	5-[4-(tert-butyl)phenyl]-1-[2-(trifluoromethyl)phenyl]-1h-1,2,3,4-tetraazole	-0.0026946	-7.7847	25.6697	level3	mzCloud	NA	NA	NA	NA	NA	NA	NA	NA	NA	2.10073e+08
15.923_423.04025	POS	15.923	423.04	C19 H10 F4 N2 O3 S	5-[5-(2,4-difluorophenyl)-2-furyl]-1-[(2,4-difluorophenyl)sulfonyl]-1h-pyrazole	-0.00184954	-4.38245	19.2799	level3	mzCloud	NA	NA	NA	NA	NA	NA	NA	NA	NA	NA
16.786_351.25299	POS	16.786	351.253	C21 H34 O4	5-[5-(methoxycarbonyl)-5,8a-dimethyl-2-methylidene-decahydronaphthalen-1-yl]-3-methylpentanoic acid	4.67E-06	0.0133411	85.5161	level2	mzCloud	NA	NA	NA	NA	NA	NA	NA	NA	NA	NA
15.251_377.22961	POS	15.251	377.23	C20 H34 O5	5-[5-hydroxy-3-(hydroxymethyl)pentyl]-8a-(hydroxymethyl)-5,6-dimethyl-3,4,4a,5,6,7,8,8a-octahydronaphthalene-1-carboxylic acid	21.9817	62053.1	72.8422	level2	mzCloud	NA	NA	NA	NA	NA	NA	NA	NA	NA	1.7026e+07
6.375_358.22244	POS	6.375	358.222	C18 H28 O6	5-acetoxy-3-(hydroxymethyl)-6-isopropyl-2-oxo-3-cyclohexen-1-yl 3-methylpentanoate	17.0266	50050.4	44.5622	level3	mzCloud	NA	NA	NA	NA	NA	NA	NA	NA	NA	5.73114e+08
6.814_245.09180	POS	6.814	245.092	C13 H12 N2 O3	5-acetyl-2-amino-4-(2-furyl)-6-methyl-4h-pyran-3-carbonitrile	-0.000272	-1.11402	55.7565	level3	mzCloud	NA	NA	NA	NA	NA	NA	NA	NA	NA	1.8204e+08
5.433_218.10260	POS	5.433	218.103	C10 H11 N5 O	5-amino-1-phenyl-1h-pyrazole-4-carbohydrazide	-0.00103646	-4.7742	37.7085	level3	mzCloud	NA	NA	NA	NA	NA	NA	NA	NA	NA	2.7176e+07
4.395_181.09760	POS	4.395	181.098	C9 H12 N2 O2	5-amino-2-(dimethylamino)benzoic acid	4.41E-04	2.44892	60.827	level2	mzCloud	NA	NA	NA	NA	NA	NA	NA	NA	NA	7.48748e+07
0.779_330.93143	POS	0.779	330.931	C9 H4 Br F3 N2 O2	5-bromo-7-(trifluoromethyl)-1,2,3,4-tetrahydroquinoxaline-2,3-dione	21.9833	71388.2	12.97	level3	mzCloud	NA	NA	NA	NA	NA	NA	NA	NA	NA	5.48522e+06
16.495_377.17548	POS	16.495	377.175	C22 H21 F N4 O	5-fluoro thj	-0.00173999	-4.62553	58.7965	level3	mzCloud	NA	NA	NA	NA	NA	NA	NA	NA	NA	NA
[truncated: 11,961 more rows]
