# Supplementary material for: Broussonetia papyrifera ameliorates imiquimod-induced psoriasis-like skin inflammation in mice by modulating the TLR4/NF-κB and PI3K/AKT signaling pathways
Source: PLoS One. 2025 May 7;20(5):e0322710. doi: 10.1371/journal.pone.0322710 (PMC12057870; doi:10.1371/journal.pone.0322710)
Supplement: S1 Data — (ZIP) [file pone.0322710.s002.zip › raw data-upload/Fig1B--raw data.xlsx]

## Sheet: neg_data
Compound	Ion Mode	RT	CalcMz	Formula	Name	Delta Mass Da	Delta Mass ppm	Match	Level	Database	KEGG ID	HMDB ID	Super Class	Sub Class	Class	Final Class	Super Pathway	Sub Pathway	Pathway	23NP21420002
17.346_375.21722	NEG	17.346	375.217	C21 H30 O3	Desoxycortone	46.005	139316	85.5708	level2	mzCloud	C03205	HMDB0000016	Steroids	Pregnane derivatives [Fig]	21-Carbon atoms	Sterol lipids[ST]	Lipid metabolism	Steroid hormone biosynthesis	map00140 Steroid hormone biosynthesis; map01100 Metabolic pathways; map04925 Aldosterone synthesis and secretion	NA
1.471_182.04585	NEG	1.471	182.046	C8 H9 N O4	4-pyridoxic acid	-2.84e-05	-0.155031	94.6057	level2	mzCloud	C00847	HMDB0000017	Organoheterocyclic compounds	Pyridinecarboxylic acids and derivatives	Pyridines and derivatives	Pyridine and derivatives	Metabolism of cofactors and vitamins	Vitamin B6 metabolism	map00750 Vitamin B6 metabolism; map01100 Metabolic pathways; map01120 Microbial metabolism in diverse environments	3.15681e+08
1.167_191.01971	NEG	1.167	191.02	C6 H8 O7	Citric acid	-1.32e-05	-0.068683	92.8983	level1	mzCloud	C00158	HMDB0000094	Organic acids	Tricarboxylic acids	Carboxylic acids [Fig]	Organic acids	Carbohydrate metabolism	Citrate cycle (TCA cycle)	map00020 Citrate cycle (TCA cycle); map00250 Alanine, aspartate and glutamate metabolism; map00630 Glyoxylate and dicarboxylate metabolism; map00720 Carbon fixation pathways in prokaryotes; map01053 Biosynthesis of siderophore group nonribosomal peptides; map01060 Biosynthesis of plant secondary metabolites; map01061 Biosynthesis of phenylpropanoids; map01062 Biosynthesis of terpenoids and steroi…	2.34618e+08
0.759_171.00636	NEG	0.759	171.006	C3 H9 O6 P	Glycerol 3-phosphate	2.49E-06	0.0144773	90.6798	level2	mzCloud	C03189	HMDB0000126	Lipids and lipid-like molecules	Glycerophosphates	Glycerophospholipids	Glycerophospholipids[GP]	NA	NA	NA	NA
0.907_179.05612	NEG	0.907	179.056	C6 H12 O6	D-(+)-galactose	-5.9e-06	-0.032745	80.2859	level2	mzCloud	C00984	HMDB0000143	Organic oxygen compounds	Carbohydrates and carbohydrate conjugates	Organooxygen compounds	Carbohydrates	Carbohydrate metabolism	Galactose metabolism	map00052 Galactose metabolism; map00520 Amino sugar and nucleotide sugar metabolism; map01100 Metabolic pathways; map01250 Biosynthesis of nucleotide sugars	5483601496
0.924_177.04043	NEG	0.924	177.04	C6 H10 O6	D-gluconic acid d-lactone	-5.45e-05	-0.306359	94.6191	level2	mzCloud	C00198	HMDB0000150	Organic oxygen compounds	Carbohydrates and carbohydrate conjugates	Organooxygen compounds	Carbohydrates	Carbohydrate metabolism	Pentose phosphate pathway	map00030 Pentose phosphate pathway; map01100 Metabolic pathways; map01110 Biosynthesis of secondary metabolites; map01120 Microbial metabolism in diverse environments; map01200 Carbon metabolism	1.62749e+08
4.37_153.01930	NEG	4.37	153.019	C7 H6 O4	Gentisic acid	-3.07e-05	-0.199285	82.6191	level2	PMDB	C00628	HMDB0000152	Benzenoids	Benzoic acids and derivatives	Benzene and substituted derivatives	Benzene and derivatives	Amino acid metabolism	Tyrosine metabolism	map00350 Tyrosine metabolism; map00362 Benzoate degradation; map00626 Naphthalene degradation; map01100 Metabolic pathways; map01120 Microbial metabolism in diverse environments	9.74139e+07
0.79_131.04625	NEG	0.79	131.046	C4 H8 N2 O3	Asparagine	3.62E-05	0.273915	87.9806	level2	mzCloud	C00152	HMDB0000168	Peptides	Common amino acids [Fig]	Amino acids	Amino acids	Amino acid metabolism	Alanine, aspartate and glutamate metabolism	map00250 Alanine, aspartate and glutamate metabolism; map00460 Cyanoamino acid metabolism; map00970 Aminoacyl-tRNA biosynthesis; map01060 Biosynthesis of plant secondary metabolites; map01100 Metabolic pathways; map01110 Biosynthesis of secondary metabolites; map01230 Biosynthesis of amino acids; map04974 Protein digestion and absorption; map04978 Mineral absorption; map05230 Central carbon metab…	1.57729e+08
1.265_115.00376	NEG	1.265	115.004	C4 H4 O4	Maleic acid	7.94E-05	0.684431	89.6398	level1	mzCloud	C01384	HMDB0000176	Organic acids and derivatives	Dicarboxylic acids and derivatives	Carboxylic acids and derivatives	Organic acids	Amino acid metabolism	Tyrosine metabolism	map00350 Tyrosine metabolism; map00650 Butanoate metabolism; map00760 Nicotinate and nicotinamide metabolism; map01100 Metabolic pathways; map01120 Microbial metabolism in diverse environments	8.19786e+07
4.398_196.06133	NEG	4.398	196.061	C9 H11 N O4	L-dopa	-0.000206	-1.04546	34.4115	level3	mzCloud	C00355	HMDB0000181	Peptides	Other amino acids [Fig]	Amino acids	Amino acids	Amino acid metabolism	Tyrosine metabolism	map00350 Tyrosine metabolism; map00950 Isoquinoline alkaloid biosynthesis; map00965 Betalain biosynthesis; map01060 Biosynthesis of plant secondary metabolites; map01063 Biosynthesis of alkaloids derived from shikimate pathway; map01100 Metabolic pathways; map01110 Biosynthesis of secondary metabolites; map04728 Dopaminergic synapse; map04917 Prolactin signaling pathway; map05012 Parkinson diseas…	NA
6.622_174.05605	NEG	6.622	174.056	C10 H9 N O2	Indole-3-acetic acid	-6.31e-06	-0.0360314	86.5833	level2	mzCloud	C00954	HMDB0000197	Alkaloids	Indole alkaloids	Alkaloids derived from tryptophan and anthranilic acid	Alkaloids	Amino acid metabolism	Tryptophan metabolism	map00380 Tryptophan metabolism; map01070 Biosynthesis of plant hormones; map01100 Metabolic pathways; map04075 Plant hormone signal transduction	3.31016e+07
18.357_255.23259	NEG	18.357	255.233	C16 H32 O2	Palmitic acid	-0.000364	-1.41979	96.269	level2	mzCloud	C00249	HMDB0000220	Lipids	Saturated fatty acids	Fatty acids [Fig]	Fatty acyls[FA]	Lipid metabolism	Fatty acid biosynthesis	map00061 Fatty acid biosynthesis; map00062 Fatty acid elongation; map00071 Fatty acid degradation; map00073 Cutin, suberine and wax biosynthesis; map01040 Biosynthesis of unsaturated fatty acids; map01060 Biosynthesis of plant secondary metabolites; map01100 Metabolic pathways; map01212 Fatty acid metabolism	NA
2.75_147.06638	NEG	2.75	147.066	C6 H12 O4	Mevalonic acid	9.36E-05	0.632135	83.256	level2	mzCloud	C00418	HMDB0000227	FA Fatty acyls	FA0105 Hydroxy fatty acids	FA01 Fatty Acids and Conjugates	Fatty acyls[FA]	Metabolism of terpenoids and polyketides	Terpenoid backbone biosynthesis	map00900 Terpenoid backbone biosynthesis; map01060 Biosynthesis of plant secondary metabolites; map01062 Biosynthesis of terpenoids and steroids; map01070 Biosynthesis of plant hormones; map01100 Metabolic pathways; map01110 Biosynthesis of secondary metabolites; map04216 Ferroptosis	2.47856e+08
1.173_290.08792	NEG	1.173	290.088	C11 H19 N O9	N-acetylneuraminic acid	-0.000226	-0.731135	23.0999	level3	mzCloud	C00270	HMDB0000230	Carbohydrates	Amino sugars [Fig]	Monosaccharides	Carbohydrates	Carbohydrate metabolism	Amino sugar and nucleotide sugar metabolism	map00520 Amino sugar and nucleotide sugar metabolism; map00541 O-Antigen nucleotide sugar biosynthesis; map01100 Metabolic pathways; map01250 Biosynthesis of nucleotide sugars	1.11417e+08
2.21_225.08797	NEG	2.21	225.088	C10 H14 N2 O4	Porphobilinogen	-0.000113	-0.500988	50.4117	level3	mzCloud	C00931	HMDB0000245	Organic nitrogen compounds	Amines	Organonitrogen compounds	Amines	Metabolism of cofactors and vitamins	Porphyrin and chlorophyll metabolism	map00860 Porphyrin metabolism; map01100 Metabolic pathways; map01110 Biosynthesis of secondary metabolites; map01120 Microbial metabolism in diverse environments; map01240 Biosynthesis of cofactors	2.52401e+07
1.261_117.01941	NEG	1.261	117.019	C4 H6 O4	Succinic acid	7.72E-05	0.654341	94.7841	level1	mzCloud	C00042	HMDB0000254	Organic acids	Dicarboxylic acids	Carboxylic acids [Fig]	Organic acids	Carbohydrate metabolism	Citrate cycle (TCA cycle)	map00020 Citrate cycle (TCA cycle); map00190 Oxidative phosphorylation; map00250 Alanine, aspartate and glutamate metabolism; map00310 Lysine degradation; map00350 Tyrosine metabolism; map00360 Phenylalanine metabolism; map00361 Chlorocyclohexane and chlorobenzene degradation; map00620 Pyruvate metabolism; map00630 Glyoxylate and dicarboxylate metabolism; map00640 Propanoate metabolism; map00650 …	4.98414e+08
1.024_387.11415	NEG	1.024	387.114	C12 H22 O11	Sucrose	-0.000147	-0.430773	91.2343	level1	PMDB	C00089	HMDB0000258	Carbohydrates	Disaccharides	Oligosaccharides [Fig]	Carbohydrates	Carbohydrate metabolism	Galactose metabolism	map00052 Galactose metabolism; map00500 Starch and sucrose metabolism; map01100 Metabolic pathways; map01110 Biosynthesis of secondary metabolites; map02010 ABC transporters; map02060 Phosphotransferase system (PTS); map04742 Taste transduction; map04973 Carbohydrate digestion and absorption	1267008325
0.888_149.04559	NEG	0.888	149.046	C5 H10 O5	D-(-)-ribose	-0.000118	-0.788199	81.6824	level2	mzCloud	C00121	HMDB0000283	Carbohydrates	Aldoses [Fig]	Monosaccharides	Carbohydrates	Carbohydrate metabolism	Pentose phosphate pathway	map00030 Pentose phosphate pathway; map01100 Metabolic pathways; map02010 ABC transporters; map02030 Bacterial chemotaxis	3.53303e+08
1.169_243.06199	NEG	1.169	243.062	C9 H12 N2 O6	Uridine	-0.000252	-1.03275	92.8625	level1	PMDB	C00299	HMDB0000296	Nucleic acids	Ribonucleosides	Nucleosides [Fig]	Nucleic acids	Nucleotide metabolism	Pyrimidine metabolism	map00240 Pyrimidine metabolism; map01100 Metabolic pathways; map01232 Nucleotide metabolism; map02010 ABC transporters	119951562
1.559_283.06807	NEG	1.559	283.068	C10 H12 N4 O6	Xanthosine	-0.000943	-3.31855	79.5666	level2	mzCloud	C01762	HMDB0000299	Alkaloids	Purine alkaloids	Others	Alkaloids	Nucleotide metabolism	Purine metabolism	map00230 Purine metabolism; map00232 Caffeine metabolism; map01065 Biosynthesis of alkaloids derived from histidine and purine; map01100 Metabolic pathways; map01110 Biosynthesis of secondary metabolites; map01232 Nucleotide metabolism; map02010 ABC transporters	5.59272e+07
1.35_161.04553	NEG	1.35	161.046	C6 H10 O5	3-hydroxy-3-methylglutaric acid	-1.44e-05	-0.089128	72.2229	level2	mzCloud	C03761	HMDB0000355	Lipids and lipid-like molecules	Fatty acids and conjugates	Fatty Acyls	Fatty acyls[FA]	NA	NA	NA	4.39472e+08
15.871_331.22745	NEG	15.871	331.227	C21 H32 O3	17a-hydroxypregnenolone	-0.000421	-1.26603	65.8782	level2	mzCloud	C05138	HMDB0000363	Hormones and transmitters	Progestagens	Steroid hormones	Hormones and transmitters	Lipid metabolism	Steroid hormone biosynthesis	map00140 Steroid hormone biosynthesis; map01100 Metabolic pathways; map04913 Ovarian steroidogenesis; map04927 Cortisol synthesis and secretion; map04934 Cushing syndrome	NA
2.906_153.01938	NEG	2.906	153.019	C7 H6 O4	2,3-dihydroxybenzoic acid	4.77E-05	0.309413	92.6477	level2	mzCloud	C00196	HMDB0000397	Benzenoids	Benzoic acids and derivatives	Benzene and substituted derivatives	Benzene and derivatives	Xenobiotics biodegradation and metabolism	Benzoate degradation	map00362 Benzoate degradation; map00627 Aminobenzoate degradation; map01053 Biosynthesis of siderophore group nonribosomal peptides; map01061 Biosynthesis of phenylpropanoids; map01110 Biosynthesis of secondary metabolites; map01120 Microbial metabolism in diverse environments	1.98547e+08
4.294_175.06126	NEG	4.294	175.061	C7 H12 O5	2-isopropylmalic acid	6.63E-05	0.376458	91.9397	level2	mzCloud	C02504	HMDB0000402	FA Fatty acyls	FA0117 Dicarboxylic acids	FA01 Fatty Acids and Conjugates	Fatty acyls[FA]	Amino acid metabolism	Valine, leucine and isoleucine biosynthesis	map00290 Valine, leucine and isoleucine biosynthesis; map00620 Pyruvate metabolism; map01100 Metabolic pathways; map01110 Biosynthesis of secondary metabolites; map01210 2-Oxocarboxylic acid metabolism; map01230 Biosynthesis of amino acids	1.23851e+08
3.127_145.05070	NEG	3.127	145.051	C6 H10 O4	Adipic acid	7.29E-05	0.499022	93.3248	level2	mzCloud	C06104	HMDB0000448	Organic acids	Dicarboxylic acids	Carboxylic acids [Fig]	Organic acids	Xenobiotics biodegradation and metabolism	Caprolactam degradation	map00930 Caprolactam degradation; map01100 Metabolic pathways; map01120 Microbial metabolism in diverse environments; map01220 Degradation of aromatic compounds	1.29154e+08
1.173_160.06158	NEG	1.173	160.062	C6 H11 N O4	2-aminoadipic acid	5.34E-05	0.331366	39.2011	level3	mzCloud	C00956	HMDB0000510	Organic acids and derivatives	Amino acids, peptides, and analogues	Carboxylic acids and derivatives	Amino acids, peptides, and analogues	Amino acid metabolism	Lysine biosynthesis	map00300 Lysine biosynthesis; map00310 Lysine degradation; map00311 Penicillin and cephalosporin biosynthesis; map01100 Metabolic pathways; map01110 Biosynthesis of secondary metabolites; map01120 Microbial metabolism in diverse environments; map01210 2-Oxocarboxylic acid metabolism; map01230 Biosynthesis of amino acids	6.80181e+07
6.325_206.08221	NEG	6.325	206.082	C11 H13 N O3	N-acetyl-l-phenylalanine	-5.22e-05	-0.252087	96.6078	level2	mzCloud	C03519	HMDB0000512	Organic acids and derivatives	Amino acids, peptides, and analogues	Carboxylic acids and derivatives	Amino acids, peptides, and analogues	Amino acid metabolism	Phenylalanine metabolism	map00360 Phenylalanine metabolism; map01100 Metabolic pathways	4.43351e+08
1.69_111.00892	NEG	1.69	111.009	C5 H4 O3	2-furoic acid	1.51E-04	1.35224	90.0756	level2	mzCloud	C01546	HMDB0000617	Organoheterocyclic compounds	Furoic acid and derivatives	Furans	Furoic acid and derivatives	Xenobiotics biodegradation and metabolism	Furfural degradation	map00365 Furfural degradation; map01100 Metabolic pathways; map01120 Microbial metabolism in diverse environments	NA
1.992_129.01945	NEG	1.992	129.019	C5 H6 O4	Glutaconic acid	1.23E-04	0.946007	92.1298	level2	mzCloud	C02214	HMDB0000620	FA Fatty acyls	FA0117 Dicarboxylic acids	FA01 Fatty Acids and Conjugates	Fatty acyls[FA]	NA	NA	NA	NA
11.109_229.14422	NEG	11.109	229.144	C12 H22 O4	Dodecanedioic acid	-0.000309	-1.34414	90.0866	level2	mzCloud	C02678	HMDB0000623	FA Fatty acyls	FA0117 Dicarboxylic acids	FA01 Fatty Acids and Conjugates	Fatty acyls[FA]	NA	NA	NA	3.3617e+08
1.25_195.05110	NEG	1.25	195.051	C6 H12 O7	Gluconic acid	7.74E-05	0.394664	95.9167	level2	mzCloud	C00257	HMDB0000625	Carbohydrates	Sugar acids [Fig]	Monosaccharides	Carbohydrates	Carbohydrate metabolism	Pentose phosphate pathway	map00030 Pentose phosphate pathway; map01100 Metabolic pathways; map01110 Biosynthesis of secondary metabolites; map01120 Microbial metabolism in diverse environments; map01200 Carbon metabolism	NA
15.144_285.20693	NEG	15.144	285.207	C16 H30 O4	Hexadecanedioic acid	-0.000204	-0.713025	93.7588	level2	mzCloud	C19615	HMDB0000672	FA Fatty acyls	FA0117 Dicarboxylic acids	FA01 Fatty Acids and Conjugates	Fatty acyls[FA]	Lipid metabolism	Cutin, suberine and wax biosynthesis	map00073 Cutin, suberine and wax biosynthesis; map01100 Metabolic pathways	4.95886e+07
17.248_279.23260	NEG	17.248	279.233	C18 H32 O2	Linoleic acid	-0.000349	-1.24375	95.924	level2	mzCloud	C01595	HMDB0000673	Lipids	Unsaturated fatty acids	Fatty acids [Fig]	Fatty acyls[FA]	Lipid metabolism	Linoleic acid metabolism	map00591 Linoleic acid metabolism; map01040 Biosynthesis of unsaturated fatty acids; map01060 Biosynthesis of plant secondary metabolites; map01100 Metabolic pathways	NA
1.148_103.00372	NEG	1.148	103.004	C3 H4 O4	Malonic acid	4.13E-05	0.396636	88.8243	level2	mzCloud	C00383	HMDB0000691	Organic acids	Dicarboxylic acids	Carboxylic acids [Fig]	Organic acids	Lipid metabolism	Fatty acid biosynthesis	map00061 Fatty acid biosynthesis; map00240 Pyrimidine metabolism; map00410 beta-Alanine metabolism; map01100 Metabolic pathways; map01212 Fatty acid metabolism	3.44016e+07
6.24_165.05565	NEG	6.24	165.056	C9 H10 O3	D(+)-phenyllactic acid	-4.33e-05	-0.260632	87.7511	level2	mzCloud	C05607	HMDB0000748	Phenylpropanoids and polyketides	NA	Phenylpropanoic acids	Phenylpropanoic acids	Amino acid metabolism	Phenylalanine metabolism	map00360 Phenylalanine metabolism; map00960 Tropane, piperidine and pyridine alkaloid biosynthesis; map01064 Biosynthesis of alkaloids derived from ornithine, lysine and nicotinic acid; map01100 Metabolic pathways; map01110 Biosynthesis of secondary metabolites	3.07408e+07
0.925_181.07173	NEG	0.925	181.072	C6 H14 O6	D-(-)-mannitol	-3.31e-05	-0.181835	96.1468	level2	mzCloud	C00392	HMDB0000765	Carbohydrates	Sugar alcohols [Fig]	Monosaccharides	Carbohydrates	Carbohydrate metabolism	Fructose and mannose metabolism	map00051 Fructose and mannose metabolism; map01100 Metabolic pathways; map02010 ABC transporters; map02060 Phosphotransferase system (PTS)	NA
7.717_187.09745	NEG	7.717	187.097	C9 H16 O4	Azelaic acid	-0.000131	-0.695418	94.1758	level1	mzCloud	C08261	HMDB0000784	FA Fatty acyls	FA0117 Dicarboxylic acids	FA01 Fatty Acids and Conjugates	Fatty acyls[FA]	NA	NA	NA	5.59993e+08
7.822_200.12924	NEG	7.822	200.129	C10 H19 N O3	Capryloylglycine	2.52E-05	0.125305	54.2256	level3	mzCloud	NA	HMDB0000832	Organic acids and derivatives	Amino acids, peptides, and analogues	Carboxylic acids and derivatives	Amino acids, peptides, and analogues	NA	NA	NA	5.16593e+07
5.024_159.06633	NEG	5.024	159.066	C7 H12 O4	Pimelic acid	4.78E-05	0.298775	91.7822	level2	mzCloud	C02656	HMDB0000857	Organic acids	Dicarboxylic acids	Carboxylic acids [Fig]	Organic acids	Metabolism of cofactors and vitamins	Biotin metabolism	map00780 Biotin metabolism; map01100 Metabolic pathways; map01240 Biosynthesis of cofactors	NA
4.109_222.07722	NEG	4.109	222.077	C11 H13 N O4	N-acetyl-l-tyrosine	4.36E-05	0.195314	85.6347	level2	mzCloud	NA	HMDB0000866	Organic acids and derivatives	Amino acids, peptides, and analogues	Carboxylic acids and derivatives	Amino acids, peptides, and analogues	NA	NA	NA	2.78645e+07
13.138_257.17566	NEG	13.138	257.176	C14 H26 O4	Tetradecanedioic acid	-0.000173	-0.671501	95.3072	level2	mzCloud	NA	HMDB0000872	Lipids and lipid-like molecules	Fatty acids and conjugates	Fatty Acyls	Fatty acyls[FA]	NA	NA	NA	3.86616e+07
4.111_204.03030	NEG	4.111	204.03	C10 H7 N O4	Xanthurenic acid	7.30E-05	0.355911	89.737	level2	mzCloud	C02470	HMDB0000881	Organoheterocyclic compounds	Quinoline carboxylic acids	Quinolines and derivatives	Quinoline carboxylic acids	Amino acid metabolism	Tryptophan metabolism	map00380 Tryptophan metabolism	77663000
6.434_173.08189	NEG	6.434	173.082	C8 H14 O4	Suberic acid	-4.34e-05	-0.249289	96.99	level2	mzCloud	C08278	HMDB0000893	Organic acids	Dicarboxylic acids	Carboxylic acids [Fig]	Organic acids	NA	NA	NA	291492096
1.925_147.04524	NEG	1.925	147.045	C9 H8 O2	Trans-cinnamic acid	8.95E-05	0.604513	46.6523	level3	mzCloud	C00423	HMDB0000930	Phenylpropanoids	Others	Monolignols	Phenylpropanoids	Metabolism of cofactors and vitamins	Ubiquinone and other terpenoid-quinone biosynthesis	map00130 Ubiquinone and other terpenoid-quinone biosynthesis; map00360 Phenylalanine metabolism; map00940 Phenylpropanoid biosynthesis; map00996 Biosynthesis of various alkaloids; map00999 Biosynthesis of various plant secondary metabolites; map01060 Biosynthesis of plant secondary metabolites; map01070 Biosynthesis of plant hormones; map01100 Metabolic pathways; map01110 Biosynthesis of secondar…	6.42682e+07
0.879_135.03000	NEG	0.879	135.03	C4 H8 O5	L-threonic acid	1.05E-04	0.771143	90.7762	level2	mzCloud	C01620	HMDB0000943	Organic oxygen compounds	Carbohydrates and carbohydrate conjugates	Organooxygen compounds	Carbohydrates	Carbohydrate metabolism	Ascorbate and aldarate metabolism	map00053 Ascorbate and aldarate metabolism; map01100 Metabolic pathways	4.70834e+07
7.987_193.05052	NEG	7.987	193.051	C10 H10 O4	Ferulic acid	-0.00011	-0.567972	77.9641	level2	mzCloud	C01494	HMDB0000954	Phenylpropanoids	Coniferyl alcohol derivatives	Monolignols	Phenylpropanoids	Biosynthesis of other secondary metabolites	Phenylpropanoid biosynthesis	map00940 Phenylpropanoid biosynthesis; map01061 Biosynthesis of phenylpropanoids; map01100 Metabolic pathways; map01110 Biosynthesis of secondary metabolites	1.07266e+07
1.688_173.00928	NEG	1.688	173.009	C6 H6 O6	Trans-aconitic acid	1.16E-04	0.667717	88.1297	level2	mzCloud	C02341	HMDB0000958	Organic acids	Tricarboxylic acids	Carboxylic acids [Fig]	Organic acids	Carbohydrate metabolism	C5-Branched dibasic acid metabolism	map00660 C5-Branched dibasic acid metabolism; map01100 Metabolic pathways	NA
1.431_387.11425	NEG	1.431	387.114	C12 H22 O11	D-(+)-trehalose	-0.000165	-0.482767	87.2337	level2	PMDB	C01083	HMDB0000975	Carbohydrates	Disaccharides	Oligosaccharides [Fig]	Carbohydrates	Carbohydrate metabolism	Starch and sucrose metabolism	map00500 Starch and sucrose metabolism; map01100 Metabolic pathways; map01110 Biosynthesis of secondary metabolites; map02010 ABC transporters; map02060 Phosphotransferase system (PTS)	2870290889
0.852_213.01718	NEG	0.852	213.017	C5 H11 O7 P	2-deoxyribose 5-phosphate	2.19E-04	1.02323	45.7324	level3	mzCloud	NA	HMDB0001031	Organic oxygen compounds	Carbohydrates and carbohydrate conjugates	Organooxygen compounds	Carbohydrates	NA	NA	NA	NA
0.753_277.03256	NEG	0.753	277.033	C6 H13 O9 P	D-fructose 1-phosphate	18.0102	69261.9	92.5315	level3	mzCloud	C01094	HMDB0001076	Organic oxygen compounds	Carbohydrates and carbohydrate conjugates	Organooxygen compounds	Carbohydrates	Carbohydrate metabolism	Fructose and mannose metabolism	map00051 Fructose and mannose metabolism; map00400 Phenylalanine, tyrosine and tryptophan biosynthesis; map01100 Metabolic pathways; map01120 Microbial metabolism in diverse environments; map02060 Phosphotransferase system (PTS)	NA
6.911_244.99805	NEG	6.911	244.998	C5 H12 O7 P2	Dimethylallyl pyrophosphate	-0.000502	-2.04083	22.7016	level3	mzCloud	C00235	HMDB0001120	PR Prenol lipids	PR0101 C5 isoprenoids (hemiterpenes)	PR01 Isoprenoids	Prenol lipids[PR]	Metabolism of cofactors and vitamins	Riboflavin metabolism	map00740 Riboflavin metabolism; map00900 Terpenoid backbone biosynthesis; map00908 Zeatin biosynthesis; map01060 Biosynthesis of plant secondary metabolites; map01062 Biosynthesis of terpenoids and steroids; map01070 Biosynthesis of plant hormones; map01100 Metabolic pathways; map01110 Biosynthesis of secondary metabolites	2.11278e+07
1.233_130.05104	NEG	1.233	130.051	C5 H9 N O3	5-aminolevulinic acid	7.42E-05	0.566232	68.3501	level1	PMDB	C00430	HMDB0001149	FA Fatty acyls	FA0110 Amino fatty acids	FA01 Fatty Acids and Conjugates	Amino acids, peptides, and analogues	Amino acid metabolism	Glycine, serine and threonine metabolism	map00260 Glycine, serine and threonine metabolism; map00860 Porphyrin metabolism; map01060 Biosynthesis of plant secondary metabolites; map01100 Metabolic pathways; map01110 Biosynthesis of secondary metabolites; map01120 Microbial metabolism in diverse environments; map01240 Biosynthesis of cofactors; map02010 ABC transporters	3.43526e+07
15.178_353.20003	NEG	15.178	353.2	C23 H46 O2	Tricosanoic acid	-0.142479	-402.086	88.754	level2	PMDB	NA	HMDB0001160	Lipids and lipid-like molecules	Fatty acids and conjugates	Fatty Acyls	Fatty acyls[FA]	NA	NA	NA	1.65956e+08
7.765_138.01974	NEG	7.765	138.02	C6 H5 N O3	4-nitrophenol	7.86E-05	0.56502	91.8418	level2	mzCloud	C00870	HMDB0001232	Benzenoids	Nitrophenols	Phenols	Phenols and derivatives	Xenobiotics biodegradation and metabolism	Aminobenzoate degradation	map00627 Aminobenzoate degradation; map01120 Microbial metabolism in diverse environments	6.8922e+07
16.061_345.20691	NEG	16.061	345.207	C21 H30 O4	Corticosterone	-0.000223	-0.645526	71.4229	level1	mzCloud	C02140	HMDB0001547	Steroids	Pregnane derivatives [Fig]	21-Carbon atoms	Sterol lipids[ST]	Lipid metabolism	Steroid hormone biosynthesis	map00140 Steroid hormone biosynthesis; map01100 Metabolic pathways; map04923 Regulation of lipolysis in adipocytes; map04925 Aldosterone synthesis and secretion; map05020 Prion disease	NA
6.413_163.04001	NEG	6.413	163.04	C9 H8 O3	3-coumaric acid	-5.59e-05	-0.340697	94.6652	level2	mzCloud	C12621	HMDB0001713	Phenylpropanoids and polyketides	Hydroxycinnamic acids and derivatives	Cinnamic acids and derivatives	Polyketides[PK]	Amino acid metabolism	Phenylalanine metabolism	map00360 Phenylalanine metabolism; map01100 Metabolic pathways; map01120 Microbial metabolism in diverse environments; map01220 Degradation of aromatic compounds	1.23161e+08
2.201_131.03507	NEG	2.201	131.035	C5 H8 O4	Methylsuccinic acid	8.49E-05	0.64285	88.5878	level2	mzCloud	NA	HMDB0001844	Lipids and lipid-like molecules	Fatty acids and conjugates	Fatty Acyls	Fatty acyls[FA]	NA	NA	NA	1.31506e+08
6.084_150.05595	NEG	6.084	150.056	C8 H9 N O2	Paracetamol	-9.79e-05	-0.647811	81.1234	level2	mzCloud	C06804	HMDB0001859	Benzenoids	1-hydroxy-2-unsubstituted benzenoids	Phenols	Phenols and derivatives	NA	NA	map04976 Bile secretion	NA
7.435_121.02951	NEG	7.435	121.03	C7 H6 O2	Benzoic acid	7.75E-06	0.0634894	96.1034	level2	mzCloud	C00180	HMDB0001870	NA	NA	NA	Benzene and derivatives	Xenobiotics biodegradation and metabolism	Benzoate degradation	map00362 Benzoate degradation; map00621 Dioxin degradation; map00623 Toluene degradation; map00627 Aminobenzoate degradation; map00996 Biosynthesis of various alkaloids; map01063 Biosynthesis of alkaloids derived from shikimate pathway; map01100 Metabolic pathways; map01110 Biosynthesis of secondary metabolites; map01120 Microbial metabolism in diverse environments; map01220 Degradation of aromat…	NA
4.466_137.02449	NEG	4.466	137.024	C7 H6 O3	Salicylic acid	6.97E-05	0.504941	94.4074	level2	mzCloud	C00805	HMDB0001895	Benzenoids	Benzoic acids and derivatives	Benzene and substituted derivatives	Benzene and derivatives	Xenobiotics biodegradation and metabolism	Dioxin degradation	map00621 Dioxin degradation; map00624 Polycyclic aromatic hydrocarbon degradation; map00626 Naphthalene degradation; map00996 Biosynthesis of various alkaloids; map01053 Biosynthesis of siderophore group nonribosomal peptides; map01061 Biosynthesis of phenylpropanoids; map01070 Biosynthesis of plant hormones; map01100 Metabolic pathways; map01110 Biosynthesis of secondary metabolites; map01120 Mi…	4.8708e+07
0.923_129.01942	NEG	0.923	129.019	C5 H8 O5	D-ribono-1,4-lactone	6.11E-05	0.412627	85.0914	level2	mzCloud	NA	HMDB0001900	Organic oxygen compounds	Carbohydrates and carbohydrate conjugates	Organooxygen compounds	Carbohydrates	NA	NA	NA	3.05083e+07
2.484_117.05574	NEG	2.484	117.056	C5 H10 O3	2-hydroxy-2-methylbutyric acid	2.29E-05	0.193849	74.6799	level2	mzCloud	NA	HMDB0001987	Lipids and lipid-like molecules	Fatty acids and conjugates	Fatty Acyls	Fatty acyls[FA]	NA	NA	NA	1.00638e+08
13.949_215.16495	NEG	13.949	215.165	C12 H24 O3	12-hydroxydodecanoic acid	-0.00032	-1.48206	67.1804	level2	mzCloud	C08317	HMDB0002059	FA Fatty acyls	FA0105 Hydroxy fatty acids	FA01 Fatty Acids and Conjugates	Fatty acyls[FA]	NA	NA	NA	7.23369e+07
14.551_329.17551	NEG	14.551	329.176	C20 H26 O4	Carnosol	-0.000326	-0.987204	83.6725	level1	PMDB	C09069	HMDB0002121	Terpenoids	Abietanes	Diterpenoids (C20)	Terpenoids	NA	NA	NA	7.98611e+06
16.991_243.19614	NEG	16.991	243.196	C14 H28 O3	2-hydroxymyristic acid	-0.000432	-1.76711	92.1569	level2	mzCloud	NA	HMDB0002261	Lipids and lipid-like molecules	Fatty acids and conjugates	Fatty Acyls	Fatty acyls[FA]	NA	NA	NA	2.42265e+07
3.703_135.04532	NEG	3.703	135.045	C8 H8 O2	2-methylbenzoic acid	1.66E-04	1.2186	84.844	level2	mzCloud	C07215	HMDB0002340	Benzenoids	Benzoic acids and derivatives	Benzene and substituted derivatives	Benzene and derivatives	Xenobiotics biodegradation and metabolism	Xylene degradation	map00622 Xylene degradation; map01100 Metabolic pathways; map01120 Microbial metabolism in diverse environments; map01220 Degradation of aromatic compounds	2.4774e+08
7.101_859.32965	NEG	7.101	859.33	C38 H54 O19	Crocin ii	0.00468192	5.74945	60.2528	level2	PMDB	NA	HMDB0002376	Lipids and lipid-like molecules	Diterpenoids	Prenol lipids	Terpenoids	NA	NA	NA	1.8023e+07
7.7_137.02442	NEG	7.7	137.024	C7 H6 O3	3-hydroxybenzoic acid	-1.09e-06	-0.00790872	95.8891	level2	mzCloud	C00587	HMDB0002466	Benzenoids	Benzoic acids and derivatives	Benzene and substituted derivatives	Benzene and derivatives	Xenobiotics biodegradation and metabolism	Benzoate degradation	map00362 Benzoate degradation; map00400 Phenylalanine, tyrosine and tryptophan biosynthesis; map00623 Toluene degradation; map00624 Polycyclic aromatic hydrocarbon degradation; map01120 Microbial metabolism in diverse environments; map01220 Degradation of aromatic compounds	8.67153e+07
10.446_315.05096	NEG	10.446	315.051	C16 H12 O7	Isorhamnetin	-6.16e-05	-0.19482	94.0445	level1	PMDB	C10084	HMDB0002655	Flavonoids	Flavonols	Flavonoids	Flavonoids	NA	NA	NA	NA
9.864_271.06091	NEG	9.864	271.061	C15 H12 O5	Naringenin	-0.000295	-1.08514	94.9421	level1	PMDB	C00509	HMDB0002670	Flavonoids	Flavanones	Flavonoids	Flavonoids	Biosynthesis of other secondary metabolites	Flavonoid biosynthesis	map00941 Flavonoid biosynthesis; map00943 Isoflavonoid biosynthesis; map00946 Degradation of flavonoids; map01061 Biosynthesis of phenylpropanoids; map01100 Metabolic pathways; map01110 Biosynthesis of secondary metabolites	3.75644e+07
6.233_154.01460	NEG	6.233	154.015	C6 H5 N O4	4-nitrocatechol	2.17E-05	0.140246	89.1885	level2	mzCloud	C02235	HMDB0002916	Benzenoids	Nitrophenols	Phenols	Phenols and derivatives	Xenobiotics biodegradation and metabolism	Aminobenzoate degradation	map00627 Aminobenzoate degradation; map01120 Microbial metabolism in diverse environments	2.25741e+07
0.913_191.05611	NEG	0.913	191.056	C7 H12 O6	D-(-)-quinic acid	-7.15e-06	-0.0372076	95.2504	level1	mzCloud	C00296	HMDB0003072	Organic oxygen compounds	Alcohols and polyols	Organooxygen compounds	Alcohols	Amino acid metabolism	Phenylalanine, tyrosine and tryptophan biosynthesis	map00400 Phenylalanine, tyrosine and tryptophan biosynthesis; map01100 Metabolic pathways	2077783353
3.697_353.08752	NEG	3.697	353.088	C16 H18 O9	Chlorogenic acid	5.89E-05	0.166324	94.8897	level2	mzCloud	C00852	HMDB0003164	Phenylpropanoids	Caffeate derivatives	Monolignols	Phenylpropanoids	Biosynthesis of other secondary metabolites	Phenylpropanoid biosynthesis	map00940 Phenylpropanoid biosynthesis; map00941 Flavonoid biosynthesis; map00945 Stilbenoid, diarylheptanoid and gingerol biosynthesis; map01110 Biosynthesis of secondary metabolites	48132106609
1.001_549.16559	NEG	1.001	549.166	C18 H32 O16	Raffinose	46.0038	91246.8	71.5596	level2	PMDB	C00492	HMDB0003213	Organic oxygen compounds	Carbohydrates and carbohydrate conjugates	Organooxygen compounds	Carbohydrates	Carbohydrate metabolism	Galactose metabolism	map00052 Galactose metabolism; map01100 Metabolic pathways; map02010 ABC transporters	8.62555e+07
6.539_609.14478	NEG	6.539	609.145	C27 H30 O16	Rutin	-0.00124416	-2.0391	79.2621	level2	PMDB	C05625	HMDB0003249	Flavonoids	Flavonols	Flavonoids	Flavonoids	Biosynthesis of other secondary metabolites	Flavone and flavonol biosynthesis	map00944 Flavone and flavonol biosynthesis; map00946 Degradation of flavonoids; map01100 Metabolic pathways; map01110 Biosynthesis of secondary metabolites	NA
7.125_611.14246	NEG	7.125	611.142	C20 H32 N6 O12 S2	L-glutathione oxidized	-0.00222887	-3.64105	34.7595	level3	mzCloud	C00127	HMDB0003337	Organic acids and derivatives	Amino acids, peptides, and analogues	Carboxylic acids and derivatives	Amino acids, peptides, and analogues	Metabolism of other amino acids	Glutathione metabolism	map00480 Glutathione metabolism; map01100 Metabolic pathways; map01240 Biosynthesis of cofactors; map04216 Ferroptosis; map04918 Thyroid hormone synthesis; map05208 Chemical carcinogenesis - reactive oxygen species; map05415 Diabetic cardiomyopathy	2.19185e+07
1.171_116.07178	NEG	1.171	116.072	C5 H11 N O2	5-aminovaleric acid	8.31E-05	0.709548	86.3431	level2	mzCloud	C00431	HMDB0003355	FA Fatty acyls	FA0110 Amino fatty acids	FA01 Fatty Acids and Conjugates	Fatty acyls[FA]	Amino acid metabolism	Lysine degradation	map00310 Lysine degradation; map00330 Arginine and proline metabolism; map00470 D-Amino acid metabolism; map01100 Metabolic pathways; map01120 Microbial metabolism in diverse environments	2.02175e+08
0.885_114.05616	NEG	0.885	114.056	C5 H9 N O2	D-proline	7.22E-05	0.627632	76.7128	level1	PMDB	C00763	HMDB0003411	Peptides	Other amino acids [Fig]	Amino acids	Amino acids	Amino acid metabolism	Arginine and proline metabolism	map00330 Arginine and proline metabolism; map00470 D-Amino acid metabolism; map01100 Metabolic pathways	152252927
1.273_130.08742	NEG	1.273	130.087	C6 H13 N O2	Dl-?-leucine	6.56E-05	0.500726	88.6363	level1	mzCloud	C02486	HMDB0003640	Organic acids and derivatives	Amino acids, peptides, and analogues	Carboxylic acids and derivatives	Amino acids, peptides, and analogues	NA	NA	NA	1378881361
3.15_144.06666	NEG	3.15	144.067	C6 H11 N O3	4-acetamidobutanoic acid	4.43E-05	0.305222	74.5144	level2	mzCloud	C02946	HMDB0003681	Organic acids and derivatives	Amino acids, peptides, and analogues	Carboxylic acids and derivatives	Amino acids, peptides, and analogues	Amino acid metabolism	Arginine and proline metabolism	map00330 Arginine and proline metabolism; map01100 Metabolic pathways	1.74097e+08
15.406_406.29617	NEG	15.406	406.296	C22 H37 N O2	Anandamide (aea)	60.021	172831	69.3326	level2	mzCloud	C11695	HMDB0004080	FA Fatty acyls	FA0804 N-acyl ethanolamines (endocannabinoids)	FA08 Fatty amides	Fatty acyls[FA]	NA	NA	map04080 Neuroactive ligand-receptor interaction; map04361 Axon regeneration; map04714 Thermogenesis; map04723 Retrograde endocannabinoid signaling; map04750 Inflammatory mediator regulation of TRP channels	5.49557e+07
13.978_313.23801	NEG	13.978	313.238	C18 H34 O4	(+/-)12(13)-dihome	-0.000426	-1.35626	96.4349	level2	mzCloud	C14829	HMDB0004705	FA Fatty acyls	FA0105 Hydroxy fatty acids	FA01 Fatty Acids and Conjugates	Fatty acyls[FA]	Lipid metabolism	Linoleic acid metabolism	map00591 Linoleic acid metabolism	233648775
14.593_423.23840	NEG	14.593	423.238	C23 H36 O7	Pravastatin	-0.000423	-0.99784	46.7371	level3	mzCloud	C01844	HMDB0005022	FA Fatty acyls	Null	FA05 Fatty alcohols	Fatty acyls[FA]	NA	NA	map04976 Bile secretion	NA
8.323_283.06082	NEG	8.323	283.061	C16 H12 O5	Glycitein	-0.000375	-1.3208	45.258	level3	mzCloud	C14536	HMDB0005781	Flavonoids	Isoflavones	Isoflavonoids	Flavonoids	Biosynthesis of other secondary metabolites	Isoflavonoid biosynthesis	map00943 Isoflavonoid biosynthesis; map01110 Biosynthesis of secondary metabolites	NA
2.846_153.05580	NEG	2.846	153.056	C8 H10 O3	3,4-dihydroxyphenylethanol	8.39E-05	0.544723	86.3966	level2	PMDB	NA	HMDB0005784	Benzenoids	Tyrosols and derivatives	Phenols	Phenols and derivatives	NA	NA	NA	6.94433e+07
9.228_285.04025	NEG	9.228	285.04	C15 H10 O6	Luteolin	-0.000209	-0.729195	94.8633	level2	PMDB	C01514	HMDB0005800	Flavonoids	Flavones	Flavonoids	Flavonoids	Biosynthesis of other secondary metabolites	Flavonoid biosynthesis	map00941 Flavonoid biosynthesis; map00944 Flavone and flavonol biosynthesis; map00946 Degradation of flavonoids; map01100 Metabolic pathways; map01110 Biosynthesis of secondary metabolites	7.86348e+07
10.251_285.04028	NEG	10.251	285.04	C15 H10 O6	Kaempferol	-0.000168	-0.588976	93.9562	level2	PMDB	C05903	HMDB0005801	Flavonoids	Flavonols	Flavonoids	Flavonoids	Biosynthesis of other secondary metabolites	Flavonoid biosynthesis	map00941 Flavonoid biosynthesis; map00944 Flavone and flavonol biosynthesis; map00946 Degradation of flavonoids; map01061 Biosynthesis of phenylpropanoids; map01100 Metabolic pathways; map01110 Biosynthesis of secondary metabolites	8.03754e+06
2.45_169.01430	NEG	2.45	169.014	C7 H6 O5	Gallic acid	5.09E-05	0.299582	88.4755	level1	PMDB	C01424	HMDB0005807	Benzenoids	Benzoic acids and derivatives	Benzene and substituted derivatives	Benzene and derivatives	Xenobiotics biodegradation and metabolism	Aminobenzoate degradation	map00627 Aminobenzoate degradation; map00999 Biosynthesis of various plant secondary metabolites; map01061 Biosynthesis of phenylpropanoids; map01120 Microbial metabolism in diverse environments	9.73113e+07
8.787_287.05585	NEG	8.787	287.056	C15 H12 O6	Eriodictyol	-0.000264	-0.917027	86.381	level1	PMDB	C05631	HMDB0005810	Flavonoids	Flavanones	Flavonoids	Flavonoids	Biosynthesis of other secondary metabolites	Flavonoid biosynthesis	map00941 Flavonoid biosynthesis; map00946 Degradation of flavonoids; map01100 Metabolic pathways; map01110 Biosynthesis of secondary metabolites	9.88651e+06
6.409_119.05022	NEG	6.409	119.05	C8 H8 O	Phenylacetaldehyde	-1.97e-05	-0.164276	85.3611	level2	mzCloud	C00601	HMDB0006236	Benzenoids	Phenylacetaldehydes	Benzene and substituted derivatives	Benzene and derivatives	Amino acid metabolism	Phenylalanine metabolism	map00360 Phenylalanine metabolism; map00643 Styrene degradation; map01100 Metabolic pathways; map01120 Microbial metabolism in diverse environments	2.74655e+07
16.965_279.23245	NEG	16.965	279.232	C18 H32 O2	Linoelaidic acid	-0.000501	-1.78824	93.5653	level2	mzCloud	NA	HMDB0006270	Lipids and lipid-like molecules	Lineolic acids and derivatives	Fatty Acyls	Fatty acyls[FA]	NA	NA	NA	NA
16.273_271.22751	NEG	16.273	271.228	C16 H32 O3	16-hydroxyhexadecanoic acid	-0.00036	-1.32086	98.5923	level2	mzCloud	C18218	HMDB0006294	FA Fatty acyls	FA0105 Hydroxy fatty acids	FA01 Fatty Acids and Conjugates	Fatty acyls[FA]	Lipid metabolism	Cutin, suberine and wax biosynthesis	map00073 Cutin, suberine and wax biosynthesis; map01100 Metabolic pathways	9.50436e+07
17.504_435.25119	NEG	17.504	435.251	C21 H41 O7 P	Oleoyl-l-a-lysophosphatidic acid	-0.000523	-1.19909	90.3043	level2	mzCloud	NA	HMDB0007855	Lipids and lipid-like molecules	Glycerophosphates	Glycerophospholipids	Glycerophospholipids[GP]	NA	NA	NA	9.77541e+07
1.473_221.06656	NEG	1.473	221.067	C8 H14 O7	Ethyl-?-d-glucuronide	-0.000117	-0.527536	78.9205	level2	mzCloud	NA	HMDB0010325	Organic oxygen compounds	Carbohydrates and carbohydrate conjugates	Organooxygen compounds	Carbohydrates	NA	NA	NA	NA
16.245_243.19617	NEG	16.245	243.196	C14 H28 O3	(r)-3-hydroxy myristic acid	-0.000394	-1.61178	89.4743	level2	mzCloud	C22001	HMDB0010731	Lipids and lipid-like molecules	Fatty acids and conjugates	Fatty Acyls	Fatty acyls[FA]	NA	NA	NA	1.41614e+08
5.347_121.02954	NEG	5.347	121.03	C7 H6 O2	4-hydroxybenzaldehyde	3.58E-05	0.293517	97.4745	level2	mzCloud	C00633	HMDB0011718	Organic oxygen compounds	Carbonyl compounds	Organooxygen compounds	Carbonyl compounds	Xenobiotics biodegradation and metabolism	Bisphenol degradation	map00363 Bisphenol degradation; map00623 Toluene degradation; map00627 Aminobenzoate degradation; map01061 Biosynthesis of phenylpropanoids; map01100 Metabolic pathways; map01120 Microbial metabolism in diverse environments	1.63104e+08
6.592_827.26575	NEG	6.592	827.266	C30 H52 O26	Maltopentaose	-0.00165746	-2.0011	8.92896	level3	PMDB	NA	HMDB0012254	Organic oxygen compounds	Carbohydrates and carbohydrate conjugates	Organooxygen compounds	Carbohydrates	NA	NA	NA	1.82844e+07
6.208_192.06656	NEG	6.208	192.067	C10 H11 N O3	3-methylhippuric acid	-5.77e-05	-0.298653	85.7803	level2	mzCloud	NA	HMDB0013245	Organic acids and derivatives	Amino acids, peptides, and analogues	Carboxylic acids and derivatives	Amino acids, peptides, and analogues	NA	NA	NA	1.29275e+08
11.053_221.08177	NEG	11.053	221.082	C12 H14 O4	Monobutyl phthalate	-0.00016	-0.721959	86.3505	level2	mzCloud	NA	HMDB0013247	Benzenoids	Benzoic acids and derivatives	Benzene and substituted derivatives	Benzene and derivatives	NA	NA	NA	2.63889e+07
1.815_125.02450	NEG	1.815	125.025	C6 H6 O3	Pyrogallol	8.06E-05	0.639806	94.5273	level2	mzCloud	C01108	HMDB0013674	Benzenoids	Benzenetriols and derivatives	Phenols	Phenols and derivatives	Xenobiotics biodegradation and metabolism	Aminobenzoate degradation	map00627 Aminobenzoate degradation; map01120 Microbial metabolism in diverse environments; map07216 Catecholamine transferase inhibitors	NA
6.789_245.09293	NEG	6.789	245.093	C13 H14 N2 O3	N-acetyl-dl-tryptophan	-0.00024	-0.973442	97.2442	level2	PMDB	NA	HMDB0013713	Organic acids and derivatives	Amino acids, peptides, and analogues	Carboxylic acids and derivatives	Amino acids, peptides, and analogues	NA	NA	NA	3317090433
4.755_152.03533	NEG	4.755	152.035	C7 H7 N O3	4-aminosalicylic acid	1.63E-05	0.106471	82.0097	level2	mzCloud	C02518	HMDB0014378	Benzenoids	Benzoic acids and derivatives	Benzene and substituted derivatives	Benzene and derivatives	NA	NA	NA	2.11765e+07
15.952_293.17893	NEG	15.952	293.179	C14 H30 O4 S	Myristyl sulfate	-0.000278	-0.945398	83.2656	level2	mzCloud	NA	HMDB0014607	Organic acids and derivatives	Sulfuric acid esters	Organic sulfuric acids and derivatives	Organic acids	NA	NA	NA	2.19561e+08
5.347_345.10903	NEG	5.347	345.109	C17 H18 N2 O6	Nifedipine	-0.00018	-0.518881	1.65377	level3	PMDB	C07266	HMDB0015247	Organoheterocyclic compounds	Hydropyridines	Pyridines and derivatives	Pyridine and derivatives	NA	NA	NA	NA
6.165_784.34406	NEG	6.165	784.344	C43 H51 N3 O11	Rifaximin	-0.00102732	-1.30811	15.4398	level3	mzCloud	D02554	HMDB0015351	NA	NA	NA	NA	NA	NA	NA	4.0583e+07
10.938_405.20459	NEG	10.938	405.205	C18 H34 N2 O6 S	Lincomycin	-0.00189085	-4.65481	62.8094	level2	mzCloud	C06812	HMDB0015564	Organic acids and derivatives	Amino acids, peptides, and analogues	Carboxylic acids and derivatives	Amino acids, peptides, and analogues	NA	NA	NA	NA
10.062_447.12894	NEG	10.062	447.129	C22 H24 O10	Isosakuranin	-0.000945	-2.10971	55.1115	level3	PMDB	C05334	HMDB0029481	Flavonoids	Flavanones	Flavonoids	Flavonoids	Biosynthesis of other secondary metabolites	Flavonoid biosynthesis	map00941 Flavonoid biosynthesis; map01110 Biosynthesis of secondary metabolites	2.16938e+07
16.346_421.16522	NEG	16.346	421.165	C25 H26 O6	Mulberrin	-0.00044	-1.04124	61.1114	level2	PMDB	NA	HMDB0029507	Phenylpropanoids and polyketides	Flavones	Flavonoids	Flavonoids	NA	NA	NA	2.48258e+07
10.995_255.06604	NEG	10.995	255.066	C15 H12 O4	Liquiritigenin	-0.000242	-0.945396	89.5867	level2	PMDB	C09762	HMDB0029519	Flavonoids	Flavanones	Flavonoids	Flavonoids	Biosynthesis of other secondary metabolites	Flavonoid biosynthesis	map00941 Flavonoid biosynthesis; map00943 Isoflavonoid biosynthesis; map01061 Biosynthesis of phenylpropanoids; map01100 Metabolic pathways; map01110 Biosynthesis of secondary metabolites	2.74584e+07
12.616_269.04526	NEG	12.616	269.045	C15 H10 O5	Galangin	-0.000286	-1.05764	92.8221	level1	PMDB	C10044	HMDB0029521	PK Polyketides	PK1211 Flavones and Flavonols	PK12 Flavonoids	Polyketides[PK]	Biosynthesis of other secondary metabolites	Flavonoid biosynthesis	map00941 Flavonoid biosynthesis	2.09946e+07
5.646_167.03490	NEG	5.646	167.035	C8 H8 O4	2,4,6-trihydroxyacetophenone	-8.52e-05	-0.506774	85.2934	level2	mzCloud	C21895	HMDB0029644	Organic oxygen compounds	Carbonyl compounds	Organooxygen compounds	Carbonyl compounds	NA	NA	NA	NA
5.309_153.01941	NEG	5.309	153.019	C7 H6 O4	2,4-dihydroxybenzoic acid	7.72E-05	0.501405	90.0054	level2	mzCloud	NA	HMDB0029666	Benzenoids	Benzoic acids and derivatives	Benzene and substituted derivatives	Benzene and derivatives	NA	NA	NA	2.89346e+08
5.971_271.08200	NEG	5.971	271.082	C12 H16 O7	Arbutin	-0.000325	-1.19563	41.9291	level3	PMDB	C06186	HMDB0029943	Organic oxygen compounds	Carbohydrates and carbohydrate conjugates	Organooxygen compounds	Carbohydrates	Carbohydrate metabolism	Glycolysis / Gluconeogenesis	map00010 Glycolysis / Gluconeogenesis; map02060 Phosphotransferase system (PTS)	7.6913e+07
7.362_515.11877	NEG	7.362	515.119	C25 H24 O12	1,3-dicaffeoylquinic acid	-0.000725	-1.40445	91.8443	level2	PMDB	C10445	HMDB0030093	Organic oxygen compounds	Alcohols and polyols	Organooxygen compounds	Alcohols	NA	NA	NA	3.48158e+08
14.704_525.30524	NEG	14.704	525.305	C27 H44 O7	Hydroxyecdysone	46.0038	95779.7	15.9988	level3	PMDB	C02633	HMDB0030180	Terpenoids	Cholestane	Steroids	Terpenoids	Metabolism of terpenoids and polyketides	Insect hormone biosynthesis	map00981 Insect hormone biosynthesis	NA
16.164_529.30042	NEG	16.164	529.3	C28 H42 N4 O6	Kukoamine a	-0.00274319	-5.1728	37.2787	level3	PMDB	C17615	HMDB0030392	Benzenoids	Benzenediols	Phenols	Phenols and derivatives	NA	NA	NA	2.09894e+07
3.796_203.08258	NEG	3.796	203.083	C11 H12 N2 O2	Dl-tryptophan	-2.46e-05	-0.120424	96.6786	level2	mzCloud	C00806	HMDB0030396	Organoheterocyclic compounds	Indolyl carboxylic acids and derivatives	Indoles and derivatives	Indole and derivatives	NA	NA	NA	4.3406e+08
5.857_611.16376	NEG	5.857	611.164	C27 H32 O16	Safflomin a	0.00199939	3.26608	34.409	level3	PMDB	NA	HMDB0030558	Phenylpropanoids and polyketides	Hydroxycinnamic acids and derivatives	Cinnamic acids and derivatives	Polyketides[PK]	NA	NA	NA	4.54473e+07
7.036_389.12399	NEG	7.036	389.124	C20 H22 O8	Polydatin	-0.000198	-0.507291	12.5879	level3	PMDB	C10275	HMDB0030564	Shikimate / acetate-malonate pathway derived compounds	Stilbenes	Stilbenoids	Polyketides[PK]	NA	NA	NA	NA
4.26_353.08789	NEG	4.26	353.088	C16 H18 O9	Cryptochlorogenic acid	5.35E-04	1.50952	95.9222	level1	PMDB	NA	HMDB0030653	Organic oxygen compounds	Alcohols and polyols	Organooxygen compounds	Alcohols	NA	NA	NA	3275287892
7.79_515.11853	NEG	7.79	515.119	C25 H24 O12	Isochlorogenic acid b	-0.000969	-1.87748	93.9526	level2	PMDB	C10468	HMDB0030705	Phenylpropanoids	Caffeate derivatives	Monolignols	Phenylpropanoids	NA	NA	NA	1.06027e+08
7.684_515.11865	NEG	7.684	515.119	C25 H24 O12	Isochlorogenic acid c	-0.000797	-1.54387	93.7022	level1	PMDB	NA	HMDB0030707	Organic oxygen compounds	Alcohols and polyols	Organooxygen compounds	Alcohols	NA	NA	NA	3.56289e+08
5.646_593.15118	NEG	5.646	593.151	C27 H30 O15	Vicenin ii	6.44E-07	0.00108305	92.7821	level1	PMDB	C10195	HMDB0030708	Flavonoids	Flavones	Flavonoids	Flavonoids	NA	NA	NA	6.98502e+08
6.807_609.18433	NEG	6.807	609.184	C28 H34 O15	Neohesperidin	0.00183278	3.00363	69.1038	level2	mzCloud	C09806	HMDB0030748	Flavonoids	Flavanones	Flavonoids	Flavonoids	Biosynthesis of other secondary metabolites	Flavonoid biosynthesis	map00941 Flavonoid biosynthesis	1.59324e+07
5.139_177.01934	NEG	5.139	177.019	C9 H6 O4	Esculetin	9.50E-06	0.0533808	80.9828	level2	PMDB	C09263	HMDB0030819	Phenylpropanoids	Coumarins	Coumarins	Coumarins	Biosynthesis of other secondary metabolites	Biosynthesis of various secondary metabolites - part 1	map00999 Biosynthesis of various plant secondary metabolites; map01061 Biosynthesis of phenylpropanoids; map01110 Biosynthesis of secondary metabolites	1.16291e+08
4.32_339.07224	NEG	4.32	339.072	C15 H16 O9	Esculin	7.99E-05	0.23482	93.2516	level2	mzCloud	C09264	HMDB0030820	Phenylpropanoids	Coumarins	Coumarins	Coumarins	NA	NA	NA	2.13977e+08
8.128_423.12958	NEG	8.128	423.13	C20 H24 O10	Rutarin	-9.25e-05	-0.21798	61.4929	level2	mzCloud	C09309	HMDB0030884	Phenylpropanoids	Furanocoumarins	Coumarins	Coumarins	NA	NA	NA	3.69797e+07
0.863_133.01436	NEG	0.863	133.014	C4 H6 O5	D-(+)-malic acid	1.14E-04	0.850604	93.8627	level2	mzCloud	C00497	HMDB0031518	Organic acids and derivatives	Beta hydroxy acids and derivatives	Hydroxy acids and derivatives	Organic acids	Carbohydrate metabolism	Butanoate metabolism	map00650 Butanoate metabolism; map01100 Metabolic pathways	6.363e+08
5.258_239.06726	NEG	5.258	239.067	C10 H12 N2 O5	Dinoseb	-8.4e-05	-0.34984	52.755	level3	mzCloud	C14302	HMDB0032559	Benzenoids	Nitrophenols	Phenols	Phenols and derivatives	NA	NA	NA	2.87654e+07
9.873_209.11826	NEG	9.873	209.118	C12 H18 O3	Jasmonic acid	-6.21e-05	-0.295513	81.0829	level2	mzCloud	C08491	HMDB0032797	Fatty acids related compounds	Others	Fatty acids	Fatty acyls[FA]	Lipid metabolism	alpha-Linolenic acid metabolism	map00592 alpha-Linolenic acid metabolism; map01060 Biosynthesis of plant secondary metabolites; map01070 Biosynthesis of plant hormones; map01100 Metabolic pathways; map01110 Biosynthesis of secondary metabolites; map04075 Plant hormone signal transduction	2.71399e+07
7.293_177.01938	NEG	7.293	177.019	C9 H6 O4	5,7-dihydroxychromone	4.67E-05	0.262388	63.5911	level2	PMDB	C09001	HMDB0032950	Organoheterocyclic compounds	1-benzopyrans	Benzopyrans	Flavonoids	NA	NA	NA	8.17199e+06
16.258_227.20143	NEG	16.258	227.201	C14 H28 O2	Lauric acid ethyl ester	-0.000222	-0.973387	75.8957	level2	mzCloud	NA	HMDB0033788	Lipids and lipid-like molecules	Fatty acid esters	Fatty Acyls	Fatty acyls[FA]	NA	NA	NA	NA
15.765_1047.54089	NEG	15.765	1047.54	C51 H84 O22	Protodioscin	0.00274647	2.61931	78.0911	level2	PMDB	C08907	HMDB0034062	Terpenoids	Furostan	Steroids	Terpenoids	NA	NA	NA	4.70637e+07
17.893_255.23251	NEG	17.893	255.233	C16 H32 O2	Ethyl myristate	-0.00044	-1.71754	93.4879	level2	mzCloud	NA	HMDB0034153	Lipids and lipid-like molecules	Fatty acid esters	Fatty Acyls	Fatty acyls[FA]	NA	NA	NA	NA
12.713_377.20959	NEG	12.713	377.21	C20 H30 N2 O5	Neotame	0.00139946	3.70016	67.7927	level2	mzCloud	NA	HMDB0034566	Organic acids and derivatives	Amino acids, peptides, and analogues	Carboxylic acids and derivatives	Amino acids, peptides, and analogues	NA	NA	NA	NA
17.679_325.14395	NEG	17.679	325.144	C16 H22 O7	Raspberry ketone glucoside	0.0146752	44.9971	47.954	level3	PMDB	NA	HMDB0034863	Organic oxygen compounds	Carbohydrates and carbohydrate conjugates	Organooxygen compounds	Carbohydrates	NA	NA	NA	NA
14.674_803.36841	NEG	14.674	803.368	C38 H60 O18	Stevioside	-0.00227977	-2.8342	8.59301	level3	PMDB	C09189	HMDB0034945	Terpenoids	Kaurenes	Diterpenoids (C20)	Terpenoids	Metabolism of terpenoids and polyketides	Diterpenoid biosynthesis	map00904 Diterpenoid biosynthesis; map01062 Biosynthesis of terpenoids and steroids; map01110 Biosynthesis of secondary metabolites	NA
8.398_207.06619	NEG	8.398	207.066	C11 H14 O5	Genipin	-18.0107	-79663.5	68.4969	level2	mzCloud	C09780	HMDB0035830	Terpenoids	Iridoids	Monoterpenoids (C10)	Terpenoids	NA	NA	NA	1.46084e+07
10.181_327.21747	NEG	10.181	327.217	C18 H32 O5	Corchorifatty acid f	-0.000203	-0.618197	90.6604	level2	mzCloud	NA	HMDB0035919	Lipids and lipid-like molecules	Lineolic acids and derivatives	Fatty Acyls	Fatty acyls[FA]	NA	NA	NA	2197847293
9.569_435.12946	NEG	9.569	435.129	C21 H24 O10	Phloridzin	-0.000215	-0.491872	22.5215	level3	PMDB	C01604	HMDB0036634	Flavonoids	Dihydrochalcones	Flavonoids	Flavonoids	Biosynthesis of other secondary metabolites	Flavonoid biosynthesis	map00941 Flavonoid biosynthesis; map01110 Biosynthesis of secondary metabolites	8.52958e+07
4.858_325.09275	NEG	4.858	325.093	C15 H18 O8	Bilobalide	-8.3e-05	-0.254517	65.2199	level1	PMDB	C07605	HMDB0036735	Terpenoids	Ginkgolides	Diterpenoids (C20)	Terpenoids	NA	NA	NA	2.57161e+08
11.405_299.05591	NEG	11.405	299.056	C16 H12 O6	Hydroxygenkwanin	-0.000203	-0.676947	93.1928	level1	PMDB	NA	HMDB0037339	Phenylpropanoids and polyketides	O-methylated flavonoids	Flavonoids	Flavonoids	NA	NA	NA	1.1106e+08
7.594_431.09805	NEG	7.594	431.098	C21 H20 O10	Apigenin-7-o-?-d-glucoside	-0.000317	-0.733597	94.5762	level1	PMDB	C04608	HMDB0037340	Flavonoids	Flavones	Flavonoids	Flavonoids	Biosynthesis of other secondary metabolites	Flavone and flavonol biosynthesis	map00944 Flavone and flavonol biosynthesis	9.45703e+07
6.95_463.08731	NEG	6.95	463.087	C21 H20 O12	Isoquercitrin	-0.000835	-1.7991	94.9061	level1	PMDB	C05623	HMDB0037362	Flavonoids	Flavonols	Flavonoids	Flavonoids	Biosynthesis of other secondary metabolites	Flavone and flavonol biosynthesis	map00944 Flavone and flavonol biosynthesis; map00946 Degradation of flavonoids; map01100 Metabolic pathways; map01110 Biosynthesis of secondary metabolites	NA
7.458_447.09247	NEG	7.458	447.092	C21 H20 O11	Astragalin	-0.000552	-1.2319	90.902	level1	PMDB	C12249	HMDB0037429	Flavonoids	Flavonols	Flavonoids	Flavonoids	Biosynthesis of other secondary metabolites	Flavone and flavonol biosynthesis	map00944 Flavone and flavonol biosynthesis; map01110 Biosynthesis of secondary metabolites	NA
6.962_623.16296	NEG	6.962	623.163	C27 H30 O14	Kaempferitrin	46.0067	79573.8	60.1867	level1	mzCloud	C16981	HMDB0037438	PK Polyketides	PK1211 Flavones and Flavonols	PK12 Flavonoids	Polyketides[PK]	NA	NA	NA	NA
7.522_593.18768	NEG	7.522	593.188	C28 H34 O14	Poncirin	1.04E-04	0.175558	62.336	level2	PMDB	C09830	HMDB0037487	Flavonoids	Flavanones	Flavonoids	Flavonoids	NA	NA	NA	3.01838e+07
8.62_435.12943	NEG	8.62	435.129	C21 H24 O10	Trilobatin	-0.000245	-0.561845	16.0103	level3	PMDB	NA	HMDB0037505	Phenylpropanoids and polyketides	Flavonoid glycosides	Flavonoids	Flavonoids	NA	NA	NA	1.85635e+07
10.006_623.16345	NEG	10.006	623.163	C28 H32 O16	Isorhamnetin-3-o-nehesperidine	0.00169422	2.71436	31.3601	level3	PMDB	NA	HMDB0037745	Phenylpropanoids and polyketides	Flavonoid glycosides	Flavonoids	Flavonoids	NA	NA	NA	9.9868e+06
10.718_441.28519	NEG	10.718	441.285	C24 H42 O7	Ascorbyl stearate	-0.00059	-1.3341	47.9535	level3	mzCloud	C20340	HMDB0038242	Lipids and lipid-like molecules	Fatty acid esters	Fatty Acyls	Fatty acyls[FA]	NA	NA	NA	NA
4.779_131.07146	NEG	4.779	131.071	C6 H12 O3	2-butoxyacetic acid	8.94E-05	0.676712	78.0796	level2	mzCloud	NA	HMDB0041844	Organic acids and derivatives	Carboxylic acids	Carboxylic acids and derivatives	Organic acids	NA	NA	NA	1.34404e+08
4.131_137.02449	NEG	4.131	137.024	C7 H6 O3	Protocatechualdehyde	7.72E-05	0.559564	93.3177	level2	PMDB	C16700	HMDB0059965	Organic oxygen compounds	Carbonyl compounds	Organooxygen compounds	Carbonyl compounds	Biosynthesis of other secondary metabolites	Isoquinoline alkaloid biosynthesis	map00950 Isoquinoline alkaloid biosynthesis; map01063 Biosynthesis of alkaloids derived from shikimate pathway	4.79287e+08
4.846_167.03490	NEG	4.846	167.035	C8 H8 O4	Isovanillic acid	-8.52e-05	-0.506774	90.6654	level2	mzCloud	NA	HMDB0060003	Benzenoids	Benzoic acids and derivatives	Benzene and substituted derivatives	Benzene and derivatives	NA	NA	NA	NA
5.873_166.05109	NEG	5.873	166.051	C8 H9 N O3	2-amino-3-methoxybenzoic acid	1.20E-04	0.718227	68.6862	level2	mzCloud	C05831	HMDB0060374	Benzenoids	Benzoic acids and derivatives	Benzene and substituted derivatives	Benzene and derivatives	Amino acid metabolism	Tryptophan metabolism	map00380 Tryptophan metabolism	NA
15.755_529.30359	NEG	15.755	529.304	C28 H42 N4 O6	Kukoamine b	-0.000149	-0.280123	56.6466	level3	PMDB	C17616	HMDB0060525	Benzenoids	Benzenediols	Phenols	Phenols and derivatives	NA	NA	NA	1.17378e+07
6.005_239.09238	NEG	6.005	239.092	C12 H16 O5	Cmpf	-0.00012	-0.50038	78.5417	level2	mzCloud	NA	HMDB0061112	Lipids and lipid-like molecules	Fatty acids and conjugates	Fatty Acyls	Fatty acyls[FA]	NA	NA	NA	1.87347e+08
14.651_315.25367	NEG	14.651	315.254	C17 H34 O2	Methyl hexadecanoate	46.0051	170228	87.323	level2	PMDB	C16995	HMDB0061859	FA Fatty acyls	FA0710 Short fatty esters	FA07 Fatty esters	Fatty acyls[FA]	NA	NA	NA	1.28237e+07
2.273_156.06673	NEG	2.273	156.067	C7 H11 N O3	N-acetyl-l-proline	1.10E-04	0.701482	88.489	level2	PMDB	NA	HMDB0094701	Organic acids and derivatives	Amino acids, peptides, and analogues	Carboxylic acids and derivatives	Amino acids, peptides, and analogues	NA	NA	NA	NA
9.08_299.01947	NEG	9.08	299.019	C15 H8 O7	Demethylwedelolactone	-0.000256	-0.851907	36.8937	level3	PMDB	NA	HMDB0128455	NA	NA	NA	Coumarins and derivatives	NA	NA	NA	NA
12.221_299.05582	NEG	12.221	299.056	C16 H12 O6	Hispidulin	-0.000295	-0.982058	62.6719	level2	mzCloud	C10058	HMDB0128581	Flavonoids	Flavones	Flavonoids	Flavonoids	NA	NA	NA	NA
11.694_593.33276	NEG	11.694	593.333	C33 H46 N4 O6	Stercobilin	-0.00169468	-2.85135	64.7963	level2	mzCloud	C05793	HMDB0240259	Organoheterocyclic compounds	Bilirubins	Tetrapyrroles and derivatives	Bilirubins	Metabolism of cofactors and vitamins	Porphyrin and chlorophyll metabolism	map00860 Porphyrin metabolism	NA
3.88_351.07220	NEG	3.88	351.072	C16 H16 O9	4-methylumbelliferyl glucuronide	4.93E-05	0.140138	41.6051	level3	mzCloud	C11584	HMDB0240464	Phenylpropanoids and polyketides	Coumarin glycosides	Coumarins and derivatives	Coumarins and derivatives	NA	NA	NA	236738688
1.946_149.04561	NEG	1.946	149.046	C5 H10 O5	D-(-)-lyxose	6.19E-05	0.412192	87.0697	level2	mzCloud	C00476	NA	Carbohydrates	Aldoses [Fig]	Monosaccharides	Carbohydrates	Carbohydrate metabolism	Pentose and glucuronate interconversions	map00040 Pentose and glucuronate interconversions	1.71827e+08
0.853_163.06139	NEG	0.853	163.061	C6 H12 O5	D-(+)-fucose	1.20E-04	0.729878	7.51212	level3	mzCloud	C01018	NA	Carbohydrates	Deoxy sugars [Fig]	Monosaccharides	Carbohydrates	NA	NA	NA	2.63776e+07
4.52_435.15082	NEG	4.52	435.151	C17 H26 O10	Loganin	46.0055	117917	62.9123	level2	mzCloud	C01433	NA	Terpenoids	Iridoids	Monoterpenoids (C10)	Terpenoids	Metabolism of terpenoids and polyketides	Monoterpenoid biosynthesis	map00902 Monoterpenoid biosynthesis; map01062 Biosynthesis of terpenoids and steroids; map01100 Metabolic pathways; map01110 Biosynthesis of secondary metabolites	1.4219e+07
5.7_399.09344	NEG	5.7	399.093	C16 H18 O9	Scopolin	46.0056	129925	23.305	level3	PMDB	C01527	NA	Phenylpropanoids	Coumarins	Coumarins	Coumarins	Biosynthesis of other secondary metabolites	Biosynthesis of various secondary metabolites - part 1	map00999 Biosynthesis of various plant secondary metabolites; map01061 Biosynthesis of phenylpropanoids; map01110 Biosynthesis of secondary metabolites	7.61755e+07
12.989_283.06082	NEG	12.989	283.061	C16 H12 O5	Calycosin	-0.000375	-1.3208	63.5732	level2	PMDB	C01562	NA	Flavonoids	Isoflavones	Isoflavonoids	Flavonoids	Biosynthesis of other secondary metabolites	Isoflavonoid biosynthesis	map00943 Isoflavonoid biosynthesis; map01110 Biosynthesis of secondary metabolites	1.71801e+07
6.914_303.05063	NEG	6.914	303.051	C15 H12 O7	Taxifolin	-0.000401	-1.31766	90.1313	level2	PMDB	C01617	NA	Flavonoids	Dihyroflavonols	Flavonoids	Flavonoids	Biosynthesis of other secondary metabolites	Flavonoid biosynthesis	map00941 Flavonoid biosynthesis; map00946 Degradation of flavonoids; map01061 Biosynthesis of phenylpropanoids; map01100 Metabolic pathways; map01110 Biosynthesis of secondary metabolites	8.85318e+06
6.208_447.09271	NEG	6.208	447.093	C21 H20 O11	Homoorientin	-0.000283	-0.63257	93.6083	level1	PMDB	C01821	NA	Flavonoids	Flavones	Flavonoids	Flavonoids	NA	NA	NA	791361563
1.166_128.03543	NEG	1.166	128.035	C5 H7 N O3	4-oxoproline	1.02E-04	0.794053	81.4475	level2	mzCloud	C01877	NA	NA	NA	NA	NA	NA	NA	NA	NA
1.999_341.10880	NEG	1.999	341.109	C12 H22 O11	D-(+)-maltose	-0.000139	-0.407651	89.2613	level2	mzCloud	C01971	NA	NA	NA	NA	NA	NA	NA	NA	NA
9.452_315.05096	NEG	9.452	315.051	C16 H12 O7	3-methoxy-5,7,3',4'-tetrahydroxy-flavone	-6.16e-05	-0.19482	93.2345	level2	mzCloud	C04443	NA	Flavonoids	Flavonols	Flavonoids	Flavonoids	Biosynthesis of other secondary metabolites	Flavone and flavonol biosynthesis	map00944 Flavone and flavonol biosynthesis; map01110 Biosynthesis of secondary metabolites	NA
5.755_343.08221	NEG	5.755	343.082	C18 H16 O7	Usnic acid	-0.000112	-0.324609	17.8994	level3	PMDB	C05153	NA	NA	NA	NA	Phenols and derivatives	NA	NA	NA	3.23324e+07
5.12_299.11346	NEG	5.12	299.113	C14 H20 O7	Salidroside	-0.000162	-0.539164	87.0845	level2	PMDB	C06046	NA	NA	NA	NA	Phenols and derivatives	Amino acid metabolism	Tyrosine metabolism	map00350 Tyrosine metabolism; map01100 Metabolic pathways	3.38669e+07
9.522_280.15512	NEG	9.522	280.155	C15 H23 N O4	Cycloheximide	-0.000311	-1.10474	46.29	level3	mzCloud	C06685	NA	Antibiotics	Cycloalkane derivatives	Others [Fig]	Antibiotics	NA	NA	NA	7.73127e+06
20.304_669.42255	NEG	20.304	669.423	C36 H62 O11	Monensin	6.11E-04	0.910695	26.1575	level3	mzCloud	C06693	NA	Antibiotics	Other polyketides	Polyketides and nonribosomal peptides [Fig]	Antibiotics	NA	NA	NA	1.42699e+07
13.648_265.14746	NEG	13.648	265.147	C12 H26 O4 S	Dodecyl sulfate	-0.000442	-1.66186	93.757	level2	mzCloud	C08031	NA	PK Polyketides	Null	PK04 Macrolides and lactone polyketides	Polyketides[PK]	NA	NA	NA	NA
9.521_719.25848	NEG	9.521	719.258	C35 H44 O16	Azadirachtin	0.0028256	3.92301	33.2683	level3	mzCloud	C08748	NA	PR Prenol lipids	PR0106 C30 isoprenoids (triterpenes)	PR01 Isoprenoids	Prenol lipids[PR]	Chemical structure transformation maps	Biosynthesis of terpenoids and steroids	map00996 Biosynthesis of various alkaloids; map01062 Biosynthesis of terpenoids and steroids	2.11642e+08
14.429_913.48450	NEG	14.429	913.485	C45 H72 O16	Dioscin	46.0097	52977.2	18.9529	level3	PMDB	C08897	NA	Terpenoids	Spirostan	Steroids	Terpenoids	NA	NA	NA	10921990
17.691_783.44849	NEG	17.691	783.448	C41 H68 O14	Astragaloside iii	-0.00514348	-6.55671	50.2917	level3	PMDB	C08924	NA	Terpenoids	Protostanes	Triterpenoids (C30)	Terpenoids	NA	NA	NA	NA
10.335_363.18115	NEG	10.335	363.181	C20 H28 O6	Phorbol	-0.000159	-0.437867	50.5938	level3	PMDB	C09155	NA	Terpenoids	Tiglianes	Diterpenoids (C20)	Terpenoids	NA	NA	map04750 Inflammatory mediator regulation of TRP channels	8.96162e+07
5.84_207.03000	NEG	5.84	207.03	C10 H8 O5	Fraxetin	1.02E-04	0.491111	73.7229	level2	mzCloud	C09265	NA	Phenylpropanoids	Coumarins	Coumarins	Coumarins	Biosynthesis of other secondary metabolites	Biosynthesis of various secondary metabolites - part 1	map00999 Biosynthesis of various plant secondary metabolites; map01110 Biosynthesis of secondary metabolites	NA
4.294_369.08279	NEG	4.294	369.083	C16 H18 O10	Fraxin	7.43E-05	0.200706	46.5057	level3	mzCloud	C09266	NA	Phenylpropanoids	Coumarins	Coumarins	Coumarins	NA	NA	NA	6.8133e+07
5.656_337.09274	NEG	5.656	337.093	C15 H16 O6	Picrotoxinin	46.0053	157501	40.5146	level3	mzCloud	C09529	NA	Terpenoids	Others	Sesquiterpenoids (C15)	Terpenoids	NA	NA	map07230 GABA-A receptor agonists/antagonists	3392905463
5.156_387.12967	NEG	5.156	387.13	C17 H24 O10	Geniposide	-9.01e-07	-0.00232018	76.2538	level1	mzCloud	C09781	NA	Terpenoids	Iridoids	Monoterpenoids (C10)	Terpenoids	NA	NA	NA	1.3231e+08
6.511_711.21729	NEG	6.511	711.217	C16 H20 O9	Gentiopicrin	0.00143351	4.02546	52.2216	level3	PMDB	C09782	NA	Terpenoids	Secoiridoids	Monoterpenoids (C10)	Terpenoids	Metabolism of terpenoids and polyketides	Monoterpenoid biosynthesis	map00902 Monoterpenoid biosynthesis; map01066 Biosynthesis of alkaloids derived from terpenoid and polyketide; map01110 Biosynthesis of secondary metabolites	1.38408e+08
4.262_433.13547	NEG	4.262	433.135	C17 H24 O10	Verbenalin	46.0058	118530	54.8041	level3	PMDB	C09802	NA	Terpenoids	Iridoids	Monoterpenoids (C10)	Terpenoids	NA	NA	NA	1.99568e+07
10.957_285.07651	NEG	10.957	285.077	C16 H14 O5	Brazilin	-0.000339	-1.18574	63.9834	level2	PMDB	C09920	NA	PK Polyketides	PK1210 Neoflavonoids	PK12 Flavonoids	Polyketides[PK]	NA	NA	NA	5.78426e+06
10.036_301.07156	NEG	10.036	301.072	C16 H14 O6	Hematoxylin	-0.000198	-0.654363	65.8525	level2	PMDB	C09931	NA	PK Polyketides	PK1210 Neoflavonoids	PK12 Flavonoids	Polyketides[PK]	NA	NA	NA	NA
7.873_435.09302	NEG	7.873	435.093	C20 H20 O11	Irisxanthone	-0.000267	-0.612225	54.8005	level3	mzCloud	C10067	NA	Polyketides	Xanthenes	Pyrones	Polyketides[PK]	NA	NA	NA	6.72662e+07
9.929_405.11896	NEG	9.929	405.119	C20 H22 O9	Astringin	-0.000148	-0.364198	74.0574	level2	PMDB	C10245	NA	Shikimate / acetate-malonate pathway derived compounds	Stilbenes	Stilbenoids	Polyketides[PK]	NA	NA	NA	8.56214e+07
7.966_419.13443	NEG	7.966	419.134	C21 H24 O9	Rhaponticin	-0.000326	-0.774877	43.035	level3	PMDB	C10288	NA	Shikimate / acetate-malonate pathway derived compounds	Stilbenes	Stilbenoids	Polyketides[PK]	NA	NA	NA	7.48002e+06
4.129_491.11911	NEG	4.129	491.119	C23 H24 O12	Aurantio-obtusin ?-d-glucoside	-0.000389	-0.790818	12.6208	level3	PMDB	C10303	NA	Polyketides	Anthraquinone type	Anthraquinones	Quinone	NA	NA	NA	5.39338e+07
8.041_521.12909	NEG	8.041	521.129	C24 H26 O13	Iridin	-0.000975	-1.86655	22.8283	level3	PMDB	C10465	NA	Flavonoids	Isoflavones	Isoflavonoids	Flavonoids	NA	NA	NA	1.54135e+07
12.626_283.09738	NEG	12.626	283.097	C17 H16 O4	Phenethyl caffeate	-0.000201	-0.706282	90.2221	level1	PMDB	C10484	NA	Phenylpropanoids and polyketides	Hydroxycinnamic acids and derivatives	Cinnamic acids and derivatives	Phenols and derivatives	NA	NA	NA	NA
11.565_493.11331	NEG	11.565	493.113	C26 H22 O10	Salvianolic acid a	-0.000708	-1.43338	5.96592	level3	PMDB	C10492	NA	NA	NA	NA	Phenols and derivatives	NA	NA	NA	6.35824e+06
17.159_357.20688	NEG	17.159	357.207	C22 H30 O4	Cannabidiolic acid	-0.000254	-0.709095	91.7088	level2	mzCloud	C10784	NA	PK Polyketides	PK1312 Other aromatic polyketides	PK13 Aromatic polyketides	Polyketides[PK]	Biosynthesis of other secondary metabolites	Biosynthesis of various secondary metabolites - part 1	map00999 Biosynthesis of various plant secondary metabolites; map01100 Metabolic pathways; map01110 Biosynthesis of secondary metabolites	NA
18.749_723.47135	NEG	18.749	723.471	C40 H68 O11	Nigericin	0.00246639	3.40437	27.2866	level3	mzCloud	C11609	NA	PK Polyketides	Null	PK09 Polyether antibiotics	Polyketides[PK]	NA	NA	NA	NA
2.275_218.10323	NEG	2.275	218.103	C9 H17 N O5	Calcium pantothenate	-0.00017	-0.776649	96.3869	level1	PMDB	C12276	NA	NA	NA	NA	Vitamins	NA	NA	NA	3.88269e+08
6.662_577.15637	NEG	6.662	577.156	C27 H30 O14	Vitexin rhamnoside	1.53E-04	0.264936	92.3631	level1	PMDB	C12628	NA	Flavonoids	Flavones	Flavonoids	Flavonoids	Biosynthesis of other secondary metabolites	Flavone and flavonol biosynthesis	map00944 Flavone and flavonol biosynthesis	5.20279e+08
8.141_431.09787	NEG	8.141	431.098	C21 H20 O10	Afzelin	-0.000497	-1.14995	89.6626	level2	mzCloud	C16911	NA	PK Polyketides	PK1211 Flavones and Flavonols	PK12 Flavonoids	Polyketides[PK]	Biosynthesis of other secondary metabolites	Flavone and flavonol biosynthesis	map00944 Flavone and flavonol biosynthesis	3.00858e+07
9.699_437.14493	NEG	9.699	437.145	C21 H26 O10	Sec-o-glucosylhamaudol	-0.000392	-0.895057	58.1016	level3	PMDB	C17484	NA	PK Polyketides	PK1311 Benzopyranoids	PK13 Aromatic polyketides	Others	NA	NA	NA	8.53223e+07
11.732_329.06619	NEG	11.732	329.066	C17 H14 O7	Aurantio-obtusin	-0.000483	-1.46441	27.7604	level3	PMDB	C17670	NA	Polyketides	Anthraquinone type	Anthraquinones	Quinone	NA	NA	NA	NA
7.789_461.10852	NEG	7.789	461.109	C22 H22 O11	Homoplantaginin	-0.000414	-0.896143	72.7316	level1	PMDB	C17762	NA	PK Polyketides	PK1211 Flavones and Flavonols	PK12 Flavonoids	Flavonoids	NA	NA	NA	5.3149e+07
9.252_493.22839	NEG	9.252	493.228	C21 H36 O10	Atractyloside a	46.0048	102636	79.0288	level2	PMDB	C17858	NA	NA	NA	NA	Terpenoids	NA	NA	NA	1.21215e+07
1.623_239.06717	NEG	1.623	239.067	C10 H12 N2 O5	Dinoterb	-0.000176	-0.731192	31.7089	level3	mzCloud	C18671	NA	NA	NA	NA	NA	NA	NA	NA	2.75451e+07
9.629_847.36151	NEG	9.629	847.362	C40 H50 N8 O10	Dermorphin	-0.0017376	-2.1656	29.0381	level3	mzCloud	C20030	NA	Venoms	Others	Frog venoms	Venoms	NA	NA	NA	NA
6.045_225.07680	NEG	6.045	225.077	C10 H12 O3	Isopropyl 4-hydroxybenzoate	46.0054	255474	46.6949	level3	PMDB	C20343	NA	Benzenoids	Benzoic acids and derivatives	Benzene and substituted derivatives	Phenols and derivatives	NA	NA	NA	3.54185e+07
17.514_359.22247	NEG	17.514	359.222	C22 H32 O4	Cannabigerolic acid	-0.00031	-0.85941	89.8401	level2	mzCloud	C20406	NA	PK Polyketides	PK1504 Anacardic acids and derivatives	PK15 Phenolic lipids	Polyketides[PK]	Biosynthesis of other secondary metabolites	Biosynthesis of various secondary metabolites - part 1	map00999 Biosynthesis of various plant secondary metabolites; map01100 Metabolic pathways; map01110 Biosynthesis of secondary metabolites	NA
6.226_787.27063	NEG	6.226	787.271	C34 H46 O18	Eleutheroside e	0.00387831	5.22494	84.4308	level1	PMDB	C20786	NA	NA	NA	NA	Terpenoids	NA	NA	NA	1.07721e+08
7.218_593.15094	NEG	7.218	593.151	C27 H30 O15	Kaempferol-3-o-rutinoside	-0.000253	-0.426365	95.2321	level1	PMDB	C21833	NA	PK Polyketides	PK1211 Flavones and Flavonols	PK12 Flavonoids	Flavonoids	Biosynthesis of other secondary metabolites	Flavone and flavonol biosynthesis	map00944 Flavone and flavonol biosynthesis; map01110 Biosynthesis of secondary metabolites	NA
9.878_514.28345	NEG	9.878	514.283	C29 H41 N O7	Candoxatril	0.00242147	4.69924	25.5792	level3	mzCloud	D01070	NA	NA	NA	NA	NA	NA	NA	NA	1.79874e+07
1.138_445.11932	NEG	1.138	445.119	C20 H22 N4 O6 S	Febantel	5.95E-04	1.3346	7.77464	level3	mzCloud	D04135	NA	NA	NA	NA	NA	NA	NA	NA	2.52752e+07
11.015_609.27002	NEG	11.015	609.27	C35 H38 N4 O6	Manidipine	-0.00183561	-3.00781	61.1665	level2	mzCloud	D08155	NA	NA	NA	NA	NA	NA	NA	NA	8.27327e+07
6.949_289.15564	NEG	6.949	289.156	C16 H22 N2 O3	Procaterol	-0.000126	-0.434864	21.7929	level3	mzCloud	D08424	NA	NA	NA	NA	NA	NA	NA	NA	5.16095e+06
0.883_128.03539	NEG	0.883	128.035	C5 H9 N O4	L-glutamate; l-glutamic acid; l-glutaminic acid; glutamate;	8.90E-05	0.6055	NA	level4	KEGG	C00025	NA	Peptides	Common amino acids [Fig]	Amino acids	Amino acids	Amino acid metabolism	Arginine biosynthesis	map00220 Arginine biosynthesis; map00250 Alanine, aspartate and glutamate metabolism; map00330 Arginine and proline metabolism; map00332 Carbapenem biosynthesis; map00340 Histidine metabolism; map00430 Taurine and hypotaurine metabolism; map00470 D-Amino acid metabolism; map00480 Glutathione metabolism; map00524 Neomycin, kanamycin and gentamicin biosynthesis; map00630 Glyoxylate and dicarboxylat…	1.80787e+08
1.158_175.02483	NEG	1.158	175.025	C6 H8 O6	Ascorbate; ascorbic acid; l-ascorbate; l-ascorbic acid; vitamin c;	-2.87e-05	-0.162786	NA	level4	KEGG	C00072	NA	Vitamins and cofactors	Water-soluble vitamins [Fig]	Vitamins	Vitamins	Carbohydrate metabolism	Ascorbate and aldarate metabolism	map00053 Ascorbate and aldarate metabolism; map00480 Glutathione metabolism; map01100 Metabolic pathways; map01110 Biosynthesis of secondary metabolites; map01120 Microbial metabolism in diverse environments; map01240 Biosynthesis of cofactors; map02060 Phosphotransferase system (PTS); map04066 HIF-1 signaling pathway; map04977 Vitamin digestion and absorption	NA
0.912_115.00375	NEG	0.912	115.004	C4 H4 O4	Fumarate; fumaric acid; trans-butenedioic acid;	6.41E-05	0.552902	NA	level4	KEGG	C00122	NA	Organic acids and derivatives	Dicarboxylic acids and derivatives	Carboxylic acids and derivatives	Organic acids	Carbohydrate metabolism	Citrate cycle (TCA cycle)	map00020 Citrate cycle (TCA cycle); map00190 Oxidative phosphorylation; map00220 Arginine biosynthesis; map00250 Alanine, aspartate and glutamate metabolism; map00350 Tyrosine metabolism; map00360 Phenylalanine metabolism; map00620 Pyruvate metabolism; map00643 Styrene degradation; map00650 Butanoate metabolism; map00720 Carbon fixation pathways in prokaryotes; map00760 Nicotinate and nicotinamid…	9.30763e+07
0.898_130.08739	NEG	0.898	130.087	C6 H13 N O2	L-leucine; 2-amino-4-methylvaleric acid; (2s)-alpha-2-amino-4-methylvaleric acid; (2s)-alpha-leucine;	3.51E-05	0.267936	NA	level4	KEGG	C00123	NA	Peptides	Common amino acids [Fig]	Amino acids	Amino acids	Amino acid metabolism	Valine, leucine and isoleucine degradation	map00280 Valine, leucine and isoleucine degradation; map00290 Valine, leucine and isoleucine biosynthesis; map00966 Glucosinolate biosynthesis; map00970 Aminoacyl-tRNA biosynthesis; map01060 Biosynthesis of plant secondary metabolites; map01065 Biosynthesis of alkaloids derived from histidine and purine; map01100 Metabolic pathways; map01110 Biosynthesis of secondary metabolites; map01210 2-Oxoca…	115623428
5.257_613.14301	NEG	5.257	613.143	C20 H31 N4 O16 P	Cmp-n-acetylneuraminate; cmp-n-acetyl-beta-neuraminate;	0.00301497	4.9092	NA	level4	KEGG	C00128	NA	Nucleosides, nucleotides, and analogues	Pyrimidine nucleotide sugars	Pyrimidine nucleotides	Nucleic acids and analogues	Carbohydrate metabolism	Amino sugar and nucleotide sugar metabolism	map00520 Amino sugar and nucleotide sugar metabolism; map00541 O-Antigen nucleotide sugar biosynthesis; map01100 Metabolic pathways; map01250 Biosynthesis of nucleotide sugars	2.33337e+07
2.238_114.05612	NEG	2.238	114.056	C5 H9 N O2	L-proline; 2-pyrrolidinecarboxylic acid;	7.00E-05	0.60824	NA	level4	KEGG	C00148	NA	Peptides	Common amino acids [Fig]	Amino acids	Amino acids	Amino acid metabolism	Arginine and proline metabolism	map00330 Arginine and proline metabolism; map00332 Carbapenem biosynthesis; map00333 Prodigiosin biosynthesis; map00401 Novobiocin biosynthesis; map00404 Staurosporine biosynthesis; map00470 D-Amino acid metabolism; map00970 Aminoacyl-tRNA biosynthesis; map01100 Metabolic pathways; map01110 Biosynthesis of secondary metabolites; map01230 Biosynthesis of amino acids; map02010 ABC transporters; map…	NA
0.866_118.05113	NEG	0.866	118.051	C4 H9 N O3	L-threonine; 2-amino-3-hydroxybutyric acid;	1.66E-04	1.39228	NA	level4	KEGG	C00188	NA	Peptides	Common amino acids [Fig]	Amino acids	Amino acids	Amino acid metabolism	Glycine, serine and threonine metabolism	map00260 Glycine, serine and threonine metabolism; map00261 Monobactam biosynthesis; map00290 Valine, leucine and isoleucine biosynthesis; map00470 D-Amino acid metabolism; map00860 Porphyrin metabolism; map00970 Aminoacyl-tRNA biosynthesis; map01060 Biosynthesis of plant secondary metabolites; map01100 Metabolic pathways; map01110 Biosynthesis of secondary metabolites; map01120 Microbial metabol…	8.15767e+07
1.61_267.07285	NEG	1.61	267.073	C10 H12 N4 O5	Inosine;	-0.000647	-2.41446	NA	level4	KEGG	C00294	NA	Nucleosides, nucleotides, and analogues	NA	Purine nucleosides	Purines and derivatives	Nucleotide metabolism	Purine metabolism	map00230 Purine metabolism; map01100 Metabolic pathways; map01232 Nucleotide metabolism; map02010 ABC transporters	2.9911e+07
16.888_159.02989	NEG	16.888	159.03	C6 H8 O5	2-oxoadipate; 2-oxoadipic acid;	8.70E-06	0.0543559	NA	level4	KEGG	C00322	NA	Organic acids	2-Oxocarboxylic acids	Carboxylic acids [Fig]	Organic acids	Amino acid metabolism	Lysine biosynthesis	map00300 Lysine biosynthesis; map00310 Lysine degradation; map00380 Tryptophan metabolism; map00680 Methane metabolism; map01100 Metabolic pathways; map01110 Biosynthesis of secondary metabolites; map01120 Microbial metabolism in diverse environments; map01210 2-Oxocarboxylic acid metabolism; map01230 Biosynthesis of amino acids; map01240 Biosynthesis of cofactors	NA
0.871_275.01711	NEG	0.871	275.017	C6 H13 O10 P	6-phospho-d-gluconate;	-0.000244	-0.883926	NA	level4	KEGG	C00345	NA	Organic oxygen compounds	Carbohydrates and carbohydrate conjugates	Organooxygen compounds	Carbohydrates	Carbohydrate metabolism	Pentose phosphate pathway	map00030 Pentose phosphate pathway; map01100 Metabolic pathways; map01110 Biosynthesis of secondary metabolites; map01120 Microbial metabolism in diverse environments; map01200 Carbon metabolism	NA
1.172_167.02106	NEG	1.172	167.021	C5 H4 N4 O3	Urate; uric acid;	-6.16e-06	-0.036667	NA	level4	KEGG	C00366	NA	Organoheterocyclic compounds	Purines and purine derivatives	Imidazopyrimidines	Purines and derivatives	Nucleotide metabolism	Purine metabolism	map00230 Purine metabolism; map01100 Metabolic pathways; map01120 Microbial metabolism in diverse environments; map04976 Bile secretion	3.69266e+07
5.989_173.04562	NEG	5.989	173.046	C7 H10 O5	Shikimate; shikimic acid; 3,4,5-trihydroxy-1-cyclohexenecarboxylic acid;	7.71E-05	0.443022	NA	level4	KEGG	C00493	NA	Organic oxygen compounds	Alcohols and polyols	Organooxygen compounds	Alcohols	Amino acid metabolism	Phenylalanine, tyrosine and tryptophan biosynthesis	map00400 Phenylalanine, tyrosine and tryptophan biosynthesis; map00996 Biosynthesis of various alkaloids; map00999 Biosynthesis of various plant secondary metabolites; map01060 Biosynthesis of plant secondary metabolites; map01061 Biosynthesis of phenylpropanoids; map01063 Biosynthesis of alkaloids derived from shikimate pathway; map01070 Biosynthesis of plant hormones; map01100 Metabolic pathway…	3.46357e+07
0.821_165.04050	NEG	0.821	165.041	C5 H10 O6	D-xylonate;	4.17E-05	0.25137	NA	level4	KEGG	C00502	NA	Organic oxygen compounds	Carbohydrates and carbohydrate conjugates	Organooxygen compounds	Carbohydrates	Carbohydrate metabolism	Pentose and glucuronate interconversions	map00040 Pentose and glucuronate interconversions; map01100 Metabolic pathways	8.41425e+07
1.171_163.06125	NEG	1.171	163.061	C6 H12 O5	L-rhamnose; 6-deoxy-l-mannose; l-mannomethylose; l-rhamnopyranose;	5.20E-05	0.317241	NA	level4	KEGG	C00507	NA	Carbohydrates	Deoxy sugars [Fig]	Monosaccharides	Carbohydrates	Carbohydrate metabolism	Fructose and mannose metabolism	map00051 Fructose and mannose metabolism; map01100 Metabolic pathways; map01120 Microbial metabolism in diverse environments	4.48553e+07
1.169_188.05647	NEG	1.169	188.056	C7 H11 N O5	N-acetyl-l-glutamate; n-acetyl-l-glutamic acid;	2.10E-05	0.111039	NA	level4	KEGG	C00624	NA	Organic acids and derivatives	Amino acids, peptides, and analogues	Carboxylic acids and derivatives	Amino acids, peptides, and analogues	Amino acid metabolism	Arginine biosynthesis	map00220 Arginine biosynthesis; map00470 D-Amino acid metabolism; map01100 Metabolic pathways; map01110 Biosynthesis of secondary metabolites; map01210 2-Oxocarboxylic acid metabolism; map01230 Biosynthesis of amino acids	1.81468e+07
4.346_129.05583	NEG	4.346	129.056	C6 H10 O3	(s)-3-methyl-2-oxopentanoic acid; (s)-3-methyl-2-oxopentanoate; (3s)-3-methyl-2-oxopentanoic acid; (3s)-3-methyl-2-oxopentanoate;	1.14E-04	0.879875	NA	level4	KEGG	C00671	NA	Organic acids	2-Oxocarboxylic acids	Carboxylic acids [Fig]	Organic acids	Amino acid metabolism	Valine, leucine and isoleucine degradation	map00280 Valine, leucine and isoleucine degradation; map00290 Valine, leucine and isoleucine biosynthesis; map00966 Glucosinolate biosynthesis; map01100 Metabolic pathways; map01110 Biosynthesis of secondary metabolites; map01210 2-Oxocarboxylic acid metabolism; map01230 Biosynthesis of amino acids	NA
15.284_407.27988	NEG	15.284	407.28	C24 H40 O5	Cholic acid; cholate; 3alpha,7alpha,12alpha-trihydroxy-5beta-cholanate; 3alpha,7alpha,12alpha-trihydroxy-5beta-cholanic acid;	-0.000421	-1.0308	NA	level4	KEGG	C00695	NA	Steroids	Cholane derivatives [Fig]	24-Carbon atoms	Sterol lipids[ST]	Lipid metabolism	Primary bile acid biosynthesis	map00120 Primary bile acid biosynthesis; map00121 Secondary bile acid biosynthesis; map01100 Metabolic pathways; map04976 Bile secretion	1.36915e+07
20.038_195.05083	NEG	20.038	195.051	C6 H12 O7	L-gulonate; l-gulonic acid; gulonate; gulonic acid;	-0.000199	-1.01451	NA	level4	KEGG	C00800	NA	Organic acids and derivatives	Medium-chain hydroxy acids and derivatives	Hydroxy acids and derivatives	Organic acids	Carbohydrate metabolism	Pentose and glucuronate interconversions	map00040 Pentose and glucuronate interconversions; map00053 Ascorbate and aldarate metabolism; map01100 Metabolic pathways; map01240 Biosynthesis of cofactors	NA
3.607_226.07193	NEG	3.607	226.072	C10 H13 N O5	L-arogenate; l-arogenic acid; pretyrosine;	-0.000166	-0.730266	NA	level4	KEGG	C00826	NA	Organic acids and derivatives	Amino acids, peptides, and analogues	Carboxylic acids and derivatives	Amino acids, peptides, and analogues	Amino acid metabolism	Phenylalanine, tyrosine and tryptophan biosynthesis	map00400 Phenylalanine, tyrosine and tryptophan biosynthesis; map01100 Metabolic pathways; map01110 Biosynthesis of secondary metabolites; map01230 Biosynthesis of amino acids	NA
2.413_313.10565	NEG	2.413	313.106	C14 H14 N6 O3	Dihydropteroate; 7,8-dihydropteroate;	1.90E-04	0.605724	NA	level4	KEGG	C00921	NA	Organoheterocyclic compounds	Pterins and derivatives	Pteridines and derivatives	Pteridines and derivatives	Metabolism of cofactors and vitamins	Folate biosynthesis	map00790 Folate biosynthesis; map01100 Metabolic pathways; map01240 Biosynthesis of cofactors	1.83119e+08
1.625_189.04050	NEG	1.625	189.041	C7 H10 O6	3-dehydroquinate; 3-dehydroquinic acid; 5-dehydroquinate; 5-dehydroquinic acid;	3.56E-05	0.187091	NA	level4	KEGG	C00944	NA	Organic acids and derivatives	Alpha hydroxy acids and derivatives	Hydroxy acids and derivatives	Organic acids	Amino acid metabolism	Phenylalanine, tyrosine and tryptophan biosynthesis	map00400 Phenylalanine, tyrosine and tryptophan biosynthesis; map01100 Metabolic pathways; map01110 Biosynthesis of secondary metabolites; map01230 Biosynthesis of amino acids	NA
13.308_335.22275	NEG	13.308	335.223	C20 H32 O4	Prostaglandin b1; pgb1;	-3.49e-05	-0.103879	NA	level4	KEGG	C00959	NA	Lipids	Prostaglandins	Eicosanoids [Fig]	Fatty acyls[FA]	NA	NA	NA	1.87012e+07
16.062_413.20951	NEG	16.062	413.21	C23 H30 N2 O5	Deacetylvindoline; 17-o-deacetylvindoline; desacetylvindoline;	0.00131941	3.18533	NA	level4	KEGG	C01091	NA	Alkaloids	Indole alkaloids	Alkaloids derived from tryptophan and anthranilic acid	Alkaloids	Biosynthesis of other secondary metabolites	Indole alkaloid biosynthesis	map00901 Indole alkaloid biosynthesis; map01100 Metabolic pathways; map01110 Biosynthesis of secondary metabolites	2.52143e+08
1.925_339.09308	NEG	1.925	339.093	C12 H20 O11	Cellobiono-1,5-lactone; cellobiose-1,5-lactone; cellobionolactone;	-0.000196	-0.577198	NA	level4	KEGG	C01093	NA	NA	NA	NA	NA	NA	NA	NA	NA
1.174_200.05641	NEG	1.174	200.056	C8 H13 N O6	O-succinyl-l-homoserine; o4-succinyl-l-homoserine; o-succinylhomoserine;	-0.000107	-0.486901	NA	level4	KEGG	C01118	NA	NA	NA	NA	NA	Amino acid metabolism	Cysteine and methionine metabolism	map00270 Cysteine and methionine metabolism; map00920 Sulfur metabolism; map01100 Metabolic pathways; map01110 Biosynthesis of secondary metabolites; map01230 Biosynthesis of amino acids	1.91132e+07
1.915_331.06662	NEG	1.915	331.067	C13 H16 O10	1-o-galloyl-beta-d-glucose; 1-galloyl-beta-glucose; beta-glucogallin; 1-galloyl-beta-d-glucose;	-0.00045	-1.35505	NA	level4	KEGG	C01158	NA	Phenylpropanoids and polyketides	NA	Tannins	Tannins	Biosynthesis of other secondary metabolites	Biosynthesis of various secondary metabolites - part 1	map00999 Biosynthesis of various plant secondary metabolites; map01061 Biosynthesis of phenylpropanoids	2368220929
5.221_385.11401	NEG	5.221	385.114	C17 H22 O10	1-o-sinapoyl-beta-d-glucose; 1-o-sinapoyl beta-d-glucoside;	-6.36e-06	-0.0164667	NA	level4	KEGG	C01175	NA	Phenylpropanoids	Sinapate derivatives	Monolignols	Phenylpropanoids	Biosynthesis of other secondary metabolites	Phenylpropanoid biosynthesis	map00940 Phenylpropanoid biosynthesis; map01110 Biosynthesis of secondary metabolites	576893484
18.577_407.22235	NEG	18.577	407.222	C19 H37 O7 P	Palmitoylglycerone phosphate;	0.00193789	4.74709	NA	level4	KEGG	C01192	NA	Organic oxygen compounds	Carbonyl compounds	Organooxygen compounds	Carbonyl compounds	NA	NA	NA	1.64217e+07
0.748_333.05902	NEG	0.748	333.059	C9 H19 O11 P	Sn-glycero-3-phospho-1-inositol; 1-(sn-glycero-3-phospho)-1d-myo-inositol;	-0.0002	-0.598815	NA	level4	KEGG	C01225	NA	Lipids and lipid-like molecules	Glycerophosphoinositols	Glycerophospholipids	Glycerophospholipids[GP]	NA	NA	NA	1.41494e+07
11.464_585.31097	NEG	11.464	585.311	C30 H52 O7 P2	All-trans-hexaprenyl diphosphate;	-0.000576	-0.982416	NA	level4	KEGG	C01230	NA	Terpenoids	Polyterpenoids	Others	Terpenoids	Metabolism of terpenoids and polyketides	Terpenoid backbone biosynthesis	map00900 Terpenoid backbone biosynthesis; map01110 Biosynthesis of secondary metabolites	NA
8.7_329.06631	NEG	8.7	329.066	C17 H14 O7	3,7-di-o-methylquercetin; 3',4',5-trihydroxy-3,7-dimethoxyflavone;	-0.000361	-1.09458	NA	level4	KEGG	C01265	NA	Flavonoids	Flavonols	Flavonoids	Flavonoids	Biosynthesis of other secondary metabolites	Flavone and flavonol biosynthesis	map00944 Flavone and flavonol biosynthesis; map01110 Biosynthesis of secondary metabolites	NA
15.69_405.26437	NEG	15.69	405.264	C24 H38 O5	3alpha,7alpha-dihydroxy-12-oxo-5beta-cholanate;	-0.000274	-0.673762	NA	level4	KEGG	C01292	NA	ST Sterol lipids	ST0401 C24 bile acids, alcohols, and derivatives	ST04 Bile acids and derivatives	Sterol lipids[ST]	NA	NA	NA	1.5742e+08
2.852_378.10422	NEG	2.852	378.104	C14 H21 N O11	4-deoxy-beta-d-gluc-4-enuronosyl-(1,3)-n-acetyl-d-galactosamine;	3.39E-05	0.0894969	NA	level4	KEGG	C01310	NA	NA	NA	NA	NA	NA	NA	NA	4.27811e+07
15.248_371.18597	NEG	15.248	371.186	C21 H26 O3	Aa861; docebenone;	-0.0004	-1.22781	NA	level4	KEGG	C01349	NA	FA Fatty acyls	Null	FA05 Fatty alcohols	Fatty acyls[FA]	NA	NA	NA	4.94679e+08
13.174_425.29019	NEG	13.174	425.29	C20 H38 N6 O4	Leupeptin;	0.00201474	4.72616	NA	level4	KEGG	C01591	NA	NA	NA	NA	NA	NA	NA	NA	5.29011e+07
9.408_487.19675	NEG	9.408	487.197	C26 H34 O10	Limonoate;	-0.000634	-1.25203	NA	level4	KEGG	C01593	NA	NA	NA	NA	NA	NA	NA	NA	1.82256e+07
6.223_305.11407	NEG	6.223	305.114	C15 H18 N2 O5	N-carbobenzoxyglycylproline; z-gly-pro; z-gly-pro-oh;	-0.00022	-0.719332	NA	level4	KEGG	C01632	NA	NA	NA	NA	NA	NA	NA	NA	2.28118e+07
11.258_261.11038	NEG	11.258	261.11	C10 H18 N2 O6	Ornaline; nopalinic acid;	0.00117257	4.47347	NA	level4	KEGG	C01683	NA	Organic acids and derivatives	Amino acids, peptides, and analogues	Carboxylic acids and derivatives	Amino acids, peptides, and analogues	NA	NA	NA	1.34547e+07
4.569_269.06616	NEG	4.569	269.066	C6 H15 N4 O6 P	D-lombricine;	5.18E-04	1.9187	NA	level4	KEGG	C01726	NA	NA	NA	NA	NA	Global and overview maps	Metabolic pathways	map00470 D-Amino acid metabolism; map01100 Metabolic pathways	NA
7.732_447.09473	NEG	7.732	447.095	C21 H20 O11	Quercitrin; quercetin 3-l-rhamnoside; quercetin 3-o-alpha-l-rhamnopyranoside;	9.52E-04	2.12478	NA	level4	KEGG	C01750	NA	Flavonoids	Flavonols	Flavonoids	Flavonoids	Biosynthesis of other secondary metabolites	Flavone and flavonol biosynthesis	map00944 Flavone and flavonol biosynthesis	2.24564e+07
7.616_337.13239	NEG	7.616	337.132	C20 H20 N O4	Columbamine;	4.29E-04	1.26836	NA	level4	KEGG	C01795	NA	Alkaloids	Isoquinoline alkaloids	Alkaloids derived from tyrosine	Alkaloids	Biosynthesis of other secondary metabolites	Isoquinoline alkaloid biosynthesis	map00950 Isoquinoline alkaloid biosynthesis; map01063 Biosynthesis of alkaloids derived from shikimate pathway; map01110 Biosynthesis of secondary metabolites	1.41035e+07
0.889_165.04037	NEG	0.889	165.04	C4 H8 O4	D-erythrose;	-1.8e-05	-0.150039	NA	level4	KEGG	C01796	NA	Carbohydrates	Aldoses [Fig]	Monosaccharides	Carbohydrates	NA	NA	NA	488865608
5.138_426.14209	NEG	5.138	426.142	C19 H25 N O10	Vicianin; (r)-vicianin;	0.00152072	3.56018	NA	level4	KEGG	C01870	NA	Amino acid related compounds	Cyanogenic glucosides derived from phenylalanine	Cyanogenic glucosides	Amino acid related compounds	NA	NA	NA	6.28393e+06
2.722_373.11374	NEG	2.722	373.114	C16 H22 O10	Secologanate;	-0.000281	-0.751137	NA	level4	KEGG	C01957	NA	Terpenoids	Secoiridoids	Monoterpenoids (C10)	Terpenoids	Metabolism of terpenoids and polyketides	Monoterpenoid biosynthesis	map00902 Monoterpenoid biosynthesis; map01110 Biosynthesis of secondary metabolites	1.77719e+08
8.346_505.13409	NEG	8.346	505.134	C25 H22 N4 O8	Streptonigrin;	-0.00239259	-4.7271	NA	level4	KEGG	C02081	NA	Organoheterocyclic compounds	Bipyridines and oligopyridines	Pyridines and derivatives	Pyridine and derivatives	NA	NA	NA	7.80848e+06
0.017_207.05086	NEG	0.017	207.051	C8 H16 O2 S2	Dihydrolipoate; dihydrolipoic acid; dihydrothioctic acid;	-0.00103691	-4.98371	NA	level4	KEGG	C02147	NA	Lipids and lipid-like molecules	Fatty acids and conjugates	Fatty Acyls	Fatty acyls[FA]	Metabolism of cofactors and vitamins	Lipoic acid metabolism	map00785 Lipoic acid metabolism; map01100 Metabolic pathways	NA
13.735_399.22070	NEG	13.735	399.221	C25 H28 N4 O	Z-phe-phe-chn2;	0.00166832	4.16843	NA	level4	KEGG	C02202	NA	NA	NA	NA	NA	NA	NA	NA	NA
1.311_188.09283	NEG	1.311	188.093	C8 H15 N O4	Castanospermine;	3.25E-06	0.0172007	NA	level4	KEGG	C02256	NA	Alkaloids	Indolizidine alkaloids	Alkaloids derived from lysine	Alkaloids	NA	NA	NA	6.65264e+07
5.39_602.28174	NEG	5.39	602.282	C30 H39 N9 O6	Z-arg-arg-nhmec; benzyloxycarbonylarginyl-arginine 4-methylcoumarin-7-ylamide;	-0.00240097	-3.86441	NA	level4	KEGG	C02334	NA	NA	NA	NA	NA	NA	NA	NA	6.66755e+07
2.751_124.04037	NEG	2.751	124.04	C6 H7 N O2	N-ethylmaleimide;	-3.47e-05	-0.277123	NA	level4	KEGG	C02441	NA	Organoheterocyclic compounds	Pyrrolidones	Pyrrolidines	Pyrrolidones	NA	NA	NA	NA
8.299_155.10782	NEG	8.299	155.108	C9 H16 O2	Nonane-4,6-dione;	6.56E-05	0.419905	NA	level4	KEGG	C02445	NA	Hydrocarbons	Alkanes	Saturated hydrocarbons	Alkanes	NA	NA	NA	8.75188e+07
16.016_461.29004	NEG	16.016	461.29	C27 H42 O6	3-dehydroecdysone;	-0.000823	-1.7806	NA	level4	KEGG	C02513	NA	ST Sterol lipids	ST0101 Cholesterol and derivatives	ST01 Sterols	Sterol lipids[ST]	Metabolism of terpenoids and polyketides	Insect hormone biosynthesis	map00981 Insect hormone biosynthesis	1.97239e+07
5.832_255.08731	NEG	5.832	255.087	C12 H16 O6	Phenylgalactoside;	-0.000101	-0.393054	NA	level4	KEGG	C02578	NA	NA	NA	NA	NA	NA	NA	NA	1.99656e+07
5.217_157.05066	NEG	5.217	157.051	C7 H10 O4	2-isopropylmaleate; beta-isopropylmaleate;	2.71E-05	0.171517	NA	level4	KEGG	C02631	NA	Lipids and lipid-like molecules	Fatty acids and conjugates	Fatty Acyls	Fatty acyls[FA]	Amino acid metabolism	Valine, leucine and isoleucine biosynthesis	map00290 Valine, leucine and isoleucine biosynthesis; map01110 Biosynthesis of secondary metabolites; map01210 2-Oxocarboxylic acid metabolism	2.71221e+08
1.163_267.07178	NEG	1.163	267.072	C8 H14 O7	6-acetyl-d-glucose;	-0.00032	-1.43969	NA	level4	KEGG	C02655	NA	NA	NA	NA	NA	NA	NA	NA	NA
2.04_441.16107	NEG	2.04	441.161	C21 H30 O8 S	Cortisol 21-sulfate;	0.00221001	4.99814	NA	level4	KEGG	C02822	NA	ST Sterol lipids	ST0203 C21 steroids (gluco/mineralocorticoids, progestogins) and derivatives	ST02 Steroids	Sterol lipids[ST]	NA	NA	NA	1.80664e+08
6.054_230.13948	NEG	6.054	230.139	C11 H21 N O4	O-butanoylcarnitine;	-0.000301	-1.30138	NA	level4	KEGG	C02862	NA	FA Fatty acyls	FA0707 Fatty acyl carnitines	FA07 Fatty esters	Fatty acyls[FA]	NA	NA	NA	NA
7.336_157.08707	NEG	7.336	157.087	C8 H14 O3	Ethyl 3-oxohexanoate; ethyl butyrylacetate;	4.91E-05	0.310324	NA	level4	KEGG	C02975	NA	Organic acids and derivatives	Beta-keto acids and derivatives	Keto acids and derivatives	Organic acids	NA	NA	NA	4.67845e+07
20.799_327.29007	NEG	20.799	327.29	C20 H40 O3	L-2-hydroxyphytanate;	-0.000399	-1.21472	NA	level4	KEGG	C02982	NA	PR Prenol lipids	PR0104 C20 isoprenoids (diterpenes)	PR01 Isoprenoids	Prenol lipids[PR]	NA	NA	NA	4.32615e+07
5.069_196.06137	NEG	5.069	196.061	C9 H11 N O4	N-hydroxy-l-tyrosine;	-0.00016	-0.81317	NA	level4	KEGG	C03004	NA	NA	NA	NA	NA	Metabolism of other amino acids	Cyanoamino acid metabolism	map00460 Cyanoamino acid metabolism; map01100 Metabolic pathways; map01110 Biosynthesis of secondary metabolites	NA
9.677_169.12338	NEG	9.677	169.123	C10 H18 O2	6-endo-hydroxycineole; 2-endo-hydroxy-1,8-cineole; (1r,4s,6r)-1,3,3-trimethyl-2-oxabicyclo[2.2.2]octan-6-ol;	-2.05e-05	-0.12074	NA	level4	KEGG	C03092	NA	PR Prenol lipids	PR0102 C10 isoprenoids (monoterpenes)	PR01 Isoprenoids	Prenol lipids[PR]	Metabolism of terpenoids and polyketides	Monoterpenoid biosynthesis	map00902 Monoterpenoid biosynthesis; map01110 Biosynthesis of secondary metabolites	1.64977e+07
9.609_623.16327	NEG	9.609	623.163	C34 H32 N4 O4 Zn	Zinc protoporphyrin-9; zinc protoporphyrin;	-0.000956	-1.53209	NA	level4	KEGG	C03184	NA	NA	NA	NA	NA	NA	NA	NA	5.55518e+06
2.482_153.03053	NEG	2.482	153.031	C6 H6 N2 O3	Imidazol-5-yl-pyruvate; 3-(imidazol-5-yl)pyruvate; imidazole pyruvate; imidazole pyruvic acid;	-3.25e-05	-0.211072	NA	level4	KEGG	C03277	NA	NA	NA	NA	NA	Amino acid metabolism	Histidine metabolism	map00340 Histidine metabolism; map01100 Metabolic pathways	3.79458e+07
1.167_306.08313	NEG	1.167	306.083	C11 H19 N O10	N-glycoloyl-neuraminate; n-glycolylneuraminate; neu5gc;	5.86E-05	0.180225	NA	level4	KEGG	C03410	NA	Carbohydrates	Amino sugars [Fig]	Monosaccharides	Carbohydrates	Carbohydrate metabolism	Amino sugar and nucleotide sugar metabolism	map00520 Amino sugar and nucleotide sugar metabolism	NA
0.89_293.09869	NEG	0.89	293.099	C10 H18 N2 O8	N-glycosyl-l-asparagine;	-0.000345	-1.17258	NA	level4	KEGG	C03411	NA	NA	NA	NA	NA	NA	NA	NA	1.29813e+08
1.183_378.09802	NEG	1.183	378.098	C13 H21 N3 O8 S	(r)-s-lactoylglutathione; s-d-lactoylglutathione;	3.64E-04	0.960053	NA	level4	KEGG	C03451	NA	Organic acids and derivatives	Amino acids, peptides, and analogues	Carboxylic acids and derivatives	Amino acids, peptides, and analogues	Carbohydrate metabolism	Pyruvate metabolism	map00620 Pyruvate metabolism; map01100 Metabolic pathways	5.29566e+06
16.108_433.23555	NEG	16.108	433.236	C21 H39 O7 P	Oleoylglycerone phosphate;	-0.00051	-1.17538	NA	level4	KEGG	C03630	NA	NA	NA	NA	NA	NA	NA	NA	4.30149e+08
14.297_409.25925	NEG	14.297	409.259	C23 H38 O6	Sterol 3-beta-d-glucoside;	-0.000235	-0.573698	NA	level4	KEGG	C03641	NA	NA	NA	NA	NA	NA	NA	NA	NA
4.325_208.06136	NEG	4.325	208.061	C10 H11 N O4	N-benzyloxycarbonylglycine; n-cbz-glycine;	-0.000176	-0.83948	NA	level4	KEGG	C03710	NA	NA	NA	NA	NA	NA	NA	NA	NA
17.236_435.25104	NEG	17.236	435.251	C21 H41 O7 P	Stearoylglycerone phosphate;	-0.000676	-1.54886	NA	level4	KEGG	C03805	NA	Organic oxygen compounds	Carbonyl compounds	Organooxygen compounds	Carbonyl compounds	NA	NA	NA	1.41374e+07
7.539_317.19662	NEG	7.539	317.197	C16 H30 O6	(-)-menthyl o-beta-d-glucoside;	-0.000337	-1.05943	NA	level4	KEGG	C03962	NA	PR Prenol lipids	PR0102 C10 isoprenoids (monoterpenes)	PR01 Isoprenoids	Prenol lipids[PR]	NA	NA	NA	NA
4.372_299.07736	NEG	4.372	299.077	C13 H16 O8	4-(beta-d-glucosyloxy)benzoate; 4-hydroxybenzoate-o-glucoside;	1.21E-04	0.404588	NA	level4	KEGG	C03993	NA	NA	NA	NA	NA	Metabolism of cofactors and vitamins	Ubiquinone and other terpenoid-quinone biosynthesis	map00130 Ubiquinone and other terpenoid-quinone biosynthesis	1.59327e+08
1.173_330.11926	NEG	1.173	330.119	C14 H21 N O8	5'-o-beta-d-glucosylpyridoxine;	-0.000419	-1.2664	NA	level4	KEGG	C03996	NA	NA	NA	NA	NA	NA	NA	NA	1.60938e+07
17.194_409.23588	NEG	17.194	409.236	C19 H39 O7 P	1-palmitoylglycerol 3-phosphate; 1-hexadecanoyl-sn-glycero-3-phosphate;	-0.000181	-0.440345	NA	level4	KEGG	C04036	NA	GP Glycerophospholipids	GP1005 Monoacylglycerophosphates	GP10 Glycerophosphates	Glycerophospholipids[GP]	NA	NA	NA	1.32306e+08
4.352_195.02986	NEG	4.352	195.03	C9 H8 O5	3-(3,4-dihydroxyphenyl)pyruvate; 3,4-dihydroxyphenylpyruvate;	-3.52e-05	-0.179353	NA	level4	KEGG	C04045	NA	NA	NA	NA	NA	Amino acid metabolism	Tyrosine metabolism	map00350 Tyrosine metabolism; map01100 Metabolic pathways	NA
17.521_279.23257	NEG	17.521	279.233	C18 H32 O2	Rumenic acid; 9-cis,11-trans-octadecadienoate; (9z,11e)-octadecadienoic acid;	-0.000379	-1.35265	NA	level4	KEGG	C04056	NA	FA Fatty acyls	FA0103 Unsaturated fatty acids	FA01 Fatty Acids and Conjugates	Fatty acyls[FA]	Lipid metabolism	Linoleic acid metabolism	map00591 Linoleic acid metabolism	NA
2.479_240.05118	NEG	2.479	240.051	C10 H11 N O6	N-(2,3-dihydroxybenzoyl)-l-serine; 2,3-dihydroxy-n-benzoyl-l-serine; 2,3-dihydroxybenzoylserine;	-0.000182	-0.756337	NA	level4	KEGG	C04204	NA	NA	NA	NA	NA	NA	NA	NA	NA
16.778_625.34528	NEG	16.778	625.345	C28 H52 O12	Alpha,alpha'-trehalose 6-palmitate;	0.00111149	1.91522	NA	level4	KEGG	C04265	NA	SL Saccharolipids	Null	SL03 Acyltrehaloses	Saccharolipids[SL]	NA	NA	NA	3.61226e+08
5.987_189.07680	NEG	5.987	189.077	C7 H12 O3	Trans-4-hydroxycyclohexanecarboxylate;	-2.31e-05	-0.159984	NA	level4	KEGG	C04404	NA	NA	NA	NA	NA	NA	NA	NA	3.35908e+07
2.751_355.06705	NEG	2.751	355.067	C9 H17 N4 O9 P	5-amino-6-(5'-phospho-d-ribitylamino)uracil; 5-amino-2,6-dioxy-4-(5'-phospho-d-ribitylamino)pyrimidine; 5-amino-6-(5-phospho-d-ribitylamino)uracil;	0.00100934	2.83464	NA	level4	KEGG	C04454	NA	Organic oxygen compounds	Carbohydrates and carbohydrate conjugates	Organooxygen compounds	Carbohydrates	Metabolism of cofactors and vitamins	Riboflavin metabolism	map00740 Riboflavin metabolism; map01100 Metabolic pathways; map01110 Biosynthesis of secondary metabolites; map01240 Biosynthesis of cofactors	9.24213e+07
1.164_290.08789	NEG	1.164	290.088	C11 H17 N O8	2,7-anhydro-alpha-n-acetylneuraminic acid;	-0.000235	-0.806331	NA	level4	KEGG	C04521	NA	NA	NA	NA	NA	NA	NA	NA	NA
3.027_189.07671	NEG	3.027	189.077	C8 H14 O5	(r)-3-((r)-3-hydroxybutanoyloxy)butanoate;	-0.000141	-0.741027	NA	level4	KEGG	C04546	NA	NA	NA	NA	NA	Carbohydrate metabolism	Butanoate metabolism	map00650 Butanoate metabolism; map01100 Metabolic pathways	4.13097e+08
0.781_218.03285	NEG	0.781	218.033	C6 H10 N3 O4 P	4-amino-2-methyl-5-(phosphooxymethyl)pyrimidine; (4-amino-2-methylpyrimidin-5-yl)methyl phosphate; 4-amino-5-hydroxymethyl-2-methylpyrimidine phosphate;	-0.000763	-3.48518	NA	level4	KEGG	C04556	NA	Organoheterocyclic compounds	Pyrimidines and pyrimidine derivatives	Diazines	Pyrimidines and pyrimidine derivatives	Metabolism of cofactors and vitamins	Thiamine metabolism	map00730 Thiamine metabolism; map01100 Metabolic pathways; map01240 Biosynthesis of cofactors	2.26644e+07
5.953_203.09247	NEG	5.953	203.092	C9 H16 O5	Diethyl (2r,3r)-2-methyl-3-hydroxysuccinate;	-2.86e-05	-0.14007	NA	level4	KEGG	C04586	NA	NA	NA	NA	NA	NA	NA	NA	1.4355e+08
4.75_196.02501	NEG	4.75	196.025	C8 H7 N O5	3-hydroxy-2-methylpyridine-4,5-dicarboxylate;	-0.000136	-0.692397	NA	level4	KEGG	C04604	NA	Organoheterocyclic compounds	Pyridinecarboxylic acids and derivatives	Pyridines and derivatives	Pyridine and derivatives	Metabolism of cofactors and vitamins	Vitamin B6 metabolism	map00750 Vitamin B6 metabolism; map01120 Microbial metabolism in diverse environments	NA
1.177_216.05119	NEG	1.177	216.051	C8 H11 N O6	2-(hydroxymethyl)-3-(acetamidomethylene)succinate; 2-(acetamidomethylene)-3-(hydroxymethyl)succinate;	-0.000167	-0.769666	NA	level4	KEGG	C04690	NA	NA	NA	NA	NA	Metabolism of cofactors and vitamins	Vitamin B6 metabolism	map00750 Vitamin B6 metabolism	1.6521e+07
7.435_401.08768	NEG	7.435	401.088	C20 H18 O9	1-hydroxy-2-(beta-d-glucosyloxy)-9,10-anthraquinone;	-0.000212	-0.526224	NA	level4	KEGG	C04719	NA	FA Fatty acyls	FA1301 Fatty acyl glycosides of mono- and disaccharides	FA13 Fatty acyl glycosides	Fatty acyls[FA]	NA	NA	NA	3.73909e+07
2.914_197.05673	NEG	2.914	197.057	C8 H10 N2 O4	L-mimosine; leucenol; (s)-2-amino-3-(3-hydroxy-4-oxo-4h-pyridin-1-yl)propanoate;	-4.79e-05	-0.241802	NA	level4	KEGG	C04771	NA	Lipids and lipid-like molecules	Fatty alcohols	Fatty Acyls	Fatty acyls[FA]	NA	NA	NA	2.74313e+07
13.338_309.20685	NEG	13.338	309.207	C18 H30 O4	13(s)-hpot; (9z,11e,15z)-(13s)-hydroperoxyoctadeca-9,11,15-trienoate; (9z,11e,15z)-(13s)-13-hydroperoxyoctadeca-9,11,15-trienoic acid; 13(s)-hpotre; 13-hpot;	-0.000276	-0.889341	NA	level4	KEGG	C04785	NA	FA Fatty acyls	FA0104 Hydroperoxy fatty acids	FA01 Fatty Acids and Conjugates	Fatty acyls[FA]	Lipid metabolism	alpha-Linolenic acid metabolism	map00592 alpha-Linolenic acid metabolism; map01100 Metabolic pathways; map01110 Biosynthesis of secondary metabolites	4030731615
5.4_290.12436	NEG	5.4	290.124	C13 H25 N O2 S2	S-(2-methylbutanoyl)-dihydrolipoamide;	-0.00103459	-3.55367	NA	level4	KEGG	C05118	NA	Lipids and lipid-like molecules	Fatty acyl thioesters	Fatty Acyls	Fatty acyls[FA]	NA	NA	NA	4.60942e+07
10.165_591.31757	NEG	10.165	591.318	C32 H48 O10	Debromoaplysiatoxin;	9.51E-05	0.160567	NA	level4	KEGG	C05148	NA	Cyanotoxins	Aplysiatoxins	Alkaloids	Cyanotoxins	NA	NA	NA	NA
11.802_595.27893	NEG	11.802	595.279	C36 H40 N2 O6	Berbamunine; (1s)-1,2,3,4-tetrahydro-1-[[4-[2-hydroxy-5-[[(1r)-1,2,3,4-tetrahydro-7-hydroxy-6-methoxy-2-methyl-1-isoquinolinyl]methyl]phenoxy]phenyl]methyl]-6-methoxy-2-methyl-7-isoquinolinol;	-0.00242951	-4.07438	NA	level4	KEGG	C05177	NA	Alkaloids	Isoquinoline alkaloids	Alkaloids derived from tyrosine	Alkaloids	Biosynthesis of other secondary metabolites	Isoquinoline alkaloid biosynthesis	map00950 Isoquinoline alkaloid biosynthesis; map01110 Biosynthesis of secondary metabolites	4.42346e+07
1.092_343.12415	NEG	1.092	343.124	C12 H24 O11	Melibiitol; 6-o-alpha-d-galactosyl-d-glucitol;	-0.000343	-0.997015	NA	level4	KEGG	C05399	NA	Lipids and lipid-like molecules	Fatty acyl glycosides	Fatty Acyls	Fatty acyls[FA]	Carbohydrate metabolism	Galactose metabolism	map00052 Galactose metabolism	NA
1.273_253.09262	NEG	1.273	253.093	C9 H18 O8	3-beta-d-galactosyl-sn-glycerol; galactosylglycerol;	-0.00027	-1.06202	NA	level4	KEGG	C05401	NA	Lipids and lipid-like molecules	Glycosylglycerols	Glycerolipids	Glycerolipids[GL]	Carbohydrate metabolism	Galactose metabolism	map00052 Galactose metabolism; map00561 Glycerolipid metabolism	1.35245e+08
18.978_349.23813	NEG	18.978	349.238	C21 H34 O4	Tetrahydrocorticosterone;	-0.000304128	-0.868327	NA	level4	KEGG	C05476	NA	ST Sterol lipids	ST0203 C21 steroids (gluco/mineralocorticoids, progestogins) and derivatives	ST02 Steroids	Sterol lipids[ST]	Lipid metabolism	Steroid hormone biosynthesis	map00140 Steroid hormone biosynthesis	NA
1.195_203.01968	NEG	1.195	203.02	C7 H8 O7	Oxaloglutarate;	-4.2e-05	-0.205718	NA	level4	KEGG	C05533	NA	NA	NA	NA	NA	Global and overview maps	2-Oxocarboxylic acid metabolism	map01210 2-Oxocarboxylic acid metabolism	4.30142e+07
2.925_183.02965	NEG	2.925	183.03	C8 H8 O5	3,4-dihydroxymandelate; 3,4-dihydroxymandelic acid; dihydroxymandelic acid;	-0.000249	-1.35181	NA	level4	KEGG	C05580	NA	Benzenoids	Benzenediols	Phenols	Phenols and derivatives	Amino acid metabolism	Tyrosine metabolism	map00350 Tyrosine metabolism; map01100 Metabolic pathways	NA
5.666_209.04535	NEG	5.666	209.045	C10 H10 O5	5-hydroxyferulic acid methyl ester;	-0.000198	-0.940473	NA	level4	KEGG	C05619	NA	Phenylpropanoids	Coniferyl alcohol derivatives	Monolignols	Phenylpropanoids	Biosynthesis of other secondary metabolites	Phenylpropanoid biosynthesis	map00940 Phenylpropanoid biosynthesis; map01061 Biosynthesis of phenylpropanoids; map01100 Metabolic pathways; map01110 Biosynthesis of secondary metabolites	NA
3.752_210.04057	NEG	3.752	210.041	C9 H9 N O5	5-(2'-formylethyl)-4,6-dihydroxypicolinate; 5-(beta-formylethyl)-4,6-dihydroxypicolinate;	-0.000223	-1.05436	NA	level4	KEGG	C05654	NA	NA	NA	NA	NA	Amino acid metabolism	Tryptophan metabolism	map00380 Tryptophan metabolism	NA
10.528_595.34857	NEG	10.528	595.349	C33 H48 N4 O6	L-urobilinogen; l-stercobilinogen; stercobilinogen;	-0.00153663	-2.5767	NA	level4	KEGG	C05789	NA	Organoheterocyclic compounds	Bilirubins	Tetrapyrroles and derivatives	Bilirubins	Metabolism of cofactors and vitamins	Porphyrin and chlorophyll metabolism	map00860 Porphyrin metabolism	NA
1.17_239.07707	NEG	1.17	239.077	C7 H14 O6	4-o-methyl-myo-inositol; 1d-4-o-methyl-myo-inositol;	-0.000152	-0.780701	NA	level4	KEGG	C06352	NA	NA	NA	NA	NA	NA	NA	NA	NA
7.18_953.33630	NEG	7.18	953.336	C44 H52 N4 O17	Precorrin 4;	0.00450152	4.95581	NA	level4	KEGG	C06407	NA	NA	NA	NA	NA	Metabolism of cofactors and vitamins	Porphyrin and chlorophyll metabolism	map00860 Porphyrin metabolism; map01100 Metabolic pathways; map01240 Biosynthesis of cofactors	1.10179e+07
15.361_277.21689	NEG	15.361	277.217	C18 H30 O2	(6z,9z,12z)-octadecatrienoic acid; 6,9,12-octadecatrienoic acid; gamma-linolenic acid; gamolenic acid;	-0.000415	-1.49175	NA	level4	KEGG	C06426	NA	Lipids	Unsaturated fatty acids	Fatty acids [Fig]	Fatty acyls[FA]	Lipid metabolism	Linoleic acid metabolism	map00591 Linoleic acid metabolism; map01040 Biosynthesis of unsaturated fatty acids; map01100 Metabolic pathways	NA
11.245_593.26337	NEG	11.245	593.263	C36 H38 N2 O6	Obamegine; (+)-obamegine; stepholine;	-0.00234341	-3.94332	NA	level4	KEGG	C06513	NA	NA	NA	NA	NA	NA	NA	NA	3.51962e+08
1.941_633.27966	NEG	1.941	633.28	C35 H42 N2 O9	Rescinnamine;	-0.00209094	-3.29652	NA	level4	KEGG	C06540	NA	Alkaloids	Indole alkaloids	Alkaloids derived from tryptophan and anthranilic acid	Alkaloids	NA	NA	NA	8.37111e+07
6.208_443.14505	NEG	6.208	443.145	C22 H24 N2 O8	Tetracycline;	-0.000939	-2.11378	NA	level4	KEGG	C06570	NA	Antibiotics	Tetracyclines	Polyketides and nonribosomal peptides [Fig]	Antibiotics	Metabolism of terpenoids and polyketides	Tetracycline biosynthesis	map00253 Tetracycline biosynthesis; map01057 Biosynthesis of type II polyketide products; map01100 Metabolic pathways; map01110 Biosynthesis of secondary metabolites; map04976 Bile secretion	1.01463e+07
3.044_187.00685	NEG	3.044	187.007	C7 H8 O4 S	4-sulfobenzyl alcohol; 4-(hydroxymethyl)benzenesulfonate;	-0.000202	-1.0718	NA	level4	KEGG	C06678	NA	NA	NA	NA	NA	Xenobiotics biodegradation and metabolism	Toluene degradation	map00623 Toluene degradation; map01120 Microbial metabolism in diverse environments; map01220 Degradation of aromatic compounds	NA
7.465_649.25293	NEG	7.465	649.253	C32 H42 O14	Glucosyl-limonin; limonin 17-beta-d-glucoside;	0.00275288	4.23352	NA	level4	KEGG	C06740	NA	Terpenoids	Limonoids	Triterpenoids (C30)	Terpenoids	NA	NA	NA	4.83964e+07
6.65_693.19672	NEG	6.65	693.197	C34 H34 N2 O14	Dexylosylpradimicin c;	0.00298952	4.30642	NA	level4	KEGG	C06785	NA	PK Polyketides	PK1312 Other aromatic polyketides	PK13 Aromatic polyketides	Polyketides[PK]	NA	NA	NA	2.00615e+07
5.577_464.17648	NEG	5.577	464.176	C23 H29 Cl F N3 O4	Cisapride;	6.98E-04	1.49966	NA	level4	KEGG	C06910	NA	Benzenoids	Benzoic acids and derivatives	Benzene and substituted derivatives	Benzene and derivatives	NA	NA	NA	2.4097e+07
15.563_403.24875	NEG	15.563	403.249	C24 H36 O5	Lovastatin;	-0.000249	-0.615131	NA	level4	KEGG	C07074	NA	Organoheterocyclic compounds	Delta valerolactones	Lactones	Delta valerolactones	NA	NA	NA	4.93807e+07
6.699_475.21799	NEG	6.699	475.218	C29 H33 Cl N2 O2	Loperamide;	0.0022078	4.63606	NA	level4	KEGG	C07080	NA	Benzenoids	Diphenylmethanes	Benzene and substituted derivatives	Benzene and derivatives	NA	NA	NA	9.70331e+07
9.801_364.16113	NEG	9.801	364.161	C22 H25 N2 O S	Trimethaphan;	-0.00035	-0.957386	NA	level4	KEGG	C07174	NA	Organoheterocyclic compounds	NA	Thienoimidazolidines	Thienoimidazolidines	NA	NA	NA	6.2285e+06
4.278_210.07703	NEG	4.278	210.077	C10 H13 N O4	Methyldopa anhydrous; methyldopa;	-0.000155	-0.733322	NA	level4	KEGG	C07194	NA	Phenylpropanoids and polyketides	NA	Phenylpropanoic acids	Phenylpropanoic acids	NA	NA	NA	NA
7.646_417.16620	NEG	7.646	417.166	C21 H26 N2 O7	Nimodipine;	-0.000526	-1.25694	NA	level4	KEGG	C07267	NA	Organoheterocyclic compounds	Hydropyridines	Pyridines and derivatives	Pyridine and derivatives	NA	NA	NA	4.71345e+06
7.71_125.09724	NEG	7.71	125.097	C8 H14 O	Sulcatone; methylheptenone; 6-methylhept-5-en-2-one; 6-methyl-5-hepten-2-one;	5.59E-05	0.443067	NA	level4	KEGG	C07287	NA	FA Fatty acyls	Null	FA12 Oxygenated hydrocarbons	Fatty acyls[FA]	NA	NA	NA	1.76706e+07
16.081_451.17563	NEG	16.081	451.176	C27 H24 N4 O3	3'-demethylstaurosporine; 3'-demethoxy-3'-hydroxystaurosporine;	-0.00193523	-4.27973	NA	level4	KEGG	C07349	NA	NA	NA	NA	NA	Biosynthesis of other secondary metabolites	Staurosporine biosynthesis	map00404 Staurosporine biosynthesis; map01100 Metabolic pathways; map01110 Biosynthesis of secondary metabolites	3.39489e+07
4.946_372.12930	NEG	4.946	372.129	C20 H24 Cl N3 S	Prochlorperazine;	-0.00136651	-3.66222	NA	level4	KEGG	C07403	NA	Organoheterocyclic compounds	Phenothiazines	Benzothiazines	Phenothiazines	NA	NA	NA	NA
13.06_339.18109	NEG	13.06	339.181	C19 H24 N4 O2	Pentamidine;	-0.00155798	-4.57974	NA	level4	KEGG	C07420	NA	Benzenoids	NA	Phenol ethers	Benzene and derivatives	NA	NA	NA	1.42206e+07
6.7_608.29218	NEG	6.7	608.292	C37 H41 N2 O6	Tubocurarine;	0.00299009	4.90745	NA	level4	KEGG	C07547	NA	Alkaloids	Isoquinoline alkaloids	Alkaloids derived from tyrosine	Alkaloids	Biosynthesis of other secondary metabolites	Isoquinoline alkaloid biosynthesis	map00950 Isoquinoline alkaloid biosynthesis; map01063 Biosynthesis of alkaloids derived from shikimate pathway; map07221 Nicotinic cholinergic receptor antagonists	4.92521e+06
0.858_333.09583	NEG	0.858	333.096	C12 H20 N2 O2 S2	Methitural;	9.70E-04	3.36856	NA	level4	KEGG	C07558	NA	NA	NA	NA	NA	NA	NA	NA	96939070
1.753_411.10580	NEG	1.753	411.106	C21 H21 Cl N4 O S	Ziprasidone;	6.21E-04	1.50795	NA	level4	KEGG	C07568	NA	Organoheterocyclic compounds	Piperazines	Diazinanes	Piperazines	NA	NA	NA	2.92619e+07
7.486_469.13458	NEG	7.486	469.135	C20 H24 O10	Ginkgolide b;	-0.000441	-1.0408	NA	level4	KEGG	C07602	NA	Terpenoids	Ginkgolides	Diterpenoids (C20)	Terpenoids	NA	NA	NA	2.16575e+07
2.317_336.12967	NEG	2.317	336.13	C13 H23 N O9	Streptobiosamine;	-0.000335	-0.994463	NA	level4	KEGG	C07655	NA	NA	NA	NA	NA	NA	NA	NA	NA
4.072_391.16092	NEG	4.072	391.161	C19 H22 F2 N4 O3	Sparfloxacin; cis-5-amino-1-cyclopropyl-7-(3,5-dimethyl-1-piperazinyl)-6,8-difluoro-1,4-dihydro-4-oxo-3-quinolinecarboxylic acid;	0.00171089	4.36267	NA	level4	KEGG	C07662	NA	Organoheterocyclic compounds	Quinoline carboxylic acids	Quinolines and derivatives	Quinoline carboxylic acids	NA	NA	map02010 ABC transporters	5.09924e+07
8.344_387.15573	NEG	8.344	387.156	C20 H24 N2 O6	Nisoldipine;	-0.000428	-1.10389	NA	level4	KEGG	C07699	NA	Organoheterocyclic compounds	Hydropyridines	Pyridines and derivatives	Pyridine and derivatives	NA	NA	NA	8.7489e+06
5.086_233.04526	NEG	5.086	233.045	C12 H10 O5	2-hydroxy-6-oxo-6-(2-hydroxyphenyl)-hexa-2,4-dienoate;	-0.000289	-1.2352	NA	level4	KEGG	C07731	NA	NA	NA	NA	NA	Xenobiotics biodegradation and metabolism	Dioxin degradation	map00621 Dioxin degradation; map01100 Metabolic pathways; map01120 Microbial metabolism in diverse environments; map01220 Degradation of aromatic compounds	NA
5.767_249.04019	NEG	5.767	249.04	C12 H10 O6	2-hydroxy-6-oxo-6-(2-hydroxyphenoxy)-hexa-2,4-dienoate;	-0.00027	-1.07827	NA	level4	KEGG	C07734	NA	NA	NA	NA	NA	Xenobiotics biodegradation and metabolism	Dioxin degradation	map00621 Dioxin degradation; map01100 Metabolic pathways; map01120 Microbial metabolism in diverse environments; map01220 Degradation of aromatic compounds	NA
12.635_343.16797	NEG	12.635	343.168	C19 H24 N2 O4	Formoterol;	0.00163826	4.75998	NA	level4	KEGG	C07805	NA	Benzenoids	Phenethylamines	Benzene and substituted derivatives	Amines and derivatives	NA	NA	NA	NA
1.308_519.13464	NEG	1.308	519.135	C27 H30 Cl2 O6	Mometasone furoate;	-2.37e-05	-0.0455939	NA	level4	KEGG	C07817	NA	NA	NA	NA	NA	NA	NA	NA	3.87743e+07
10.657_308.18649	NEG	10.657	308.186	C17 H27 N O4	Metipranolol;	-0.000239	-0.771878	NA	level4	KEGG	C07915	NA	Benzenoids	NA	Phenol esters	Benzene and derivatives	NA	NA	NA	9.50785e+06
5.506_479.11899	NEG	5.506	479.119	C19 H24 N6 O5 S2	Cefepime;	0.00130555	2.71918	NA	level4	KEGG	C08111	NA	Organoheterocyclic compounds	Purines and purine derivatives	Imidazopyrimidines	Purines and derivatives	NA	NA	NA	1.68728e+07
5.498_427.07034	NEG	5.498	427.07	C18 H22 O8 P2	Diethylstilbestrol diphosphate; fosfestrol; diethylstilbestrol bisphosphate;	-0.00137081	-3.20224	NA	level4	KEGG	C08145	NA	NA	NA	NA	NA	NA	NA	NA	2.18034e+07
5.953_161.08195	NEG	5.953	161.082	C7 H14 O4	Beta-cymaropyranose; d-cymarose; cymarose; 2,6-dideoxy-3-o-methyl-d-ribo-hexose;	2.28E-05	0.140454	NA	level4	KEGG	C08234	NA	NA	NA	NA	NA	NA	NA	NA	2.51675e+08
15.011_579.30475	NEG	15.011	579.305	C29 H40 N8 O5	Hordatine b;	-0.000141	-0.243033	NA	level4	KEGG	C08308	NA	Amino acid related compounds	Amines	Others	Amino acid related compounds	Biosynthesis of other secondary metabolites	Biosynthesis of various secondary metabolites - part 1	map00999 Biosynthesis of various plant secondary metabolites; map01100 Metabolic pathways; map01110 Biosynthesis of secondary metabolites	NA
1.879_274.09283	NEG	1.879	274.093	C11 H17 N O7	Cardiospermin;	-0.000391	-1.41987	NA	level4	KEGG	C08328	NA	Amino acid related compounds	Cyanogenic glucosides derived from leucine	Cyanogenic glucosides	Amino acid related compounds	NA	NA	NA	3.11613e+08
3.254_302.08795	NEG	3.254	302.088	C12 H17 N O8	Gynocardin; 2-cyclopentene-1-carbonitrile, 1-(beta-d-glucopyranosyloxy)-4,5-dihydroxy-,(1alpha,4alpha,5beta)-;	-0.000188	-0.620332	NA	level4	KEGG	C08331	NA	Amino acid related compounds	Cyanogenic glucosides derived from nonprotein amino acid	Cyanogenic glucosides	Amino acid related compounds	NA	NA	NA	NA
4.654_260.11374	NEG	4.654	260.114	C11 H19 N O6	Heterodendrin;	-0.000222	-0.848366	NA	level4	KEGG	C08332	NA	Amino acid related compounds	Cyanogenic glucosides derived from leucine	Cyanogenic glucosides	Amino acid related compounds	NA	NA	NA	1.23255e+07
9.817_344.15024	NEG	9.817	344.15	C19 H23 N O5	Albomaculine;	-0.000108	-0.312967	NA	level4	KEGG	C08515	NA	NA	NA	NA	NA	NA	NA	NA	1.26638e+07
8.064_468.11417	NEG	8.064	468.114	C20 H23 N O12	Kalbreclasine;	-0.000582	-1.24062	NA	level4	KEGG	C08529	NA	NA	NA	NA	NA	NA	NA	NA	5.86446e+06
7.388_329.11420	NEG	7.388	329.114	C17 H18 N2 O5	Miraxanthin-iii;	-9.81e-05	-0.297262	NA	level4	KEGG	C08556	NA	Amino acid related compounds	Betaxanthins	Betalains	Amino acid related compounds	NA	NA	NA	106608942
1.635_347.09833	NEG	1.635	347.098	C15 H16 N4 O6	Musca-aurin-vii; muscaaurin vii;	-0.00136374	-3.91758	NA	level4	KEGG	C08562	NA	Amino acid related compounds	Betaxanthins	Betalains	Amino acid related compounds	NA	NA	NA	9.53816e+07
1.487_293.08755	NEG	1.487	293.088	C11 H18 O9	Tuliposide b;	-0.00025	-0.851352	NA	level4	KEGG	C08570	NA	FA Fatty acyls	FA1301 Fatty acyl glycosides of mono- and disaccharides	FA13 Fatty acyl glycosides	Fatty acyls[FA]	NA	NA	NA	NA
10.507_183.13875	NEG	10.507	183.139	C11 H20 O2	Gamma-undecalactone; 2(3h)-furanone, 5-heptyldihydro-;	-0.000298	-1.61766	NA	level4	KEGG	C08571	NA	NA	NA	NA	NA	NA	NA	NA	1661909235
17.739_466.28040	NEG	17.739	466.28	C25 H41 N O7	Browniine; aconitane-7,8,14-triol, 20-ethyl-4-(methoxymethyl)-1,6,16-trimethoxy-, (1-alpha,6-beta,14-alpha,16-beta)-;	-0.00063	-1.34883	NA	level4	KEGG	C08665	NA	NA	NA	NA	NA	NA	NA	NA	NA
15.983_406.25944	NEG	15.983	406.259	C23 H37 N O5	Cammaconine; columbiananine;	-0.000455	-1.11731	NA	level4	KEGG	C08666	NA	NA	NA	NA	NA	NA	NA	NA	2.03138e+07
4.536_699.34766	NEG	4.536	699.348	C37 H52 N2 O11	Septentriodine; cashmiradelphine;	-0.00217728	-3.10881	NA	level4	KEGG	C08668	NA	Alkaloids	Terpenoid alkaloids	Alkaloids derived by amination reactions	Alkaloids	NA	NA	NA	1.68164e+07
12.036_452.26480	NEG	12.036	452.265	C24 H39 N O7	Delcosine;	-0.000575	-1.26792	NA	level4	KEGG	C08676	NA	Alkaloids	Terpenoid alkaloids	Alkaloids derived by amination reactions	Alkaloids	NA	NA	NA	NA
9.995_598.30005	NEG	9.995	598.3	C33 H45 N O9	Delphinine;	-0.00210629	-3.51453	NA	level4	KEGG	C08677	NA	Alkaloids	Terpenoid alkaloids	Alkaloids derived by amination reactions	Alkaloids	NA	NA	NA	NA
7.862_630.29071	NEG	7.862	630.291	C33 H45 N O11	Mesaconitine;	-0.00115985	-1.83725	NA	level4	KEGG	C08698	NA	Alkaloids	Terpenoid alkaloids	Alkaloids derived by amination reactions	Alkaloids	NA	NA	NA	NA
10.352_681.33728	NEG	10.352	681.337	C37 H50 N2 O10	Methyllycaconitine;	-0.0019886	-2.91435	NA	level4	KEGG	C08699	NA	Alkaloids	Terpenoid alkaloids	Alkaloids derived by amination reactions	Alkaloids	NA	NA	NA	NA
11.062_547.21710	NEG	11.062	547.217	C28 H36 O11	Bruceantin;	-0.001383	-2.52268	NA	level4	KEGG	C08749	NA	Terpenoids	Dammarenes	Triterpenoids (C30)	Terpenoids	NA	NA	NA	3.59805e+07
8.896_519.18628	NEG	8.896	519.186	C26 H32 O11	Brusatol;	-0.000906	-1.74095	NA	level4	KEGG	C08754	NA	Terpenoids	Dammarenes	Triterpenoids (C30)	Terpenoids	NA	NA	NA	8.06048e+06
7.955_493.20728	NEG	7.955	493.207	C25 H34 O10	Glaucarubinone;	-0.000645	-1.3051	NA	level4	KEGG	C08763	NA	Terpenoids	Dammarenes	Triterpenoids (C30)	Terpenoids	NA	NA	NA	9.07065e+06
9.455_531.22241	NEG	9.455	531.222	C28 H36 O10	12alpha-hydroxyamoorstatin;	-0.00115834	-2.17639	NA	level4	KEGG	C08767	NA	Terpenoids	Others	Triterpenoids (C30)	Terpenoids	NA	NA	NA	1.69302e+07
9.351_487.19656	NEG	9.351	487.197	C26 H32 O9	Ichangin;	-0.000792	-1.62229	NA	level4	KEGG	C08768	NA	Terpenoids	Others	Triterpenoids (C30)	Terpenoids	NA	NA	NA	4.67521e+06
15.219_409.22272	NEG	15.219	409.223	C22 H34 O7	Nigakihemiacetal a;	-0.000467	-1.13957	NA	level4	KEGG	C08772	NA	Terpenoids	Dammarenes	Triterpenoids (C30)	Terpenoids	NA	NA	NA	NA
8.341_533.20148	NEG	8.341	533.201	C27 H34 O11	Undulatone;	-0.00135794	-2.54196	NA	level4	KEGG	C08787	NA	Terpenoids	Dammarenes	Triterpenoids (C30)	Terpenoids	NA	NA	NA	6.226e+06
12.117_573.30713	NEG	12.117	573.307	C32 H46 O9	Cucurbitacin a;	2.23E-04	0.387865	NA	level4	KEGG	C08793	NA	Terpenoids	Cucurbitanes	Triterpenoids (C30)	Terpenoids	NA	NA	NA	NA
18.061_519.33154	NEG	18.061	519.332	C30 H48 O7	Cucurbitacin p;	-0.00118404	-2.27551	NA	level4	KEGG	C08804	NA	Terpenoids	Cucurbitanes	Triterpenoids (C30)	Terpenoids	NA	NA	NA	1.22346e+07
12.129_533.31079	NEG	12.129	533.311	C30 H46 O8	Divaricoside; divaside; sarmentogenin 3-o-alpha-l-oleandroside;	-0.00120053	-2.24685	NA	level4	KEGG	C08863	NA	Terpenoids	Cardanolide	Steroids	Terpenoids	NA	NA	NA	NA
10.903_559.21881	NEG	10.903	559.219	C29 H36 O11	Labriformidin;	3.26E-04	0.581882	NA	level4	KEGG	C08870	NA	Terpenoids	Cardanolide	Steroids	Terpenoids	NA	NA	NA	2.544e+07
16.754_885.48926	NEG	16.754	885.489	C45 H74 O17	Osladin;	0.00393402	4.43774	NA	level4	KEGG	C08905	NA	Terpenoids	Cholestane	Steroids	Terpenoids	NA	NA	NA	3.71204e+08
8.4_1047.51306	NEG	8.4	1047.51	C54 H80 O20	Avenacin b-2;	-0.00395625	-3.77316	NA	level4	KEGG	C08927	NA	Terpenoids	Others	Triterpenoids (C30)	Terpenoids	NA	NA	NA	NA
12.228_555.12982	NEG	12.228	555.13	C31 H24 O10	Aurasperone d;	1.52E-04	0.272752	NA	level4	KEGG	C08995	NA	Polyketides	Naphthopyrones	Pyrones	Polyketides[PK]	NA	NA	NA	NA
16.017_331.19119	NEG	16.017	331.191	C20 H28 O4	Callicarpone;	-0.00029	-0.87292	NA	level4	KEGG	C09067	NA	Terpenoids	Clerodanes	Diterpenoids (C20)	Terpenoids	NA	NA	NA	2.3456e+07
9.74_605.25989	NEG	9.74	605.26	C31 H42 O12	Clerodendrin a;	-0.000462	-0.762262	NA	level4	KEGG	C09074	NA	Terpenoids	Clerodanes	Diterpenoids (C20)	Terpenoids	NA	NA	NA	5.69518e+06
14.528_457.24380	NEG	14.528	457.244	C22 H36 O7	Grayanotoxin i; rhodotoxine;	-0.000483	-1.17065	NA	level4	KEGG	C09103	NA	Terpenoids	Grayanoids	Diterpenoids (C20)	Terpenoids	NA	NA	NA	NA
6.667_525.16351	NEG	6.667	525.164	C24 H30 O13	Inumakilactone a glycoside;	0.00214911	4.08446	NA	level4	KEGG	C09114	NA	Terpenoids	Others	Diterpenoids (C20)	Terpenoids	NA	NA	NA	7.83658e+06
13.471_311.16479	NEG	13.471	311.165	C20 H24 O3	Jatrophone;	-0.000422	-1.35034	NA	level4	KEGG	C09120	NA	Terpenoids	Mesotricyclic diterpenoids	Diterpenoids (C20)	Terpenoids	NA	NA	NA	1303838083
7.471_317.16046	NEG	7.471	317.16	C16 H22 N4 O3	Eseramine; (3as-cis)-3,3a,8,8a-tetrahydro-n,3a,8-trimethyl-5-[[(methylamino)carbonyl]oxy]-pyrrolo[2,3-b]indole-1(2h)-carboxamide;	-0.0014524	-4.56488	NA	level4	KEGG	C09170	NA	Alkaloids	Pyrroloindole alkaloids	Alkaloids derived from tryptophan and anthranilic acid	Alkaloids	NA	NA	NA	3.51436e+07
13.857_453.24875	NEG	13.857	453.249	C24 H38 O8	Rhodojaponin iv;	-0.000714	-1.57252	NA	level4	KEGG	C09180	NA	Terpenoids	Grayanoids	Diterpenoids (C20)	Terpenoids	NA	NA	NA	NA
18.051_689.36987	NEG	18.051	689.37	C42 H50 N4 O5	Gabunamine;	-0.000971	-1.40622	NA	level4	KEGG	C09193	NA	NA	NA	NA	NA	NA	NA	NA	3.00312e+07
9.954_359.14996	NEG	9.954	359.15	C20 H24 O6	Triptolide;	-4.83e-05	-0.134139	NA	level4	KEGG	C09204	NA	Terpenoids	Others	Diterpenoids (C20)	Terpenoids	NA	NA	NA	7.07665e+06
8.567_379.16599	NEG	8.567	379.166	C22 H24 N2 O4	Vomicine;	-0.000345	-0.908486	NA	level4	KEGG	C09255	NA	Alkaloids	Indole alkaloids	Alkaloids derived from tryptophan and anthranilic acid	Alkaloids	NA	NA	NA	NA
11.899_303.12338	NEG	11.899	303.123	C17 H20 O5	Angustibalin; helenalin 6-acetate;	-0.000414	-1.36258	NA	level4	KEGG	C09293	NA	Terpenoids	Pseudoguaianolide	Sesquiterpenoids (C15)	Terpenoids	NA	NA	NA	7.93149e+06
13.422_355.15497	NEG	13.422	355.155	C21 H24 O5	Rutamarin;	-0.000129	-0.361712	NA	level4	KEGG	C09308	NA	Phenylpropanoids	Furanocoumarins	Coumarins	Coumarins	NA	NA	NA	3.44746e+07
9.31_681.27936	NEG	9.31	681.279	C38 H40 N2 O7	Calafatimine;	-0.00281286	-4.42077	NA	level4	KEGG	C09369	NA	Alkaloids	Isoquinoline alkaloids	Alkaloids derived from tyrosine	Alkaloids	NA	NA	NA	6.06492e+08
8.575_433.15005	NEG	8.575	433.15	C22 H26 O9	Eleganin;	-0.000351	-0.807583	NA	level4	KEGG	C09401	NA	Terpenoids	Germacrenes	Sesquiterpenoids (C15)	Terpenoids	NA	NA	NA	7.04501e+07
9.407_437.14481	NEG	9.407	437.145	C21 H26 O10	Glaucolide b;	-0.000514	-1.17366	NA	level4	KEGG	C09465	NA	Terpenoids	Germacrenes	Sesquiterpenoids (C15)	Terpenoids	NA	NA	NA	1.97875e+07
11.847_517.20667	NEG	11.847	517.207	C27 H34 O10	Provincialin;	-0.00125535	-2.42245	NA	level4	KEGG	C09533	NA	Terpenoids	Germacrenes	Sesquiterpenoids (C15)	Terpenoids	NA	NA	NA	2.49732e+07
6.859_293.10294	NEG	6.859	293.103	C15 H18 O6	Tutin;	-0.000126	-0.427455	NA	level4	KEGG	C09570	NA	Terpenoids	Tutinolide	Sesquiterpenoids (C15)	Terpenoids	NA	NA	NA	9.37807e+06
11.42_294.11328	NEG	11.42	294.113	C18 H17 N O3	Pukateine;	-0.000285	-0.967163	NA	level4	KEGG	C09613	NA	Alkaloids	Isoquinoline alkaloids	Alkaloids derived from tyrosine	Alkaloids	NA	NA	NA	5.60249e+06
13.645_309.17053	NEG	13.645	309.171	C17 H26 O5	Botrydial;	-0.000215	-0.692903	NA	level4	KEGG	C09622	NA	PR Prenol lipids	PR0103 C15 isoprenoids (sesquiterpenes)	PR01 Isoprenoids	Prenol lipids[PR]	NA	NA	NA	NA
13.654_251.16502	NEG	13.654	251.165	C15 H24 O3	Cuauhtemone;	-0.000244	-0.967934	NA	level4	KEGG	C09645	NA	Terpenoids	Others	Sesquiterpenoids (C15)	Terpenoids	NA	NA	NA	NA
13.325_449.25406	NEG	13.325	449.254	C25 H38 O7	Laserpitin;	-0.000418	-0.928065	NA	level4	KEGG	C09697	NA	Terpenoids	Others	Sesquiterpenoids (C15)	Terpenoids	NA	NA	NA	1.07309e+07
11.075_293.17554	NEG	11.075	293.176	C17 H26 O4	Phytuberin;	-0.000295	-1.00427	NA	level4	KEGG	C09709	NA	Terpenoids	Others	Sesquiterpenoids (C15)	Terpenoids	NA	NA	NA	8.79081e+06
11.255_465.21234	NEG	11.255	465.212	C24 H34 O9	T-2 toxin;	-0.000664	-1.42525	NA	level4	KEGG	C09738	NA	Fungal toxins	Trichothecenes	Mycotoxins	Fungal toxins	NA	NA	NA	27272778
5.666_345.11865	NEG	5.666	345.119	C15 H22 O9	Aucubin;	-0.000453	-1.30902	NA	level4	KEGG	C09771	NA	Terpenoids	Iridoids	Monoterpenoids (C10)	Terpenoids	NA	NA	NA	2.04895e+07
5.643_405.14032	NEG	5.643	405.14	C17 H26 O11	Ipolamiide;	8.51E-05	0.209466	NA	level4	KEGG	C09784	NA	Terpenoids	Iridoids	Monoterpenoids (C10)	Terpenoids	NA	NA	NA	13806120
7.402_539.17596	NEG	7.402	539.176	C25 H32 O13	Oleuropein;	-0.00104977	-1.94336	NA	level4	KEGG	C09794	NA	Lipids and lipid-like molecules	Sesquiterpenoids	Prenol lipids	Terpenoids	NA	NA	NA	1.16492e+07
5.733_469.13464	NEG	5.733	469.135	C21 H26 O12	Plumieride;	-0.000506	-1.07583	NA	level4	KEGG	C09797	NA	Terpenoids	Iridoids	Monoterpenoids (C10)	Terpenoids	NA	NA	NA	1.66371e+07
13.17_301.10791	NEG	13.17	301.108	C17 H18 O5	Odoratol;	-0.000237	-0.783653	NA	level4	KEGG	C09807	NA	Flavonoids	Dihydrochalcones	Flavonoids	Flavonoids	NA	NA	NA	9.16699e+06
9.814_563.17773	NEG	9.814	563.178	C27 H32 O13	Pinocembrin 7-rhamnosylglucoside;	-0.000315	-0.558645	NA	level4	KEGG	C09828	NA	Flavonoids	Flavanones	Flavonoids	Flavonoids	NA	NA	NA	1.68447e+07
11.551_322.20217	NEG	11.551	322.202	C18 H29 N O4	Lycofawcine;	-0.000175	-0.540421	NA	level4	KEGG	C09878	NA	NA	NA	NA	NA	NA	NA	NA	7.2606e+07
5.346_568.21869	NEG	5.346	568.219	C30 H35 N O10	Celapanine;	-0.00013	-0.22918	NA	level4	KEGG	C09937	NA	NA	NA	NA	NA	NA	NA	NA	3.23803e+07
12.451_287.12851	NEG	12.451	287.129	C17 H20 O4	Karwinaphthol b;	-0.000369	-1.28146	NA	level4	KEGG	C09942	NA	NA	NA	NA	NA	NA	NA	NA	2.85174e+07
19.302_353.17545	NEG	19.302	353.175	C22 H26 O4	Tephrowatsin a;	-0.000387	-1.09264	NA	level4	KEGG	C09970	NA	Flavonoids	Flavan 4-ols	Flavonoids	Flavonoids	NA	NA	NA	NA
12.66_409.20157	NEG	12.66	409.202	C25 H30 O5	Vismione d;	-0.000479	-1.16688	NA	level4	KEGG	C09977	NA	NA	NA	NA	NA	NA	NA	NA	1.06858e+07
14.263_592.29071	NEG	14.263	592.291	C35 H39 N5 O4	Integerrine;	-0.00221749	-3.73755	NA	level4	KEGG	C10007	NA	NA	NA	NA	NA	NA	NA	NA	1.39955e+07
12.405_427.23322	NEG	12.405	427.233	C23 H32 N4 O4	Nummularine f;	-0.0018634	-4.35127	NA	level4	KEGG	C10011	NA	Organic acids and derivatives	Amino acids, peptides, and analogues	Carboxylic acids and derivatives	Amino acids, peptides, and analogues	NA	NA	NA	NA
10.854_551.32141	NEG	10.854	551.321	C31 H44 N4 O5	Pandamine;	-0.00248256	-4.49469	NA	level4	KEGG	C10012	NA	NA	NA	NA	NA	NA	NA	NA	NA
6.952_579.13531	NEG	6.952	579.135	C26 H28 O15	Carlinoside;	3.16E-04	0.54554	NA	level4	KEGG	C10026	NA	Flavonoids	Flavones	Flavonoids	Flavonoids	NA	NA	NA	NA
7.428_563.14117	NEG	7.428	563.141	C26 H28 O14	Neoschaftoside;	5.46E-04	0.967311	NA	level4	KEGG	C10110	NA	Flavonoids	Flavones	Flavonoids	Flavonoids	NA	NA	NA	9.1797e+06
1.171_122.02483	NEG	1.171	122.025	C6 H5 N O2	Picolinic acid; 2-pyridinecarboxylic acid;	8.20E-05	0.666161	NA	level4	KEGG	C10164	NA	Alkaloids	Piperidine alkaloids	Alkaloids derived from lysine	Alkaloids	Amino acid metabolism	Tryptophan metabolism	map00380 Tryptophan metabolism; map01100 Metabolic pathways	5.24115e+07
3.921_172.09798	NEG	3.921	172.098	C8 H15 N O3	Swainsonine;	6.01E-05	0.346983	NA	level4	KEGG	C10173	NA	Alkaloids	Indolizidine alkaloids	Alkaloids derived from lysine	Alkaloids	Biosynthesis of other secondary metabolites	Tropane, piperidine and pyridine alkaloid biosynthesis	map00960 Tropane, piperidine and pyridine alkaloid biosynthesis; map01064 Biosynthesis of alkaloids derived from ornithine, lysine and nicotinic acid	5.74968e+07
6.067_741.18976	NEG	6.067	741.19	C32 H38 O20	Quercetin 3-(2g-xylosylrutinoside);	0.00139179	1.87523	NA	level4	KEGG	C10175	NA	Flavonoids	Flavonols	Flavonoids	Flavonoids	Biosynthesis of other secondary metabolites	Flavone and flavonol biosynthesis	map00944 Flavone and flavonol biosynthesis	NA
8.777_371.11349	NEG	8.777	371.113	C20 H20 O7	Sinensetin; 5,6,7,3',4'-pentamethoxyflavone;	-0.000258	-0.693499	NA	level4	KEGG	C10186	NA	Flavonoids	Flavones	Flavonoids	Flavonoids	NA	NA	NA	NA
1.477_745.14099	NEG	1.477	745.141	C37 H30 O17	Epigallocatechin-(4beta->8)-epicatechin-3-o-gallate ester;	-3.13e-05	-0.0418939	NA	level4	KEGG	C10223	NA	Flavonoids	Proanthocyanidins	Complex flavonoids	Flavonoids	NA	NA	NA	8.13025e+07
9.041_328.17633	NEG	9.041	328.176	C16 H27 N O6	Europine; 9-lasiocarpylheliotridine;	-0.00023	-0.699347	NA	level4	KEGG	C10301	NA	Alkaloids	Pyrrolizidine alkaloids	Alkaloids derived from ornithine	Alkaloids	NA	NA	NA	6.36048e+07
11.199_301.14429	NEG	11.199	301.144	C18 H22 O4	Arnebinone;	-0.000245	-0.811912	NA	level4	KEGG	C10302	NA	NA	NA	NA	NA	NA	NA	NA	8.29472e+06
10.096_312.18140	NEG	10.096	312.181	C16 H27 N O5	Heliotrine; 9-heliotrylheliotridine;	-0.00025	-0.797268	NA	level4	KEGG	C10324	NA	Alkaloids	Pyrrolizidine alkaloids	Alkaloids derived from ornithine	Alkaloids	NA	NA	NA	2.20058e+07
9.456_298.16583	NEG	9.456	298.166	C15 H25 N O5	Indicine;	-0.000164	-0.546842	NA	level4	KEGG	C10326	NA	Alkaloids	Pyrrolizidine alkaloids	Alkaloids derived from ornithine	Alkaloids	NA	NA	NA	6.6113e+07
12.527_433.09247	NEG	12.527	433.092	C24 H18 O8	Knipholone;	-0.000422	-0.973159	NA	level4	KEGG	C10365	NA	Polyketides	Anthraquinone type	Anthraquinones	Quinone	NA	NA	NA	NA
12.873_307.19135	NEG	12.873	307.191	C18 H28 O4	5-o-methylembelin;	-0.000137	-0.4458	NA	level4	KEGG	C10373	NA	PK Polyketides	PK1505 Alkyl hydroquinones and derivatives	PK15 Phenolic lipids	Polyketides[PK]	NA	NA	NA	5.91717e+07
8.249_352.17648	NEG	8.249	352.176	C18 H27 N O6	Rosmarinine; senecionan-11,16-dione, 1,2-dihydro-2,12-dihydroxy-, (1alpha,2alpha)-;	-7.76e-05	-0.219788	NA	level4	KEGG	C10380	NA	Alkaloids	Pyrrolizidine alkaloids	Alkaloids derived from ornithine	Alkaloids	NA	NA	NA	5.06245e+07
7.443_364.17667	NEG	7.443	364.177	C19 H27 N O6	Senkirkine;	1.05E-04	0.28884	NA	level4	KEGG	C10396	NA	Alkaloids	Pyrrolizidine alkaloids	Alkaloids derived from ornithine	Alkaloids	NA	NA	NA	5.96213e+06
8.963_356.17126	NEG	8.963	356.171	C17 H27 N O7	Uplandicine; 7-acetyl-9-echimidinylretronecine;	-0.000211	-0.589989	NA	level4	KEGG	C10412	NA	Alkaloids	Pyrrolizidine alkaloids	Alkaloids derived from ornithine	Alkaloids	NA	NA	NA	2.21825e+07
9.042_533.16528	NEG	9.042	533.165	C26 H30 O12	Dalpanin;	-0.00116627	-2.18331	NA	level4	KEGG	C10416	NA	Flavonoids	Isoflavanones	Isoflavonoids	Flavonoids	NA	NA	NA	5.73243e+07
9.451_391.18954	NEG	9.451	391.19	C25 H28 O4	Hispaglabridin a;	-0.00193793	-4.9412	NA	level4	KEGG	C10425	NA	Flavonoids	Isoflavanes	Isoflavonoids	Flavonoids	NA	NA	NA	NA
4.219_341.08795	NEG	4.219	341.088	C15 H18 O9	1-caffeoyl-beta-d-glucose;	1.46E-04	0.427805	NA	level4	KEGG	C10433	NA	Phenylpropanoids and polyketides	Hydroxycinnamic acids and derivatives	Cinnamic acids and derivatives	Polyketides[PK]	NA	NA	NA	1.3325e+08
7.335_427.16089	NEG	7.335	427.161	C20 H28 O10	Furcatin;	-8.15e-05	-0.190435	NA	level4	KEGG	C10458	NA	NA	NA	NA	NA	NA	NA	NA	1.4654e+07
6.289_813.28595	NEG	6.289	813.286	C37 H50 O20	Jionoside b1;	0.00368284	4.52276	NA	level4	KEGG	C10473	NA	NA	NA	NA	NA	NA	NA	NA	5.86353e+06
7.539_441.17633	NEG	7.539	441.176	C21 H30 O10	Lusitanicoside;	-0.00029	-0.655165	NA	level4	KEGG	C10474	NA	Organic oxygen compounds	Carbohydrates and carbohydrate conjugates	Organooxygen compounds	Carbohydrates	NA	NA	NA	1.09089e+07
10.793_371.14978	NEG	10.793	371.15	C21 H24 O6	Arctigenin; (-)-arctigenin;	-0.000231	-0.621825	NA	level4	KEGG	C10545	NA	Phenylpropanoids	Lignans	Lignans	Lignans	NA	NA	NA	4.67123e+06
0.901_379.08221	NEG	0.901	379.082	C21 H16 O7	Diphyllin;	-0.000112	-0.293864	NA	level4	KEGG	C10559	NA	Phenylpropanoids	Lignans	Lignans	Lignans	NA	NA	NA	1379451889
11.389_336.12378	NEG	11.389	336.124	C20 H19 N O4	Isoficine; 4h-1-benzopyran-4-one, 5,7-dihydroxy-6-(1-methyl-2-pyrrolidinyl)-2-phenyl-;	-0.000352	-1.04423	NA	level4	KEGG	C10601	NA	Flavonoids	Flavones	Flavonoids	Flavonoids	NA	NA	NA	7.46828e+06
5.758_285.12411	NEG	5.758	285.124	C16 H18 N2 O3	Pilosine;	-0.000351	-1.22573	NA	level4	KEGG	C10610	NA	Alkaloids	Imidazole alkaloids	Alkaloids derived from histidine	Alkaloids	NA	NA	NA	NA
6.165_288.08713	NEG	6.165	288.087	C15 H15 N O5	Acronycidine; furo(2,3-b)quinoline, 4,5,7,8-tetramethoxy-;	-0.000618	-2.13817	NA	level4	KEGG	C10631	NA	Alkaloids	Quinoline alkaloids	Alkaloids derived from tryptophan and anthranilic acid	Alkaloids	NA	NA	NA	NA
7.488_258.07663	NEG	7.488	258.077	C14 H13 N O4	Kokusaginine; furo(2,3-b)quinoline, 4,6,7-trimethoxy-;	-0.000552	-2.12873	NA	level4	KEGG	C10701	NA	Alkaloids	Quinoline alkaloids	Alkaloids derived from tryptophan and anthranilic acid	Alkaloids	NA	NA	NA	NA
7.973_487.12372	NEG	7.973	487.124	C24 H24 O11	Phrymarolin i;	-0.000866	-1.77499	NA	level4	KEGG	C10737	NA	Phenylpropanoids	Lignans	Lignans	Lignans	NA	NA	NA	7.48941e+06
12.547_405.19461	NEG	12.547	405.195	C23 H26 N4 O3	Argentine;	0.00139665	3.43832	NA	level4	KEGG	C10753	NA	Alkaloids	Quinolizidine alkaloids	Alkaloids derived from lysine	Alkaloids	NA	NA	NA	NA
12.53_429.20441	NEG	12.53	429.204	C23 H30 N2 O6	Cinegalline;	0.00129687	3.0145	NA	level4	KEGG	C10762	NA	Alkaloids	Quinolizidine alkaloids	Alkaloids derived from lysine	Alkaloids	NA	NA	NA	1.85075e+07
7.808_613.17957	NEG	7.808	613.18	C27 H34 O16	Leiocarposide;	0.00215744	3.51269	NA	level4	KEGG	C10805	NA	NA	NA	NA	NA	NA	NA	NA	9.90904e+06
4.597_164.10799	NEG	4.597	164.108	C10 H15 N O	Anatoxin a; ethanone, 1-(9-azabicyclo(4.2.1)non-2-en-2-yl)-, (1r)-;	-0.000101	-0.611511	NA	level4	KEGG	C10841	NA	Alkaloids	Tropane alkaloids	Alkaloids derived from ornithine	Alkaloids	NA	NA	NA	NA
1.216_174.07712	NEG	1.216	174.077	C7 H13 N O4	Calystegin b2; calystegine b2;	-6.32e-05	-0.361198	NA	level4	KEGG	C10851	NA	Alkaloids and derivatives	NA	Tropane alkaloids	Alkaloids and derivatives	NA	NA	NA	347064370
8.379_577.19275	NEG	8.379	577.193	C28 H34 O13	Podorhizol beta-d-glucoside;	8.48E-05	0.14672	NA	level4	KEGG	C10876	NA	Phenylpropanoids	Lignan glycosides	Lignans	Lignans	NA	NA	NA	2.9583e+07
7.504_579.20880	NEG	7.504	579.209	C28 H36 O13	(+)-syringaresinol o-beta-d-glucoside; acanthoside b;	4.87E-04	0.839377	NA	level4	KEGG	C10890	NA	Phenylpropanoids	Lignan glycosides	Lignans	Lignans	NA	NA	NA	1.52399e+07
5.516_429.10397	NEG	5.516	429.104	C19 H18 N4 O8	Bispyribac;	-0.00121332	-2.82094	NA	level4	KEGG	C10915	NA	NA	NA	NA	NA	NA	NA	NA	1.01449e+07
14.083_290.11823	NEG	14.083	290.118	C19 H17 N O2	Naproanilide;	-0.000427	-1.46666	NA	level4	KEGG	C10954	NA	NA	NA	NA	NA	NA	NA	NA	1.21154e+07
12.53_495.33176	NEG	12.53	495.332	C28 H48 O7	25-hydroxy-24-epi-brassinolide;	-0.00097	-1.95515	NA	level4	KEGG	C11050	NA	Terpenoids	Ergostane	Steroids	Terpenoids	NA	NA	NA	NA
3.169_189.05573	NEG	3.169	189.056	C11 H10 O3	7-ethoxycoumarin;	7.63E-06	0.0401323	NA	level4	KEGG	C11052	NA	Phenylpropanoids and polyketides	NA	Coumarins and derivatives	Coumarins and derivatives	NA	NA	NA	5.60154e+07
6.185_655.15228	NEG	6.185	655.152	C32 H32 O13 S	Teniposide; vm-26;	0.00319789	4.87366	NA	level4	KEGG	C11153	NA	Mixed metal/non-metal compounds	Metalloid oxides	Metalloid organides	Metalloid oxides	NA	NA	NA	NA
12.72_368.17105	NEG	12.72	368.171	C19 H23 N5 O3	Trimetrexate;	-0.00176184	-4.77229	NA	level4	KEGG	C11154	NA	Organoheterocyclic compounds	Benzodiazines	Diazanaphthalenes	Benzodiazines	NA	NA	NA	1.03254e+07
4.57_443.19226	NEG	4.57	443.192	C22 H28 N4 O6	Mitoxantrone;	-0.00134707	-3.03256	NA	level4	KEGG	C11195	NA	Benzenoids	Anthraquinones	Anthracenes	Quinone	NA	NA	NA	1.11828e+08
1.783_301.10519	NEG	1.783	301.105	C12 H18 N2 O7	Bicozamycin; bicyclomycin;	0.00106998	3.54168	NA	level4	KEGG	C11259	NA	NA	NA	NA	NA	NA	NA	NA	3.57122e+07
9.345_463.19684	NEG	9.345	463.197	C24 H32 O9	16alpha,17beta-estriol 3-(beta-d-glucuronide);	-0.000517	-1.11449	NA	level4	KEGG	C11288	NA	ST Sterol lipids	ST0201 C18 steroids (estrogens) and derivatives	ST02 Steroids	Sterol lipids[ST]	NA	NA	NA	2.06689e+07
14.181_400.22568	NEG	14.181	400.226	C19 H35 N3 O4 S	N-acetylleucyl-leucyl-methioninal;	-0.00187303	-4.66816	NA	level4	KEGG	C11292	NA	NA	NA	NA	NA	NA	NA	NA	NA
9.896_447.25986	NEG	9.896	447.26	C23 H36 N4 O5	N-acetyl-leu-leu-tyr-amide; nac-lly-amide;	-0.00143627	-3.20404	NA	level4	KEGG	C11297	NA	NA	NA	NA	NA	NA	NA	NA	NA
12.69_606.30444	NEG	12.69	606.304	C31 H41 N7 O6	Chymostatin;	-0.000112	-0.184157	NA	level4	KEGG	C11308	NA	NA	NA	NA	NA	NA	NA	NA	NA
11.287_195.13895	NEG	11.287	195.139	C12 H20 O2	Bornyl acetate; (1r,2s,4r)-(+)-bornyl acetate;	-0.000107	-0.543659	NA	level4	KEGG	C11338	NA	Terpenoids	Cyclic monoterpenes	Monoterpenoids (C10)	Terpenoids	NA	NA	NA	2.38009e+08
14.958_547.26587	NEG	14.958	547.266	C28 H40 N2 O9	Antimycin a1;	-0.000235	-0.428307	NA	level4	KEGG	C11339	NA	Benzenoids	Benzoic acids and derivatives	Benzene and substituted derivatives	Benzene and derivatives	NA	NA	NA	NA
0.91_457.11938	NEG	0.91	457.119	C21 H22 N4 O6 S	Ici d1694; zd1694; tomudex; raltitrexed;	6.56E-04	1.43287	NA	level4	KEGG	C11372	NA	Organic acids and derivatives	Amino acids, peptides, and analogues	Carboxylic acids and derivatives	Amino acids, peptides, and analogues	NA	NA	NA	2.33211e+07
0.785_215.03276	NEG	0.785	215.033	C5 H13 O7 P	2-c-methyl-d-erythritol 4-phosphate;	1.42E-04	0.655364	NA	level4	KEGG	C11434	NA	Organic acids and derivatives	Phosphate esters	Organic phosphoric acids and derivatives	Organic acids	Metabolism of terpenoids and polyketides	Terpenoid backbone biosynthesis	map00900 Terpenoid backbone biosynthesis; map01060 Biosynthesis of plant secondary metabolites; map01062 Biosynthesis of terpenoids and steroids; map01070 Biosynthesis of plant hormones; map01100 Metabolic pathways; map01110 Biosynthesis of secondary metabolites	9.55255e+08
1.244_252.05112	NEG	1.244	252.051	C11 H11 N O6	N-pyruvoyl-5-methoxy-3-hydroxyanthranilate; n-pyruvoyl-5-methoxy-3-hydroxyanthranilic acid;	-0.000243	-0.961661	NA	level4	KEGG	C11467	NA	NA	NA	NA	NA	NA	NA	NA	8.66641e+06
15.691_445.23581	NEG	15.691	445.236	C25 H30 N6 O2	Mc-207,110;	6.19E-05	0.138615	NA	level4	KEGG	C11602	NA	NA	NA	NA	NA	NA	NA	NA	NA
9.642_791.40338	NEG	9.642	791.403	C46 H56 N4 O8	3',4'-anhydrovinblastine;	8.43E-04	1.06447	NA	level4	KEGG	C11641	NA	Alkaloids	Indole alkaloids	Alkaloids derived from tryptophan and anthranilic acid	Alkaloids	Biosynthesis of other secondary metabolites	Indole alkaloid biosynthesis	map00901 Indole alkaloid biosynthesis; map01100 Metabolic pathways; map01110 Biosynthesis of secondary metabolites	NA
9.594_541.19135	NEG	9.594	541.191	C25 H34 O13	Deoxyloganin tetraacetate;	-0.00131898	-2.43264	NA	level4	KEGG	C11646	NA	PR Prenol lipids	PR0102 C10 isoprenoids (monoterpenes)	PR01 Isoprenoids	Prenol lipids[PR]	NA	NA	NA	1.39899e+08
7.973_527.17944	NEG	7.973	527.179	C24 H32 O13	Deoxyloganic acid tetraacetate;	0.00242923	4.59921	NA	level4	KEGG	C11647	NA	Lipids and lipid-like molecules	Terpene glycosides	Prenol lipids	Terpenoids	NA	NA	NA	1.62764e+08
7.912_557.18799	NEG	7.912	557.188	C25 H34 O14	7-epiloganin tetraacetate;	4.09E-04	0.733599	NA	level4	KEGG	C11662	NA	PR Prenol lipids	PR0102 C10 isoprenoids (monoterpenes)	PR01 Isoprenoids	Prenol lipids[PR]	NA	NA	NA	1.86425e+07
8.233_599.19806	NEG	8.233	599.198	C27 H36 O15	Loganin pentaacetate;	3.79E-04	0.632007	NA	level4	KEGG	C11663	NA	PR Prenol lipids	PR0102 C10 isoprenoids (monoterpenes)	PR01 Isoprenoids	Prenol lipids[PR]	NA	NA	NA	4.64597e+07
1.169_358.09882	NEG	1.169	358.099	C21 H14 F N3 O2	Quinoline-3-carboxamides;	-0.000912	-2.54039	NA	level4	KEGG	C11694	NA	NA	NA	NA	NA	NA	NA	NA	2.84097e+07
7.477_398.21835	NEG	7.477	398.218	C20 H33 N O7	Candoxatrilat;	-7.23e-05	-0.181072	NA	level4	KEGG	C11721	NA	NA	NA	NA	NA	NA	NA	NA	NA
7.288_175.09758	NEG	7.288	175.098	C8 H16 O4	L-cladinose;	-2.29e-06	-0.013026	NA	level4	KEGG	C11917	NA	NA	NA	NA	NA	NA	NA	NA	1.32243e+08
8.903_731.39905	NEG	8.903	731.399	C40 H60 O12	Avermectin b2b monosaccharide;	-0.00215252	-2.93896	NA	level4	KEGG	C11957	NA	PK Polyketides	Null	PK04 Macrolides and lactone polyketides	Polyketides[PK]	Metabolism of terpenoids and polyketides	Biosynthesis of 12-, 14- and 16-membered macrolides	map00522 Biosynthesis of 12-, 14- and 16-membered macrolides	9.93579e+06
9.758_385.22308	NEG	9.758	385.223	C20 H34 O7	Oleandolide;	-0.000213	-0.551937	NA	level4	KEGG	C11990	NA	PK Polyketides	Null	PK04 Macrolides and lactone polyketides	Polyketides[PK]	Metabolism of terpenoids and polyketides	Biosynthesis of 12-, 14- and 16-membered macrolides	map00522 Biosynthesis of 12-, 14- and 16-membered macrolides; map01100 Metabolic pathways; map01110 Biosynthesis of secondary metabolites	NA
16.886_515.28510	NEG	16.886	515.285	C26 H44 O10	L-olivosyl-oleandolide;	-0.00107547	-2.08307	NA	level4	KEGG	C11991	NA	PK Polyketides	Null	PK04 Macrolides and lactone polyketides	Polyketides[PK]	Metabolism of terpenoids and polyketides	Biosynthesis of 12-, 14- and 16-membered macrolides	map00522 Biosynthesis of 12-, 14- and 16-membered macrolides; map01100 Metabolic pathways; map01110 Biosynthesis of secondary metabolites	NA
17.774_468.29626	NEG	17.774	468.296	C25 H43 N O7	Neomethymycin;	-0.000411	-0.876216	NA	level4	KEGG	C11995	NA	PK Polyketides	Null	PK04 Macrolides and lactone polyketides	Polyketides[PK]	Metabolism of terpenoids and polyketides	Biosynthesis of 12-, 14- and 16-membered macrolides	map00522 Biosynthesis of 12-, 14- and 16-membered macrolides; map01110 Biosynthesis of secondary metabolites	NA
9.742_810.46832	NEG	9.742	810.468	C43 H65 N5 O10	Telithromycin; hmr3647; hmr-3647; ru66647; ru-66647;	0.00245643	3.02713	NA	level4	KEGG	C12009	NA	Organic oxygen compounds	Carbohydrates and carbohydrate conjugates	Organooxygen compounds	Carbohydrates	NA	NA	NA	NA
1.873_182.04585	NEG	1.873	182.046	C8 H9 N O4	3,5-dihydroxy-phenylglycine; l-3,5-dihydroxyphenylglycine; (s)-3,5-dihydroxyphenylglycine;	-2.84e-05	-0.155031	NA	level4	KEGG	C12026	NA	NA	NA	NA	NA	Metabolism of terpenoids and polyketides	Biosynthesis of vancomycin group antibiotics	map01055 Biosynthesis of vancomycin group antibiotics; map01110 Biosynthesis of secondary metabolites	NA
6.402_214.10851	NEG	6.402	214.109	C10 H17 N O4	2-amino-9,10-epoxy-8-oxodecanoic acid;	2.40E-05	0.111424	NA	level4	KEGG	C12027	NA	FA Fatty acyls	FA0106 Oxo fatty acids	FA01 Fatty Acids and Conjugates	Fatty acyls[FA]	NA	NA	NA	3.19767e+07
9.053_679.26385	NEG	9.053	679.264	C32 H43 Cl N2 O9	Ansamitocin p-3; ansamitosin p-3; antibiotic c15003p3; c15003p3; maytansinol isobutyrate; 2'-de(acetylmethylamino)-2'-methylmaytansine;	-0.000278	-0.438888	NA	level4	KEGG	C12045	NA	PK Polyketides	Null	PK05 Ansamycins and related polyketides	Polyketides[PK]	Metabolism of terpenoids and polyketides	Biosynthesis of ansamycins	map01051 Biosynthesis of ansamycins; map01052 Type I polyketide structures; map01110 Biosynthesis of secondary metabolites	3.97931e+08
12.563_417.23141	NEG	12.563	417.231	C25 H30 N4 O2	Naphthyl dipeptide;	0.00181533	4.34042	NA	level4	KEGG	C12062	NA	NA	NA	NA	NA	NA	NA	NA	NA
10.877_286.10831	NEG	10.877	286.108	C16 H17 N O4	11-hydroxyvittatine;	-0.000174	-0.607404	NA	level4	KEGG	C12194	NA	NA	NA	NA	NA	NA	NA	NA	NA
8.75_402.16702	NEG	8.75	402.167	C20 H25 N3 O6	Myxochelin b;	-3.6e-05	-0.0893284	NA	level4	KEGG	C12221	NA	NA	NA	NA	NA	Metabolism of terpenoids and polyketides	Biosynthesis of siderophore group nonribosomal peptides	map01053 Biosynthesis of siderophore group nonribosomal peptides	1.06651e+07
2.172_422.15988	NEG	2.172	422.16	C24 H25 N O6	N-methyl-2,3,7,8-tetramethoxy-5,6-dihydrobenzophenathridine-6-ethanoic acid;	-0.00102913	-2.43196	NA	level4	KEGG	C12223	NA	NA	NA	NA	NA	NA	NA	NA	1.70903e+08
10.132_346.16580	NEG	10.132	346.166	C19 H25 N O5	4,4-disubstituted cyclohexenone;	-0.000194	-0.559139	NA	level4	KEGG	C12262	NA	NA	NA	NA	NA	NA	NA	NA	1.07108e+07
7.601_817.29565	NEG	7.601	817.296	C40 H50 O18	Premithramycin a3';	0.00321663	3.93087	NA	level4	KEGG	C12386	NA	PK Polyketides	PK1312 Other aromatic polyketides	PK13 Aromatic polyketides	Polyketides[PK]	Metabolism of terpenoids and polyketides	Biosynthesis of type II polyketide products	map01057 Biosynthesis of type II polyketide products; map01100 Metabolic pathways; map01110 Biosynthesis of secondary metabolites	1.2086e+07
9.312_599.21289	NEG	9.312	599.213	C31 H36 O12	100-2;	-0.000509	-0.848063	NA	level4	KEGG	C12408	NA	NA	NA	NA	NA	Metabolism of terpenoids and polyketides	Biosynthesis of type II polyketide products	map01057 Biosynthesis of type II polyketide products; map01110 Biosynthesis of secondary metabolites	1.34785e+07
8.893_861.35162	NEG	8.893	861.352	C43 H58 O18	Urdamycin f;	-0.00341437	-3.95933	NA	level4	KEGG	C12411	NA	PK Polyketides	Null	PK08 Angucyclines	Polyketides[PK]	Metabolism of terpenoids and polyketides	Biosynthesis of type II polyketide products	map01057 Biosynthesis of type II polyketide products; map01110 Biosynthesis of secondary metabolites	1.16579e+07
9.367_713.28156	NEG	9.367	713.282	C37 H46 O14	Urdamycin g; aggreticin; om 4842;	7.60E-05	0.106436	NA	level4	KEGG	C12414	NA	NA	NA	NA	NA	Metabolism of terpenoids and polyketides	Biosynthesis of type II polyketide products	map01057 Biosynthesis of type II polyketide products; map01110 Biosynthesis of secondary metabolites	NA
6.447_531.11346	NEG	6.447	531.113	C25 H24 O13	Biochanin a 7-o-(6-o-malonyl-beta-d-glucoside); biochanin a 7-o-beta-d-glucoside 6''-o-malonate;	-0.00095	-1.78443	NA	level4	KEGG	C12625	NA	Flavonoids	Isoflavones	Isoflavonoids	Flavonoids	Biosynthesis of other secondary metabolites	Isoflavonoid biosynthesis	map00943 Isoflavonoid biosynthesis	1.6741e+07
7.403_575.14105	NEG	7.403	575.141	C27 H30 O15	Scolymoside; luteolin 7-o-neohesperidoside; veronicastroside;	2.92E-04	0.490781	NA	level4	KEGG	C12630	NA	Flavonoids	Flavones	Flavonoids	Flavonoids	Biosynthesis of other secondary metabolites	Flavone and flavonol biosynthesis	map00944 Flavone and flavonol biosynthesis	1.22565e+07
6.35_771.20258	NEG	6.35	771.203	C33 H40 O21	Kaempferol 3-sophorotrioside; kaempferol 3-o-beta-d-glucosyl-(1->2)-beta-d-glucosyl-(1->2)-beta-d-glucoside;	0.00364451	4.71961	NA	level4	KEGG	C12635	NA	Flavonoids	Flavonols	Flavonoids	Flavonoids	Biosynthesis of other secondary metabolites	Flavone and flavonol biosynthesis	map00944 Flavone and flavonol biosynthesis; map01110 Biosynthesis of secondary metabolites	NA
6.135_625.14172	NEG	6.135	625.142	C27 H30 O17	Quercetin 3-o-beta-d-glucosyl-(1->2)-beta-d-glucoside; baimaside; quercetin 3-beta-d-sophoroside; quercetin 3-o-sophoroside; quosp;	7.04E-04	1.12387	NA	level4	KEGG	C12667	NA	Flavonoids	Flavonols	Flavonoids	Flavonoids	Biosynthesis of other secondary metabolites	Flavone and flavonol biosynthesis	map00944 Flavone and flavonol biosynthesis; map01110 Biosynthesis of secondary metabolites	NA
12.12_507.21970	NEG	12.12	507.22	C27 H34 F2 O7	Difluprednate;	-0.000287	-0.5646	NA	level4	KEGG	C12695	NA	Lipids and lipid-like molecules	Pregnane steroids	Steroids and steroid derivatives	Steroids and derivatives	NA	NA	NA	NA
7.959_313.08295	NEG	7.959	313.083	C17 H18 N2 S2	Dibenzthion; sulbentine;	-0.000917	-2.91805	NA	level4	KEGG	C12767	NA	NA	NA	NA	NA	NA	NA	NA	5.53781e+06
10.353_669.38623	NEG	10.353	669.386	C35 H58 O12	Fungichromin; pentamycin;	6.80E-04	1.01457	NA	level4	KEGG	C13299	NA	NA	NA	NA	NA	NA	NA	NA	3.10593e+07
10.498_419.15283	NEG	10.498	419.153	C25 H23 F N O4	Pitavastatin; (3r,5s,e)-7-(2-cyclopropyl-4-(4-fluorophenyl)quinolin-3-yl)-3,5-dihydroxyhept-6-enoate;	-0.00100263	-2.3863	NA	level4	KEGG	C13334	NA	Organoheterocyclic compounds	Phenylquinolines	Quinolines and derivatives	Phenylquinolines	NA	NA	map07024 HMG-CoA reductase inhibitors	1.24181e+07
12.528_487.26932	NEG	12.528	487.269	C28 H40 O7	Hydrocortisone butyrate propionate; hydrocortisone buteprate; hydrocortisone probutate;	-0.000809	-1.65714	NA	level4	KEGG	C13358	NA	ST Sterol lipids	ST0203 C21 steroids (gluco/mineralocorticoids, progestogins) and derivatives	ST02 Steroids	Sterol lipids[ST]	NA	NA	NA	NA
1.569_213.05165	NEG	1.569	213.052	C8 H10 N2 O5	(s)-acpa; (s)-2-amino-3-(3-carboxy-5-methyl-4-isoxazolyl)porionic acid;	-4.37e-05	-0.204005	NA	level4	KEGG	C13673	NA	NA	NA	NA	NA	NA	NA	NA	2.30926e+07
5.301_227.10368	NEG	5.301	227.104	C10 H16 N2 O4	(s)-atpa;	-4.68e-05	-0.205068	NA	level4	KEGG	C13733	NA	NA	NA	NA	NA	NA	NA	NA	2.2837e+08
5.594_554.18829	NEG	5.594	554.188	C26 H37 N O8 S2	Tiapamil;	-0.000488	-0.87937	NA	level4	KEGG	C13765	NA	Benzenoids	Phenylbutylamines	Benzene and substituted derivatives	Amines and derivatives	NA	NA	NA	3.1222e+07
14.924_293.07376	NEG	14.924	293.074	C19 H15 Cl O	Tram-3; (2-chlorophenyl)diphenylmethanol;	-0.000105	-0.357499	NA	level4	KEGG	C13785	NA	NA	NA	NA	NA	NA	NA	NA	NA
13.212_273.20676	NEG	13.212	273.207	C15 H30 O4	1-dodecanoyl-sn-glycerol;	-0.000376	-1.37147	NA	level4	KEGG	C13854	NA	GL Glycerolipids	GL0101 Monoacylglycerols	GL01 Monoradylglycerols	Glycerolipids[GL]	NA	NA	NA	6.61083e+06
7.17_235.02460	NEG	7.17	235.025	C11 H8 O6	2-carboxy-2-hydroxy-8-carboxychromene;	-0.000214	-0.906834	NA	level4	KEGG	C14094	NA	NA	NA	NA	NA	Xenobiotics biodegradation and metabolism	Naphthalene degradation	map00626 Naphthalene degradation; map01120 Microbial metabolism in diverse environments	NA
9.936_257.17566	NEG	9.936	257.176	C14 H26 O4	Dibutyl adipate; di-n-butyl adipate;	-0.000173	-0.671501	NA	level4	KEGG	C14253	NA	Lipids and lipid-like molecules	Fatty acid esters	Fatty Acyls	Fatty acyls[FA]	NA	NA	NA	7.85014e+06
11.956_235.13382	NEG	11.956	235.134	C14 H20 O3	4-heptyloxybenzoic acid;	-0.000148	-0.627548	NA	level4	KEGG	C14274	NA	NA	NA	NA	NA	NA	NA	NA	1.58905e+07
10.441_208.09790	NEG	10.441	208.098	C11 H15 N O3	Propoxur; aprocarb; 2-isopropoxyphenyl n-methylcarbamate;	-1.62e-05	-0.0776134	NA	level4	KEGG	C14334	NA	Benzenoids	NA	Phenol ethers	Benzene and derivatives	NA	NA	NA	NA
14.869_339.15994	NEG	14.869	339.16	C21 H24 O4	Bisphenol a diglycidyl ether; 2,2-bis(4-glycidyloxyphenyl)propane;	-0.00024	-0.705132	NA	level4	KEGG	C14348	NA	Benzenoids	Diphenylmethanes	Benzene and substituted derivatives	Benzene and derivatives	NA	NA	NA	1.63615e+07
4.258_136.04039	NEG	4.258	136.04	C7 H7 N O2	4-nitrotoluene; 1-methyl-4-nitrobenzene;	-1.18e-05	-0.0858486	NA	level4	KEGG	C14394	NA	Benzenoids	Nitrobenzenes	Benzene and substituted derivatives	Benzene and derivatives	NA	NA	NA	NA
16.017_415.28482	NEG	16.017	415.285	C26 H40 O4	Methandriol dipropionate;	-0.000562	-1.351	NA	level4	KEGG	C14634	NA	NA	NA	NA	NA	NA	NA	NA	7.9234e+07
15.113_395.22260	NEG	15.113	395.223	C25 H32 O4	Melengestrol acetate; 17-hydroxy-6-methyl-16-methylenepregna-4,6-diene-3,20-dione acetate; 17alpha-acetoxy-6-methyl-16-methylenepregna-4,6-diene-3,20-dione;	-0.000188	-0.473248	NA	level4	KEGG	C14642	NA	NA	NA	NA	NA	NA	NA	NA	5.70428e+07
9.332_640.27557	NEG	9.332	640.276	C34 H43 N O11	27-o-demethyl-25-o-desacetylrifamycin sv; demethyl-desacetyl-rifamycin sv;	-0.000761	-1.18595	NA	level4	KEGG	C14725	NA	PK Polyketides	Null	PK05 Ansamycins and related polyketides	Polyketides[PK]	Metabolism of terpenoids and polyketides	Biosynthesis of ansamycins	map01051 Biosynthesis of ansamycins; map01110 Biosynthesis of secondary metabolites	NA
15.611_337.23816	NEG	15.611	337.238	C20 H34 O4	5,6-dhet; (8z,11z,14z)-5,6-dihydroxyeicosa-8,11,14-trienoic acid; (8z,11z,14z)-5,6-dihydroxyicosa-8,11,14-trienoic acid;	-0.00027361	-0.80891	NA	level4	KEGG	C14772	NA	FA Fatty acyls	FA0305 Hydroxy/hydroperoxyeicosatrienoic acids	FA03 Eicosanoids	Fatty acyls[FA]	Lipid metabolism	Arachidonic acid metabolism	map00590 Arachidonic acid metabolism; map01100 Metabolic pathways; map04726 Serotonergic synapse	1.4265e+07
16.595_331.20410	NEG	16.595	331.204	C18 H32 O3	12(13)-epome; (12r,13s)-(9z)-12,13-epoxyoctadecenoic acid;	-0.000433	-1.46194	NA	level4	KEGG	C14826	NA	FA Fatty acyls	FA0200 Other Octadecanoids	FA02 Octadecanoids	Fatty acyls[FA]	Lipid metabolism	Linoleic acid metabolism	map00591 Linoleic acid metabolism; map01100 Metabolic pathways	NA
10.004_329.23309	NEG	10.004	329.233	C18 H34 O5	9,12,13-trihome; 9(s),12(s),13(s)-trihydroxy-10(e)-octadecenoic acid; (10e)-(9s,12s,13s)-9,12,13-trihydroxyoctadec-10-enoic acid;	-0.000254	-0.769525	NA	level4	KEGG	C14833	NA	FA Fatty acyls	FA0200 Other Octadecanoids	FA02 Octadecanoids	Fatty acyls[FA]	Lipid metabolism	Linoleic acid metabolism	map00591 Linoleic acid metabolism	2.09655e+07
8.58_653.15247	NEG	8.58	653.152	C22 H34 N6 O13 S2	2-(s-glutathionyl)acetyl glutathione;	-0.00278377	-4.25547	NA	level4	KEGG	C14863	NA	Organic acids and derivatives	Amino acids, peptides, and analogues	Carboxylic acids and derivatives	Amino acids, peptides, and analogues	Xenobiotics biodegradation and metabolism	Metabolism of xenobiotics by cytochrome P450	map00980 Metabolism of xenobiotics by cytochrome P450	7.77445e+06
4.948_449.20233	NEG	4.948	449.202	C23 H32 O4 S	15beta-hydroxy-7alpha-mercapto-pregn-4-ene-3,20-dione 7-acetate;	0.00200723	4.96591	NA	level4	KEGG	C14922	NA	NA	NA	NA	NA	NA	NA	NA	1535427089
13.137_411.21756	NEG	13.137	411.218	C25 H32 O5	3beta,21-dihydroxy-pregna-5,7,9(11)-trien-20-one diacetate;	-0.000138	-0.333593	NA	level4	KEGG	C14924	NA	NA	NA	NA	NA	NA	NA	NA	1.55416e+07
18.265_376.28540	NEG	18.265	376.285	C23 H39 N O3	17beta-[bis(2-hydroxyethyl)amino]androst-5-en-3beta-ol;	-0.000317	-0.840062	NA	level4	KEGG	C14966	NA	NA	NA	NA	NA	NA	NA	NA	234576233
11.823_285.20673	NEG	11.823	285.207	C16 H30 O4	2,3-dihydroxycyclopentaneundecanoic acid;	-0.000407	-1.4206	NA	level4	KEGG	C14987	NA	FA Fatty acyls	FA0114 Carbocyclic fatty acids	FA01 Fatty Acids and Conjugates	Fatty acyls[FA]	NA	NA	NA	NA
14.158_309.14923	NEG	14.158	309.149	C20 H22 O3	7-methoxy-2,2,4-trimethyl-3-(4-methoxyphenyl)-2h-1-benzopyran;	-0.000311	-1.00201	NA	level4	KEGG	C15060	NA	NA	NA	NA	NA	NA	NA	NA	1.22938e+07
13.042_379.21039	NEG	13.042	379.21	C22 H30 F2 O3	4,4-difluoro-17beta-hydroxyandrost-5-en-3-one propionate;	0.00136371	3.58668	NA	level4	KEGG	C15112	NA	NA	NA	NA	NA	NA	NA	NA	2.17805e+07
12.461_355.19128	NEG	12.461	355.191	C22 H28 O4	(17z)-3,11-dioxopregna-4,17(20)-dien-21-oic acid methyl ester;	-0.000198	-0.557077	NA	level4	KEGG	C15267	NA	NA	NA	NA	NA	NA	NA	NA	2.61751e+07
15.926_291.23263	NEG	15.926	291.233	C19 H32 O2	5alpha-androstane-11beta,17beta-diol;	-0.000324	-1.10803	NA	level4	KEGG	C15288	NA	NA	NA	NA	NA	NA	NA	NA	1.02629e+07
16.525_415.24863	NEG	16.525	415.249	C25 H36 O5	16alpha,17beta-dihydroxyandrost-4-en-3-one dipropionate;	-0.000371	-0.890656	NA	level4	KEGG	C15289	NA	NA	NA	NA	NA	NA	NA	NA	NA
20.498_373.23816	NEG	20.498	373.238	C23 H34 O4	Androst-4-ene-3beta,17beta-diol diacetate; 3beta,17beta-diacetoxyandrost-4-ene;	-0.00027361	-0.731098	NA	level4	KEGG	C15324	NA	NA	NA	NA	NA	NA	NA	NA	NA
9.386_547.18091	NEG	9.386	547.181	C27 H32 O12	Flavanone 7-o-[alpha-l-rhamnosyl-(1->2)-beta-d-glucoside];	-0.00119133	-2.1732	NA	level4	KEGG	C15579	NA	NA	NA	NA	NA	NA	NA	NA	8.43686e+06
1.627_337.06912	NEG	1.627	337.069	C14 H14 N2 O8	6-(2-amino-2-carboxyethyl)-7,8-dioxo-1,2,3,4,7,8-hexahydroquinoline-2,4-dicarboxylate; 6-(2-amino-2-carboxyethyl)-7,8-dioxo-1,2,3,4,7,8-hexahydroquinoline-2,4-dicarboxylic acid;	0.00138372	4.09295	NA	level4	KEGG	C15599	NA	NA	NA	NA	NA	NA	NA	NA	2.44369e+07
6.906_350.16089	NEG	6.906	350.161	C18 H25 N O6	Senecionine n-oxide;	-2.2e-05	-0.0627851	NA	level4	KEGG	C15612	NA	Alkaloids	Pyrrolizidine alkaloids	Alkaloids derived from ornithine	Alkaloids	Biosynthesis of other secondary metabolites	Tropane, piperidine and pyridine alkaloid biosynthesis	map00960 Tropane, piperidine and pyridine alkaloid biosynthesis; map01110 Biosynthesis of secondary metabolites	2.5558e+07
6.195_666.24115	NEG	6.195	666.241	C33 H41 N5 O6 S2	Kynostatin 272; kni-272;	-0.0013987	-2.09621	NA	level4	KEGG	C15655	NA	NA	NA	NA	NA	NA	NA	NA	5.50452e+07
12.028_663.32422	NEG	12.028	663.324	C35 H46 N4 O4 S	Bila 2185bs;	0.00220311	3.56304	NA	level4	KEGG	C15657	NA	NA	NA	NA	NA	NA	NA	NA	1.95956e+08
12.536_652.31122	NEG	12.536	652.311	C37 H43 N5 O6	A 80987;	-0.002839	-4.34549	NA	level4	KEGG	C15661	NA	NA	NA	NA	NA	NA	NA	map07218 HIV protease inhibitors	NA
7.093_417.21292	NEG	7.093	417.213	C21 H32 N4 O6	Hc-toxin;	-0.00138458	-3.17396	NA	level4	KEGG	C15676	NA	NA	NA	NA	NA	NA	NA	NA	9.12168e+07
2.712_215.10353	NEG	2.712	215.104	C9 H16 N2 O4	Gamma-glutamyl-gamma-aminobutyraldehyde;	-0.000199	-0.922518	NA	level4	KEGG	C15700	NA	NA	NA	NA	NA	Amino acid metabolism	Arginine and proline metabolism	map00330 Arginine and proline metabolism; map01100 Metabolic pathways	5.45387e+08
11.656_735.41168	NEG	11.656	735.412	C39 H56 N6 O8	Myxochromide s2;	0.00299628	4.06873	NA	level4	KEGG	C15715	NA	NA	NA	NA	NA	NA	NA	NA	NA
8.927_755.41159	NEG	8.927	755.412	C37 H56 N8 O9	Nostocyclopeptide a1;	0.0018386	2.43067	NA	level4	KEGG	C15723	NA	NA	NA	NA	NA	NA	NA	NA	7.46586e+07
4.743_342.08279	NEG	4.743	342.083	C14 H17 N O9	Diboa-glucoside; 2,4-dihydroxy-1,4-benzoxazin-3-one glucoside; (2r)-4-hydroxy-3-oxo-3,4-dihydro-2h-1,4-benzoxazin-2-yl beta-d-glucopyranoside;	-0.00026	-0.758082	NA	level4	KEGG	C15772	NA	NA	NA	NA	NA	Biosynthesis of other secondary metabolites	Benzoxazinoid biosynthesis	map00402 Benzoxazinoid biosynthesis; map00999 Biosynthesis of various plant secondary metabolites; map01100 Metabolic pathways; map01110 Biosynthesis of secondary metabolites	NA
11.224_474.28549	NEG	11.224	474.285	C27 H41 N O6	Progeldanamycin;	-0.000619	-1.30289	NA	level4	KEGG	C15823	NA	NA	NA	NA	NA	NA	NA	NA	4.55908e+07
20.208_623.40961	NEG	20.208	623.41	C42 H56 O4	2,2'-diketospirilloxanthin; 2,2'-dioxospirilloxanthin;	-0.000977	-1.56388	NA	level4	KEGG	C15885	NA	PR Prenol lipids	PR0107 C40 isoprenoids (tetraterpenes)	PR01 Isoprenoids	Prenol lipids[PR]	Metabolism of terpenoids and polyketides	Carotenoid biosynthesis	map00906 Carotenoid biosynthesis; map01100 Metabolic pathways; map01110 Biosynthesis of secondary metabolites	NA
17.281_743.45245	NEG	17.281	743.452	C46 H64 O8	(3s,2's)-4-ketomyxol 2'-alpha-l-fucoside;	-0.000388	-0.521823	NA	level4	KEGG	C15942	NA	PR Prenol lipids	PR0107 C40 isoprenoids (tetraterpenes)	PR01 Isoprenoids	Prenol lipids[PR]	Metabolism of terpenoids and polyketides	Carotenoid biosynthesis	map00906 Carotenoid biosynthesis; map01110 Biosynthesis of secondary metabolites	NA
6.951_471.18622	NEG	6.951	471.186	C21 H30 O9	Abscisic acid glucose ester; abscisic acid-beta-d-glucopyranosyl ester; beta-d-glucopyranosyl abscisate;	-0.000659	-1.5452	NA	level4	KEGG	C15970	NA	PR Prenol lipids	PR0103 C15 isoprenoids (sesquiterpenes)	PR01 Isoprenoids	Prenol lipids[PR]	Metabolism of terpenoids and polyketides	Carotenoid biosynthesis	map00906 Carotenoid biosynthesis; map01100 Metabolic pathways; map01110 Biosynthesis of secondary metabolites	2.86486e+07
12.202_395.22009	NEG	12.202	395.22	C18 H37 O7 P	(9s,10s)-10-hydroxy-9-(phosphonooxy)octadecanoate;	-0.00032	-0.808643	NA	level4	KEGG	C15989	NA	FA Fatty acyls	Null	FA00 Other Fatty Acyls	Fatty acyls[FA]	NA	NA	NA	NA
17.206_249.18564	NEG	17.206	249.186	C16 H26 O2	Methyl farnesoate; methyl (2e,6e)-farnesoate;	-0.000365	-1.45856	NA	level4	KEGG	C16503	NA	NA	NA	NA	NA	Metabolism of terpenoids and polyketides	Insect hormone biosynthesis	map00981 Insect hormone biosynthesis	NA
11.204_283.19128	NEG	11.204	283.191	C16 H28 O4	(10s)-juvenile hormone iii diol;	-0.000193	-0.679913	NA	level4	KEGG	C16505	NA	NA	NA	NA	NA	Metabolism of terpenoids and polyketides	Insect hormone biosynthesis	map00981 Insect hormone biosynthesis	NA
8.697_363.15604	NEG	8.697	363.156	C16 H29 O7 P	(10s)-juvenile hormone iii diol phosphate;	-0.00177656	-4.87846	NA	level4	KEGG	C16507	NA	NA	NA	NA	NA	Metabolism of terpenoids and polyketides	Insect hormone biosynthesis	map00981 Insect hormone biosynthesis	1.0785e+07
7.216_253.08286	NEG	7.216	253.083	C11 H14 N2 O5	2-hydroxyfelbamate;	-0.00014	-0.549275	NA	level4	KEGG	C16582	NA	Lipids and lipid-like molecules	NA	Glycerolipids	Glycerolipids[GL]	Xenobiotics biodegradation and metabolism	Drug metabolism - cytochrome P450	map00982 Drug metabolism - cytochrome P450	6.08244e+07
1.432_219.05087	NEG	1.432	219.051	C8 H12 O7	(r)-(homo)2-citrate; (r)-2-hydroxy-1,2,5-pentanetricarboxylate; (r)-2-hydroxy-1,2,5-pentanetricarboxylic acid;	-0.000116	-0.525476	NA	level4	KEGG	C16583	NA	NA	NA	NA	NA	Energy metabolism	Methane metabolism	map00680 Methane metabolism; map01100 Metabolic pathways; map01120 Microbial metabolism in diverse environments; map01210 2-Oxocarboxylic acid metabolism; map01240 Biosynthesis of cofactors	NA
3.033_233.06636	NEG	3.033	233.066	C9 H14 O7	(r)-(homo)3-citrate; (r)-2-hydroxy-1,2,6-hexanetricarboxylate; (r)-2-hydroxy-1,2,6-hexanetricarboxylic acid;	-0.000316	-1.34793	NA	level4	KEGG	C16598	NA	NA	NA	NA	NA	Energy metabolism	Methane metabolism	map00680 Methane metabolism; map01100 Metabolic pathways; map01120 Microbial metabolism in diverse environments; map01210 2-Oxocarboxylic acid metabolism; map01240 Biosynthesis of cofactors	1.82503e+08
11.643_577.30188	NEG	11.643	577.302	C31 H46 O10	Oscillatoxin a;	5.91E-05	0.102251	NA	level4	KEGG	C16771	NA	NA	NA	NA	NA	NA	NA	NA	NA
10.659_865.47705	NEG	10.659	865.477	C49 H70 O13	Brevetoxin a;	0.00268551	3.09933	NA	level4	KEGG	C16839	NA	Marine biotoxins	Cyclic polyethers	Neurotoxic Shellfish Poison	Marine biotoxins	NA	NA	NA	NA
6.642_873.45984	NEG	6.642	873.46	C47 H70 O15	Pectenotoxin 1; ptx 1;	-0.0043556	-4.98084	NA	level4	KEGG	C16871	NA	Marine biotoxins	Others	Diarrhetic shellfish poisoning	Marine biotoxins	NA	NA	NA	NA
16.496_479.30042	NEG	16.496	479.3	C27 H44 O7	Callinecdysone a;	-0.00101185	-2.10667	NA	level4	KEGG	C16992	NA	NA	NA	NA	NA	NA	NA	NA	1.0011e+07
7.408_413.10904	NEG	7.408	413.109	C19 H18 N4 O7	Futalosine;	-0.0012328	-2.97694	NA	level4	KEGG	C16999	NA	NA	NA	NA	NA	Metabolism of cofactors and vitamins	Ubiquinone and other terpenoid-quinone biosynthesis	map00130 Ubiquinone and other terpenoid-quinone biosynthesis; map01100 Metabolic pathways; map01110 Biosynthesis of secondary metabolites; map01240 Biosynthesis of cofactors	8.49861e+06
8.37_391.21573	NEG	8.37	391.216	C22 H33 Cl N2 O2	Kalihinol a;	-5.05e-05	-0.128754	NA	level4	KEGG	C17004	NA	NA	NA	NA	NA	NA	NA	NA	NA
16.276_502.26462	NEG	16.276	502.265	C24 H41 N O10	Mycalamide a;	-0.00115168	-2.28838	NA	level4	KEGG	C17008	NA	NA	NA	NA	NA	NA	NA	NA	NA
5.704_347.13455	NEG	5.704	347.135	C15 H24 O9	Leonuridine;	-0.000203	-0.584497	NA	level4	KEGG	C17011	NA	NA	NA	NA	NA	NA	NA	NA	4.74678e+07
7.294_263.09540	NEG	7.294	263.095	C11 H20 O5 S	2-(6'-methylthio)hexylmalic acid; 2-(6'-methylthio)hexylmalate;	-0.00047	-1.77855	NA	level4	KEGG	C17226	NA	NA	NA	NA	NA	Biosynthesis of other secondary metabolites	Glucosinolate biosynthesis	map00966 Glucosinolate biosynthesis; map01210 2-Oxocarboxylic acid metabolism	NA
2.002_374.05835	NEG	2.002	374.058	C11 H21 N O9 S2	2-methylpropyl glucosinolate; isobutyl glucosinolate;	-0.000146	-0.389773	NA	level4	KEGG	C17256	NA	Amino acid related compounds	Glucosinolates derived from leucine	Glucosinolates	Amino acid related compounds	Biosynthesis of other secondary metabolites	Glucosinolate biosynthesis	map00966 Glucosinolate biosynthesis; map01110 Biosynthesis of secondary metabolites; map01210 2-Oxocarboxylic acid metabolism	NA
1.562_142.05098	NEG	1.562	142.051	C6 H9 N O3	2-hydroxymethylclavam;	1.32E-05	0.0920902	NA	level4	KEGG	C17357	NA	NA	NA	NA	NA	NA	NA	NA	4.233e+08
5.511_154.05098	NEG	5.511	154.051	C7 H9 N O3	(3s,5s)-carbapenam-3-carboxylic acid; (3s,5s)-carbapenam-3-carboxylate;	1.32E-05	0.0849633	NA	level4	KEGG	C17367	NA	NA	NA	NA	NA	Biosynthesis of other secondary metabolites	Carbapenem biosynthesis	map00332 Carbapenem biosynthesis; map01100 Metabolic pathways; map01110 Biosynthesis of secondary metabolites	NA
5.968_475.18198	NEG	5.968	475.182	C21 H32 O12	Kanokoside a;	-0.000123	-0.258745	NA	level4	KEGG	C17428	NA	NA	NA	NA	NA	NA	NA	NA	8.34741e+06
8.9_477.19708	NEG	8.9	477.197	C21 H34 O12	Kanokoside b; suspensolide f;	-0.000667	-1.39495	NA	level4	KEGG	C17429	NA	NA	NA	NA	NA	NA	NA	NA	1.44788e+07
10.054_553.19086	NEG	10.054	553.191	C26 H34 O13	Osthenol-7-o-beta-d-gentiobioside;	-0.00180726	-3.26102	NA	level4	KEGG	C17476	NA	NA	NA	NA	NA	NA	NA	NA	1.1949e+07
8.687_813.32202	NEG	8.687	813.322	C38 H54 O19	Trans-crocetin (beta-d-glucosyl) (beta-d-gentibiosyl) ester; beta-d-gentiobiosyl beta-d-glucosyl crocetin;	0.00336909	4.13728	NA	level4	KEGG	C17513	NA	Terpenoids	Apocarotenoids	Carotenoids and apocarotenoids	Terpenoids	Biosynthesis of other secondary metabolites	Biosynthesis of various secondary metabolites - part 1	map00999 Biosynthesis of various plant secondary metabolites; map01100 Metabolic pathways; map01110 Biosynthesis of secondary metabolites	4.33362e+06
4.695_465.10352	NEG	4.695	465.104	C21 H22 O12	Plantagoside;	-0.000334	-0.71572	NA	level4	KEGG	C17531	NA	PK Polyketides	PK1214 Flavanones	PK12 Flavonoids	Polyketides[PK]	NA	NA	NA	1.22294e+08
2.831_221.05650	NEG	2.831	221.056	C10 H10 N2 O4	Metoxadiazone;	-0.000277	-1.24637	NA	level4	KEGG	C17532	NA	NA	NA	NA	NA	NA	NA	NA	NA
2.337_593.20825	NEG	2.337	593.208	C25 H38 O16	Zizybeoside ii;	-0.000456	-0.767662	NA	level4	KEGG	C17565	NA	Organic oxygen compounds	Carbohydrates and carbohydrate conjugates	Organooxygen compounds	Carbohydrates	NA	NA	NA	3.62197e+07
13.052_253.18051	NEG	13.052	253.181	C15 H26 O3	Kikkanol a;	-0.000406	-1.59911	NA	level4	KEGG	C17603	NA	NA	NA	NA	NA	NA	NA	NA	1.95449e+07
7.808_421.20792	NEG	7.808	421.208	C19 H34 O10	1-octen-3-ol-3-o-beta-d-xylopyranosyl(1->6)-beta-d-glucopyranoside;	-4.13e-06	-0.0097823	NA	level4	KEGG	C17614	NA	NA	NA	NA	NA	NA	NA	NA	1.6773e+07
10.111_399.20242	NEG	10.111	399.202	C20 H32 O8	Cinncassiol b;	-1.8e-05	-0.0450621	NA	level4	KEGG	C17648	NA	NA	NA	NA	NA	NA	NA	NA	NA
15.283_423.27478	NEG	15.283	423.275	C24 H40 O6	Alpha-phocaecholic acid; 3alpha,7alpha,12alpha,23r-tetrahydroxycholanic acid;	-0.000432	-1.01795	NA	level4	KEGG	C17651	NA	ST Sterol lipids	ST0401 C24 bile acids, alcohols, and derivatives	ST04 Bile acids and derivatives	Sterol lipids[ST]	Lipid metabolism	Secondary bile acid biosynthesis	map00121 Secondary bile acid biosynthesis	2.94629e+07
5.254_320.13467	NEG	5.254	320.135	C13 H23 N O8	Salbostatin;	-0.000416	-1.29471	NA	level4	KEGG	C17698	NA	NA	NA	NA	NA	Biosynthesis of other secondary metabolites	Acarbose and validamycin biosynthesis	map00525 Acarbose and validamycin biosynthesis; map01110 Biosynthesis of secondary metabolites	NA
5.613_356.09824	NEG	5.613	356.098	C15 H19 N O9	Cyclo-dopa 5-o-glucoside;	-0.000468	-1.31125	NA	level4	KEGG	C17751	NA	Organic oxygen compounds	Carbohydrates and carbohydrate conjugates	Organooxygen compounds	Carbohydrates	Biosynthesis of other secondary metabolites	Betalain biosynthesis	map00965 Betalain biosynthesis; map01100 Metabolic pathways; map01110 Biosynthesis of secondary metabolites	NA
1.264_228.05151	NEG	1.264	228.052	C9 H11 N O6	4,5-seco-dopa;	1.53E-04	0.669575	NA	level4	KEGG	C17758	NA	NA	NA	NA	NA	Biosynthesis of other secondary metabolites	Betalain biosynthesis	map00965 Betalain biosynthesis; map01100 Metabolic pathways; map01110 Biosynthesis of secondary metabolites	NA
8.283_567.22101	NEG	8.283	567.221	C31 H36 O10	Lappaol d;	-0.00256215	-4.50899	NA	level4	KEGG	C17812	NA	NA	NA	NA	NA	NA	NA	NA	NA
6.312_495.24414	NEG	6.312	495.244	C21 H38 O10	Atractyloside b;	-0.000472	-1.04893	NA	level4	KEGG	C17859	NA	NA	NA	NA	NA	NA	NA	NA	3.38504e+07
8.272_607.29700	NEG	8.272	607.297	C27 H46 O12	Atractyloside d;	-7.3e-05	-0.129781	NA	level4	KEGG	C17861	NA	NA	NA	NA	NA	NA	NA	NA	5.55788e+07
16.784_693.33411	NEG	16.784	693.334	C32 H54 O16	Atractyloside e;	1.98E-04	0.284954	NA	level4	KEGG	C17862	NA	NA	NA	NA	NA	NA	NA	NA	1.08524e+07
5.326_825.37939	NEG	5.326	825.379	C37 H62 O20	Atractyloside f;	0.0032273	3.90533	NA	level4	KEGG	C17863	NA	NA	NA	NA	NA	NA	NA	NA	7.41141e+06
8.454_461.23877	NEG	8.454	461.239	C21 H36 O8	Atractyloside g;	-0.000298	-0.715082	NA	level4	KEGG	C17864	NA	NA	NA	NA	NA	NA	NA	NA	5.02096e+07
10.774_501.23303	NEG	10.774	501.233	C24 H38 O11	Eriojaposide a;	-0.00110288	-2.19592	NA	level4	KEGG	C17888	NA	NA	NA	NA	NA	NA	NA	NA	NA
9.544_449.19412	NEG	9.544	449.194	C16 H31 N6 O7 P	Rhizocticin b;	0.00221531	4.92074	NA	level4	KEGG	C17940	NA	NA	NA	NA	NA	Metabolism of other amino acids	Phosphonate and phosphinate metabolism	map00440 Phosphonate and phosphinate metabolism	NA
9.552_463.20987	NEG	9.552	463.21	C17 H33 N6 O7 P	Rhizocticin c;	0.00231233	4.98115	NA	level4	KEGG	C17960	NA	NA	NA	NA	NA	Metabolism of other amino acids	Phosphonate and phosphinate metabolism	map00440 Phosphonate and phosphinate metabolism	NA
20.074_431.26450	NEG	20.074	431.264	C18 H36 N6 O6	1-epidactimicin;	0.0021398	4.95015	NA	level4	KEGG	C17980	NA	NA	NA	NA	NA	NA	NA	NA	NA
7.16_533.18665	NEG	7.16	533.187	C17 H35 N4 O13 P	5''-phosphoribostamycin;	9.88E-05	0.184929	NA	level4	KEGG	C18004	NA	NA	NA	NA	NA	Biosynthesis of other secondary metabolites	Neomycin, kanamycin and gentamicin biosynthesis	map00524 Neomycin, kanamycin and gentamicin biosynthesis; map01110 Biosynthesis of secondary metabolites	1.49128e+07
3.374_558.12543	NEG	3.374	558.125	C18 H31 N3 O13 P2	Dtdp-d-angolosamine;	-0.000507	-0.906499	NA	level4	KEGG	C18031	NA	NA	NA	NA	NA	Metabolism of terpenoids and polyketides	Polyketide sugar unit biosynthesis	map00523 Polyketide sugar unit biosynthesis; map01100 Metabolic pathways; map01110 Biosynthesis of secondary metabolites; map01250 Biosynthesis of nucleotide sugars	5.2963e+07
17.053_465.30609	NEG	17.053	465.306	C27 H46 O4 S	Cholesterol sulfate; cholest-5-en-3beta-ol sulfate;	0.00168746	3.61874	NA	level4	KEGG	C18043	NA	ST Sterol lipids	ST0502 Sulfates	ST05 Steroid conjugates	Sterol lipids[ST]	Lipid metabolism	Steroid hormone biosynthesis	map00140 Steroid hormone biosynthesis; map01100 Metabolic pathways	NA
9.761_582.26111	NEG	9.761	582.261	C34 H37 N3 O6	N1,n5,n10-tricoumaroyl spermidine;	-0.000217	-0.372377	NA	level4	KEGG	C18069	NA	NA	NA	NA	NA	Biosynthesis of other secondary metabolites	Phenylpropanoid biosynthesis	map00940 Phenylpropanoid biosynthesis; map01110 Biosynthesis of secondary metabolites	NA
7.564_781.39075	NEG	7.564	781.391	C38 H54 N8 O10	Deltorphin b; deltorphin ii;	0.00162173	2.07277	NA	level4	KEGG	C18095	NA	NA	NA	NA	NA	NA	NA	map07224 Opioid receptor agonists/antagonists	1.15501e+07
15.937_767.37256	NEG	15.937	767.373	C37 H52 N8 O10	Deltorphin c; deltorphin i;	-0.000804	-1.04679	NA	level4	KEGG	C18097	NA	NA	NA	NA	NA	NA	NA	map07224 Opioid receptor agonists/antagonists	1.40934e+07
8.994_627.28040	NEG	8.994	627.28	C35 H40 N4 O7	Primary fluorescent chlorophyll catabolite;	-0.00202726	-3.22664	NA	level4	KEGG	C18098	NA	NA	NA	NA	NA	Metabolism of cofactors and vitamins	Porphyrin and chlorophyll metabolism	map00860 Porphyrin metabolism; map01110 Biosynthesis of secondary metabolites	NA
14.568_679.42450	NEG	14.568	679.424	C34 H64 O13	13-sophorosyloxydocosanoic acid;	-0.00291558	-4.28488	NA	level4	KEGG	C18191	NA	FA Fatty acyls	FA1302 Sophorolipids	FA13 Fatty acyl glycosides	Fatty acyls[FA]	NA	NA	NA	2.90509e+07
1.184_337.07745	NEG	1.184	337.077	C12 H18 O11	L-ascorbic acid-2-glucoside; aa-2g;	-0.000166	-0.490603	NA	level4	KEGG	C18339	NA	NA	NA	NA	NA	NA	NA	NA	1.50776e+08
7.316_407.18381	NEG	7.316	407.184	C25 H29 F O2 Si	Silafluofen;	-0.00100077	-2.45171	NA	level4	KEGG	C18412	NA	NA	NA	NA	NA	NA	NA	NA	NA
1.582_420.09677	NEG	1.582	420.097	C17 H19 N5 O6 S	Cyclosulfamuron;	-0.001556	-3.69503	NA	level4	KEGG	C18439	NA	NA	NA	NA	NA	NA	NA	NA	NA
7.855_344.16150	NEG	7.855	344.161	C18 H23 N3 O4	Pefurazoate;	-8.04e-05	-0.233035	NA	level4	KEGG	C18480	NA	NA	NA	NA	NA	NA	NA	NA	1.37414e+07
1.306_374.07281	NEG	1.306	374.073	C20 H19 Cl2 N O2	Oxaziclomefone;	8.07E-04	2.15262	NA	level4	KEGG	C18571	NA	NA	NA	NA	NA	NA	NA	NA	3.1152e+07
5.486_229.11926	NEG	5.486	229.119	C8H8O5. 2Na	Endothal-disodium;	8.39E-04	3.64725	NA	level4	KEGG	C18724	NA	Organic acids and derivatives	Dicarboxylic acids and derivatives	Carboxylic acids and derivatives	Organic acids	NA	NA	NA	7.26104e+07
9.101_214.14478	NEG	9.101	214.145	C11 H21 N O3	Ethyl 3-(n-butylacetamido)propionate; ethyl butylacetylaminopropionate;	-9.14e-05	-0.424859	NA	level4	KEGG	C18830	NA	Organic acids and derivatives	Carboxylic acid derivatives	Carboxylic acids and derivatives	Organic acids	NA	NA	NA	4.48934e+07
0.889_453.01453	NEG	0.889	453.015	C14 H10 F4 N4 O7 S	Primisulfuron;	0.001171	2.57917	NA	level4	KEGG	C18883	NA	NA	NA	NA	NA	NA	NA	NA	6.9927e+07
10.922_371.16318	NEG	10.922	371.163	C21 H28 N2 S2	Buthiobate;	0.00106388	2.85859	NA	level4	KEGG	C18930	NA	NA	NA	NA	NA	NA	NA	NA	NA
9.404_225.11313	NEG	9.404	225.113	C12 H18 O4	Butopyronoxyl;	-0.000101	-0.445771	NA	level4	KEGG	C19142	NA	NA	NA	NA	NA	NA	NA	NA	1.96068e+08
1.657_181.05397	NEG	1.657	181.054	C6 H14 O4 S	Diisopropyl sulfate;	-3.26e-05	-0.178803	NA	level4	KEGG	C19230	NA	NA	NA	NA	NA	NA	NA	NA	9.91167e+07
1.175_323.09814	NEG	1.175	323.098	C13 H16 N4 O6	Levofuraltadone; 5-(morpholinomethyl)-3-[(5-nitrofurfurylidene)amino]-2- oxazolidinone;	-0.00156292	-4.82223	NA	level4	KEGG	C19267	NA	NA	NA	NA	NA	NA	NA	NA	2.18533e+07
19.363_397.33194	NEG	19.363	397.332	C24 H46 O4	Lauroyl peroxide; dilauroyl peroxide;	-0.000393	-0.987732	NA	level4	KEGG	C19438	NA	Organic acids and derivatives	Dicarboxylic acids and derivatives	Carboxylic acids and derivatives	Organic acids	NA	NA	NA	NA
8.304_267.09833	NEG	8.304	267.098	C12 H16 N2 O5	Musk ambrette;	-0.000317	-1.18316	NA	level4	KEGG	C19461	NA	Benzenoids	Toluenes	Benzene and substituted derivatives	Benzene and derivatives	NA	NA	NA	4.36149e+07
4.208_167.04634	NEG	4.208	167.046	C7 H8 N2 O3	5-nitro-ortho-anisidine; 2-methoxy-5-nitroaniline;	1.26E-04	0.746979	NA	level4	KEGG	C19469	NA	NA	NA	NA	NA	NA	NA	NA	3.92857e+07
6.331_644.25781	NEG	6.331	644.258	C35 H45 Cl2 N O6	Prednimustine;	0.00269578	4.1778	NA	level4	KEGG	C19512	NA	NA	NA	NA	NA	NA	NA	NA	1.29902e+07
6.571_307.13974	NEG	6.571	307.14	C12 H22 O6	Triethylene glycol diglycidyl ether; etoglucid;	-0.000119	-0.453103	NA	level4	KEGG	C19537	NA	NA	NA	NA	NA	NA	NA	NA	245235586
4.963_384.14276	NEG	4.963	384.143	C16 H23 N3 O8	4-(methylnitrosamino)-1-(3-pyridyl)-1-butanol glucuronide; nnal-o-glucuronide;	0.00152337	3.95528	NA	level4	KEGG	C19605	NA	Lipids and lipid-like molecules	Fatty acyl glycosides	Fatty Acyls	Fatty acyls[FA]	Xenobiotics biodegradation and metabolism	Metabolism of xenobiotics by cytochrome P450	map00980 Metabolism of xenobiotics by cytochrome P450; map05204 Chemical carcinogenesis - DNA adducts	NA
18.038_269.21179	NEG	18.038	269.212	C16 H30 O3	16-oxopalmitate;	-0.000426	-1.57678	NA	level4	KEGG	C19614	NA	NA	NA	NA	NA	Lipid metabolism	Cutin, suberine and wax biosynthesis	map00073 Cutin, suberine and wax biosynthesis; map01100 Metabolic pathways	3.15908e+07
7.392_182.00957	NEG	7.392	182.01	C7 H5 N O5	5-nitrosalicylate; 2-hydroxy-5-nitrobenzoate;	7.17E-05	0.39199	NA	level4	KEGG	C19789	NA	NA	NA	NA	NA	NA	NA	NA	4.41189e+07
10.037_547.34668	NEG	10.037	547.347	C36 H44 N4 O	Manzamine a; keramamine a;	0.0024444	4.45772	NA	level4	KEGG	C19898	NA	NA	NA	NA	NA	NA	NA	NA	1.69791e+07
10.442_476.24228	NEG	10.442	476.242	C29 H35 N O5	Cytochalasin a; (7s,13e,16r,21e)-7-hydroxy-16-methyl-10-phenyl-24-oxa[14]cytochalasa-6(12),13,21-triene-1,20,23-trione;	-0.00196737	-4.12229	NA	level4	KEGG	C19953	NA	Fungal toxins	Others	Mycotoxins	Fungal toxins	NA	NA	NA	NA
6.342_787.27161	NEG	6.342	787.272	C36 H45 Cl N6 O12	Phomopsin a;	4.85E-04	0.615043	NA	level4	KEGG	C19955	NA	Fungal toxins	Others	Mycotoxins	Fungal toxins	NA	NA	NA	2.21121e+07
9.635_835.42828	NEG	9.635	835.428	C44 H68 O13 S	Acanthifolicin; acanthifolic acid;	-0.00250222	-2.99152	NA	level4	KEGG	C20006	NA	Marine biotoxins	Okadaic acid and derivatives	Diarrhetic shellfish poisoning	Marine biotoxins	NA	NA	NA	NA
17.416_978.59747	NEG	17.416	978.597	C56 H85 N O13	Prorocentrolide;	0.00265842	2.71378	NA	level4	KEGG	C20023	NA	Marine biotoxins	Others	Others	Marine biotoxins	NA	NA	NA	NA
2.418_302.10068	NEG	2.418	302.101	C11 H17 N3 O7	11-deoxytetrodotoxin;	0.00130441	4.30347	NA	level4	KEGG	C20026	NA	Marine biotoxins	Tetrodotoxins	Others	Marine biotoxins	NA	NA	NA	NA
4.574_781.29901	NEG	4.574	781.299	C37 H51 Cl N2 O14	Ansamitocinoside p-3; agp-3;	0.00340623	4.35411	NA	level4	KEGG	C20139	NA	PK Polyketides	Null	PK05 Ansamycins and related polyketides	Polyketides[PK]	Metabolism of terpenoids and polyketides	Biosynthesis of ansamycins	map01051 Biosynthesis of ansamycins; map01110 Biosynthesis of secondary metabolites	1.23391e+07
12.722_305.17545	NEG	12.722	305.175	C18 H26 O4	Capsiate;	-0.000365	-1.19257	NA	level4	KEGG	C20203	NA	Amino acid related compounds	Capsaicinoids and derivatives	Others	Amino acid related compounds	NA	NA	NA	7.97396e+08
0.714_495.15012	NEG	0.714	495.15	C23 H28 O12	Mycophenolic acid o-acyl-glucuronide;	-0.000951	-1.91702	NA	level4	KEGG	C20383	NA	Organic oxygen compounds	Carbohydrates and carbohydrate conjugates	Organooxygen compounds	Carbohydrates	NA	NA	NA	NA
1.817_245.11394	NEG	1.817	245.114	C10 H18 N2 O5	2,4-diacetamido-2,4,6-trideoxy-d-mannopyranose; 2,4-diacetamido-2,4,6-trideoxy-alpha-d-mannopyranose;	-0.000358	-1.45266	NA	level4	KEGG	C20424	NA	NA	NA	NA	NA	Carbohydrate metabolism	Amino sugar and nucleotide sugar metabolism	map00520 Amino sugar and nucleotide sugar metabolism; map01100 Metabolic pathways; map01250 Biosynthesis of nucleotide sugars	5.22651e+07
12.136_247.09721	NEG	12.136	247.097	C14 H16 O4	Mycorradicin;	-0.000369	-1.48528	NA	level4	KEGG	C20426	NA	Terpenoids	Apocarotenoids	Carotenoids and apocarotenoids	Terpenoids	NA	NA	NA	NA
12.957_369.09756	NEG	12.957	369.098	C20 H18 O7	Norsolorinic acid; norsolorinate; 2-hexanoyl-1,3,6,8-tetrahydroxy-9,10-anthraquinone;	-0.000411	-1.11161	NA	level4	KEGG	C20452	NA	NA	NA	NA	NA	Biosynthesis of other secondary metabolites	Aflatoxin biosynthesis	map00254 Aflatoxin biosynthesis; map01100 Metabolic pathways; map01110 Biosynthesis of secondary metabolites	2.08228e+07
2.759_726.20001	NEG	2.759	726.2	C32 H39 O19	Pelargonidin 5-o-beta-d-glucoside 3-o-beta-d-sambubioside;	-0.00126473	-1.73916	NA	level4	KEGG	C20492	NA	PK Polyketides	PK1201 Anthocyanidins	PK12 Flavonoids	Polyketides[PK]	Biosynthesis of other secondary metabolites	Anthocyanin biosynthesis	map00942 Anthocyanin biosynthesis	3.03653e+07
1.175_281.08749	NEG	1.175	281.087	C10 H18 O9	Beta-l-arabinofuranosyl-(1->2)-beta-l-arabinofuranose;	-0.000311	-1.10393	NA	level4	KEGG	C20568	NA	NA	NA	NA	NA	NA	NA	NA	3.83136e+07
1.738_277.09271	NEG	1.738	277.093	C11 H18 O8	6-tuliposide a; 6-o-(4-hydroxy-2-methylenebutanoyl)-d-glucose;	-0.000178	-0.641163	NA	level4	KEGG	C20577	NA	NA	NA	NA	NA	NA	NA	NA	3.15355e+07
1.592_201.04037	NEG	1.592	201.04	C8 H10 O6	Cis-(homo)2-aconitate;	-8.65e-05	-0.428187	NA	level4	KEGG	C20581	NA	NA	NA	NA	NA	Energy metabolism	Methane metabolism	map00680 Methane metabolism; map01100 Metabolic pathways; map01120 Microbial metabolism in diverse environments; map01210 2-Oxocarboxylic acid metabolism	NA
17.056_443.27966	NEG	17.056	443.28	C27 H40 O5	Fusaproliferin; (-)-fusaproliferin;	-0.000634	-1.42809	NA	level4	KEGG	C20591	NA	Fungal toxins	Others	Mycotoxins	Fungal toxins	NA	NA	NA	NA
7.028_184.09793	NEG	7.028	184.098	C9 H15 N O3	N-isovaleryl-l-homoserine lactone;	1.43E-05	0.0771896	NA	level4	KEGG	C20673	NA	FA Fatty acyls	FA0803 Fatty acyl homoserine lactones	FA08 Fatty amides	Fatty acyls[FA]	NA	NA	NA	3.06617e+07
7.31_246.07678	NEG	7.31	246.077	C13 H13 N O4	N-(4-coumaroyl)-l-homoserine lactone;	-0.000399	-1.61456	NA	level4	KEGG	C20677	NA	FA Fatty acyls	FA0803 Fatty acyl homoserine lactones	FA08 Fatty amides	Fatty acyls[FA]	NA	NA	map02024 Quorum sensing	NA
11.531_313.23813	NEG	11.531	313.238	C18 H34 O4	(8e,10s)-10-hydroperoxyoctadeca-8-enoate; (8e,10s)-10-hydroperoxy-8-octadecenoate;	-0.000304	-0.967803	NA	level4	KEGG	C20702	NA	NA	NA	NA	NA	NA	NA	NA	NA
1.23_262.09299	NEG	1.23	262.093	C10 H17 N O7	4-o-(beta-l-arabinofuranosyl)-(2s,4s)-4-hydroxyproline;	-0.000238	-0.904671	NA	level4	KEGG	C20706	NA	NA	NA	NA	NA	NA	NA	NA	NA
11.206_484.29071	NEG	11.206	484.291	C25 H43 N O8	Novamethymycin;	-0.00088	-1.81334	NA	level4	KEGG	C20741	NA	PK Polyketides	Null	PK04 Macrolides and lactone polyketides	Polyketides[PK]	Metabolism of terpenoids and polyketides	Biosynthesis of 12-, 14- and 16-membered macrolides	map00522 Biosynthesis of 12-, 14- and 16-membered macrolides; map01110 Biosynthesis of secondary metabolites	7.75424e+06
15.682_637.43335	NEG	15.682	637.433	C36 H62 O9	Ginsenoside f1;	0.00124298	1.9469	NA	level4	KEGG	C20780	NA	PR Prenol lipids	PR0106 C30 isoprenoids (triterpenes)	PR01 Isoprenoids	Prenol lipids[PR]	Biosynthesis of other secondary metabolites	Biosynthesis of various secondary metabolites - part 1	map00999 Biosynthesis of various plant secondary metabolites; map01110 Biosynthesis of secondary metabolites	NA
14.141_339.21747	NEG	14.141	339.217	C19 H32 O5	3alpha-hydroxy-3,5-dihydromonacolin l acid; (3r,5r)-7-[(1r,2r,3s,6r,8ar)-3-hydroxy-2,6-dimethyl-1,2,3,5,6,7,8,8a-octahydronaphthalen-1-yl]-3,5-dihydroxyheptanoate;	-0.000229	-0.673285	NA	level4	KEGG	C20852	NA	NA	NA	NA	NA	Biosynthesis of other secondary metabolites	Biosynthesis of various secondary metabolites - part 3	map00997 Biosynthesis of various other secondary metabolites; map01100 Metabolic pathways; map01110 Biosynthesis of secondary metabolites	NA
4.21_198.07695	NEG	4.21	198.077	C9 H13 N O4	L-anticapsin; anticapsin;	-0.000231	-1.16075	NA	level4	KEGG	C20941	NA	NA	NA	NA	NA	Biosynthesis of other secondary metabolites	Biosynthesis of various secondary metabolites - part 2	map00998 Biosynthesis of various antibiotics; map01100 Metabolic pathways; map01110 Biosynthesis of secondary metabolites	NA
12.359_341.13913	NEG	12.359	341.139	C20 H22 O5	3-linalylflaviolin;	-0.000317	-0.927647	NA	level4	KEGG	C20984	NA	PK Polyketides	PK1302 Naphthalenes and naphthoquinones	PK13 Aromatic polyketides	Polyketides[PK]	NA	NA	NA	1.91076e+07
1.173_204.08760	NEG	1.173	204.088	C8 H15 N O5	N-acetyl-l-rhamnosamine; 2-acetamido-2,6-dideoxy-l-mannopyranose;	-0.000145	-0.707535	NA	level4	KEGG	C21056	NA	NA	NA	NA	NA	NA	NA	NA	3.31508e+07
4.594_181.05058	NEG	4.594	181.051	C9 H10 O4	3-[(1e,4r)-4-hydroxycyclohex-2-en-1-ylidene]-2-oxopropanoate;	-4.92e-05	-0.270157	NA	level4	KEGG	C21085	NA	NA	NA	NA	NA	Biosynthesis of other secondary metabolites	Biosynthesis of various secondary metabolites - part 2	map00998 Biosynthesis of various antibiotics; map01100 Metabolic pathways; map01110 Biosynthesis of secondary metabolites	NA
21.516_660.48535	NEG	21.516	660.485	C40 H63 N5 O3	Adenosylhopane;	-0.000462	-0.699172	NA	level4	KEGG	C21117	NA	PR Prenol lipids	Null	PR04 Hopanoids	Prenol lipids[PR]	NA	NA	NA	NA
12.291_556.26831	NEG	12.291	556.268	C29 H39 N3 O8	N1,n8-bis(sinapoyl)spermidine; n1,n10-disinapoyl spermidine;	0.00187221	3.35958	NA	level4	KEGG	C21170	NA	NA	NA	NA	NA	NA	NA	NA	NA
14.538_903.49139	NEG	14.538	903.491	C55 H68 Mg N4 O6	Geranylgeranyl bacteriochlorophyllide a;	-0.000257	-0.283988	NA	level4	KEGG	C21217	NA	NA	NA	NA	NA	Metabolism of cofactors and vitamins	Porphyrin and chlorophyll metabolism	map00860 Porphyrin metabolism; map01110 Biosynthesis of secondary metabolites	NA
5.351_277.07172	NEG	5.351	277.072	C14 H14 O6	3-hydroxy-6,7,8-trimethoxy-2-naphthoate;	-4.51e-05	-0.162117	NA	level4	KEGG	C21322	NA	PK Polyketides	PK1302 Naphthalenes and naphthoquinones	PK13 Aromatic polyketides	Polyketides[PK]	Metabolism of terpenoids and polyketides	Biosynthesis of enediyne antibiotics	map01059 Biosynthesis of enediyne antibiotics; map01100 Metabolic pathways; map01110 Biosynthesis of secondary metabolites	9.24968e+06
8.869_333.13422	NEG	8.869	333.134	C18 H22 O6	1-(3,4-dimethoxyphenyl)-2-(2-methoxyphenoxy)propane-1,3-diol;	-0.000145	-0.43491	NA	level4	KEGG	C21419	NA	NA	NA	NA	NA	NA	NA	NA	1.90484e+07
9.678_569.23840	NEG	9.678	569.238	C34 H34 Mg N4 O3	8,12-diethyl-3-vinylbacteriochlorophyllide d;	-0.00245277	-4.30123	NA	level4	KEGG	C21427	NA	NA	NA	NA	NA	Metabolism of cofactors and vitamins	Porphyrin and chlorophyll metabolism	map00860 Porphyrin metabolism; map01110 Biosynthesis of secondary metabolites	NA
12.224_573.23450	NEG	12.224	573.235	C33 H34 Mg N4 O4	8-ethyl-12-methylbacteriochlorophyllide d;	-0.00127362	-2.21791	NA	level4	KEGG	C21431	NA	NA	NA	NA	NA	Metabolism of cofactors and vitamins	Porphyrin and chlorophyll metabolism	map00860 Porphyrin metabolism	5.81574e+06
17.192_480.30884	NEG	17.192	480.309	C23 H48 N O7 P	1-octadecanoyl-sn-glycero-3-phosphoethanolamine;	-0.000725	-1.50549	NA	level4	KEGG	C21484	NA	GP Glycerophospholipids	GP0205 Monoacylglycerophosphoethanolamines	GP02 Glycerophosphoethanolamines	Glycerophospholipids[GP]	NA	NA	map04216 Ferroptosis	NA
12.726_401.20956	NEG	12.726	401.21	C22 H30 N2 O5	Trandolaprilat;	0.00136894	3.4035	NA	level4	KEGG	C21515	NA	Organic acids and derivatives	Amino acids, peptides, and analogues	Carboxylic acids and derivatives	Amino acids, peptides, and analogues	NA	NA	NA	NA
12.506_425.19754	NEG	12.506	425.198	C23 H27 F N4 O3	Paliperidone; 9-hydroxyrisperidone;	-0.0019019	-4.46238	NA	level4	KEGG	C21516	NA	Organoheterocyclic compounds	NA	Pyridopyrimidines	Pyridopyrimidines	NA	NA	NA	NA
11.799_445.19907	NEG	11.799	445.199	C24 H26 N6 O3	Olmesartan;	-0.000296	-0.662894	NA	level4	KEGG	C21543	NA	Benzenoids	Biphenyls and derivatives	Benzene and substituted derivatives	Benzene and derivatives	NA	NA	NA	NA
9.483_443.16046	NEG	9.483	443.16	C23 H26 N O8	(13s,14r)-1,8-dihydroxy-13-o-acetyl-n-methylcanadine;	0.00189648	4.26975	NA	level4	KEGG	C21589	NA	NA	NA	NA	NA	Biosynthesis of other secondary metabolites	Isoquinoline alkaloid biosynthesis	map00950 Isoquinoline alkaloid biosynthesis; map01100 Metabolic pathways; map01110 Biosynthesis of secondary metabolites	NA
2.749_376.12457	NEG	2.749	376.125	C16 H19 N5 O6	8-amino-8-demethylriboflavin;	-0.00168379	-4.46469	NA	level4	KEGG	C21646	NA	NA	NA	NA	NA	Biosynthesis of other secondary metabolites	Biosynthesis of various secondary metabolites - part 2	map00998 Biosynthesis of various antibiotics; map01100 Metabolic pathways; map01110 Biosynthesis of secondary metabolites	NA
2.358_197.04546	NEG	2.358	197.045	C9 H10 O5	(r)-3-(3,4-dihydroxyphenyl)lactate;	-9.07e-05	-0.458147	NA	level4	KEGG	C22038	NA	NA	NA	NA	NA	Amino acid metabolism	Tyrosine metabolism	map00350 Tyrosine metabolism; map01100 Metabolic pathways	3.4322e+07
0.915_447.13485	NEG	0.915	447.135	C16 H24 N4 O11	Staphyloferrin b;	-0.0020258	-4.52043	NA	level4	KEGG	C22075	NA	NA	NA	NA	NA	Biosynthesis of other secondary metabolites	Biosynthesis of various secondary metabolites - part 3	map00997 Biosynthesis of various other secondary metabolites; map01100 Metabolic pathways; map01110 Biosynthesis of secondary metabolites	NA
15.418_612.31665	NEG	15.418	612.317	C28 H48 N5 O8 P	(stearoyl)adenylate;	-0.000123	-0.200089	NA	level4	KEGG	C22132	NA	NA	NA	NA	NA	NA	NA	NA	NA
10.37_390.19208	NEG	10.37	390.192	C22 H25 N5 O2	Roquefortine d;	-0.00147068	-3.75941	NA	level4	KEGG	C22163	NA	NA	NA	NA	NA	Biosynthesis of other secondary metabolites	Staurosporine biosynthesis	map00404 Staurosporine biosynthesis; map01110 Biosynthesis of secondary metabolites	3.49681e+07
5.724_320.11383	NEG	5.724	320.114	C17 H15 N5 O2	Dehydrohistidyltryptophyldiketopiperazine;	-0.00146745	-4.56976	NA	level4	KEGG	C22164	NA	NA	NA	NA	NA	Biosynthesis of other secondary metabolites	Staurosporine biosynthesis	map00404 Staurosporine biosynthesis; map01110 Biosynthesis of secondary metabolites	NA
4.416_661.17871	NEG	4.416	661.179	C35 H34 Fe N4 O6	Harderoheme iii;	0.00321085	4.84888	NA	level4	KEGG	C22173	NA	NA	NA	NA	NA	NA	NA	NA	1.75999e+07
7.255_687.32367	NEG	7.255	687.324	C30 H56 O15 S	2-o-sulfo-2'-stearoyl-alpha,alpha-trehalose;	-0.00304532	-4.42418	NA	level4	KEGG	C22177	NA	SL Saccharolipids	Null	SL03 Acyltrehaloses	Saccharolipids[SL]	NA	NA	NA	NA
4.908_224.05609	NEG	4.908	224.056	C10 H11 N O5	4-amino-4-deoxyprephenate;	-0.000354	-1.57463	NA	level4	KEGG	C22210	NA	NA	NA	NA	NA	NA	NA	NA	NA
15.705_295.22754	NEG	15.705	295.228	C18 H32 O3	(+/-)9(10)-epome	-0.000329	-1.11083	93.8449	level2	mzCloud	NA	NA	NA	NA	NA	NA	NA	NA	NA	4.07412e+07
15.818_295.22763	NEG	15.818	295.228	C18 H34 O4	(+/-)9,10-dihydroxy-12z-octadecenoic acid	-18.0108	-57314.4	97.3719	level2	mzCloud	NA	NA	NA	NA	NA	NA	NA	NA	NA	3529252615
15.46_295.22760	NEG	15.46	295.228	C18 H32 O3	(+/-)9-hode	-0.000268	-0.905473	92.2908	level2	mzCloud	NA	NA	NA	NA	NA	NA	NA	NA	NA	2.32336e+08
14.191_311.22260	NEG	14.191	311.223	C18 H32 O4	(+/-)9-hpode	-0.000187	-0.600337	92.5954	level2	mzCloud	NA	NA	NA	NA	NA	NA	NA	NA	NA	9.01008e+08
5.859_171.06636	NEG	5.859	171.066	C8 H12 O4	(-)-corey lactone	7.83E-05	0.455292	47.4024	level3	mzCloud	NA	NA	NA	NA	NA	NA	NA	NA	NA	2.25868e+08
7.9_711.25360	NEG	7.9	711.254	C33 H44 O17	(-)-syringaresnol-4-o-?-d-apiofuranosyl-(1<u+2192>2)-?-d-glucopyranoside	0.00302818	4.25153	17.4056	level3	PMDB	NA	NA	NA	NA	NA	Phenylpropanoids	NA	NA	NA	2.71288e+07
7.157_279.12357	NEG	7.157	279.124	C15 H20 O5	(1's,2's)-3',11'-dihydroxy-1',2',5'-trimethyl-8'-oxaspiro[oxirane-2,12'-tricyclo[7.2.1.0a?,a?·]dodecan]-5'-en-4'-one	-0.000223	-0.79479	66.1178	level2	mzCloud	NA	NA	NA	NA	NA	NA	NA	NA	NA	3.23689e+07
12.522_329.23298	NEG	12.522	329.233	C18 H34 O5	(15z)-9,12,13-trihydroxy-15-octadecenoic acid	-0.000372	-1.12569	91.5693	level2	mzCloud	NA	NA	NA	NA	NA	NA	NA	NA	NA	8.76523e+07
8.27_575.23486	NEG	8.27	575.235	C25 H38 O12	(1r,2r,3r,3as,5as,6r,7r,10r,10ar,10cr)-1,2,6,7-tetrahydroxy-3,7,10a,10c-tetramethyl-4-oxo-2,3,3a,4,5a,6,6a,7,10,10a,10b,10c-dodecahydro-1h-phenanthro[10,1-bc]furan-10-yl ?-d-glucopyranoside	46.0058	86764.7	57.9177	level3	mzCloud	NA	NA	NA	NA	NA	NA	NA	NA	NA	4.194e+07
1.169_393.11487	NEG	1.169	393.115	C20 H22 O6	(1r,2s,3s,5s,11r,12r)-5-(furan-3-yl)-12-hydroxy-3,11-dimethyl-6,14-dioxatetracyclo[10.2.2.0a?,aaaa.0al,a??]hexadec-15-ene-7,13-dione	35.9805	100464	26.8818	level3	mzCloud	NA	NA	NA	NA	NA	NA	NA	NA	NA	5.65948e+07
2.124_477.12427	NEG	2.124	477.124	C22 H25 Cl N2 O3 S	(1r,9r)-3-[(e)-2-(4-chlorophenyl)vinyl]-11-(propylsulfonyl)-7,11-diazatricyclo[7.3.1.02,7]trideca-2,4-dien-6-one	46.0041	106460	75.5542	level2	mzCloud	NA	NA	NA	NA	NA	NA	NA	NA	NA	7.51701e+07
9.591_857.35107	NEG	9.591	857.351	C24 H23 N5 O3	(1r,9r)-5-(isonicotinoylamino)-6-oxo-n-phenyl-7,11-diazatricyclo[7.3.1.02,7]trideca-2,4-diene-11-carboxamide	429.178	999996	15.7289	level3	mzCloud	NA	NA	NA	NA	NA	NA	NA	NA	NA	5.97418e+06
6.746_436.22318	NEG	6.746	436.223	C24 H29 N3 O2	(1r,9r)-5-cyclohexyl-6-oxo-n-phenyl-7,11-diazatricyclo[7.3.1.02,7]trideca-2,4-diene-11-carboxamide	46.0047	117591	43.7135	level3	mzCloud	NA	NA	NA	NA	NA	NA	NA	NA	NA	NA
0.863_486.14572	NEG	0.863	486.146	C25 H21 F4 N3 O3	(1r,9r)-n-(3-fluorophenyl)-6-oxo-5-[4-(trifluoromethoxy)phenyl]-7,11-diazatricyclo[7.3.1.02,7]trideca-2,4-diene-11-carboxamide	0.00109508	2.24793	15.6474	level3	mzCloud	NA	NA	NA	NA	NA	NA	NA	NA	NA	NA
7.368_595.20313	NEG	7.368	595.203	C29 H30 N4 O5	(1r,9r)-n-(4-acetylphenyl)-5-{[(4-methoxyphenyl)acetyl]amino}-6-oxo-7,11-diazatricyclo[7.3.1.02,7]trideca-2,4-diene-11-carboxamide	35.9831	69975.8	16.4844	level3	mzCloud	NA	NA	NA	NA	NA	NA	NA	NA	NA	9.08575e+07
1.997_506.18652	NEG	1.997	506.187	C25 H24 F N5 O3	(1r,9r)-n-(4-fluorophenyl)-6-oxo-5-[(phenylcarbamoyl)amino]-7,11-diazatricyclo[7.3.1.02,7]trideca-2,4-diene-11-carboxamide	46.0075	99759	30.2457	level3	mzCloud	NA	NA	NA	NA	NA	NA	NA	NA	NA	2.34922e+07
8.437_529.13397	NEG	8.437	529.134	C25 H26 N4 O5 S	(1r,9r)-n-(4-methoxyphenyl)-6-oxo-3-[(phenylsulfonyl)amino]-7,11-diazatricyclo[7.3.1.02,7]trideca-2,4-diene-11-carboxamide	35.9789	72807.8	16.8018	level3	mzCloud	NA	NA	NA	NA	NA	NA	NA	NA	NA	3.35213e+07
4.613_457.17130	NEG	4.613	457.171	C25 H30 N2 O2 S	(1r,9s)-11-(cyclohexylcarbonyl)-5-[4-(methylsulfanyl)phenyl]-7,11-diazatricyclo[7.3.1.02,7]trideca-2,4-dien-6-one	35.9758	85209.7	76.5248	level2	mzCloud	NA	NA	NA	NA	NA	NA	NA	NA	NA	103037922
1.797_505.15527	NEG	1.797	505.155	C27 H25 Cl N2 O3	(1r,9s)-3-[(e)-2-(4-chlorophenyl)vinyl]-11-(4-methoxybenzoyl)-7,11-diazatricyclo[7.3.1.02,7]trideca-2,4-dien-6-one	46.0072	99981.8	16.9328	level3	mzCloud	NA	NA	NA	NA	NA	NA	NA	NA	NA	5.80158e+07
6.932_485.12915	NEG	6.932	485.129	C20 H24 O11	(1s,7s,8s,9r,10s,11s,13s,16s)-6,9,12,17-tetrahydroxy-16-methyl-8-(2-methyl-2-propanyl)-2,4,14,19-tetraoxahexacyclo[8.7.2.01,11 03,7 07,11 013,17]nonadecane-5,15,18-trione	46.0046	104525	43.0621	level3	mzCloud	NA	NA	NA	NA	NA	NA	NA	NA	NA	1.18634e+07
12.179_353.19666	NEG	12.179	353.197	C19 H30 O6	(2e)-3-(4-acetoxy-2,3-dihydroxy-2,5,5,8a-tetramethyldecahydro-1-naphthalenyl)acrylic acid	-0.000307	-0.865593	59.7978	level3	mzCloud	NA	NA	NA	NA	NA	NA	NA	NA	NA	NA
4.301_487.14523	NEG	4.301	487.145	C21 H28 O13	(2e)-3-[4-({2-o-[(2s,3r,4r)-3,4-dihydroxy-4-(hydroxymethyl)tetrahydro-2-furanyl]-?-d-glucopyranosyl}oxy)-3-methoxyphenyl]acrylic acid	-0.000481	-0.985051	57.9922	level3	mzCloud	NA	NA	NA	NA	NA	NA	NA	NA	NA	1.85949e+07
6.626_377.18170	NEG	6.626	377.182	C16 H28 O7	(2e)-4-hydroxy-3,7-dimethyl-2,6-octadien-1-yl beta-d-glucopyranoside	46.0055	138494	80.0573	level2	mzCloud	NA	NA	NA	NA	NA	NA	NA	NA	NA	561921540
9.352_297.17041	NEG	9.352	297.17	C16 H26 O5	(2e)-4-hydroxy-4-{4-hydroxy-2-[(1e)-6-hydroxy-1-hepten-1-yl]cyclopentyl}-2-butenoic acid	-0.000337	-1.13018	68.0096	level2	mzCloud	NA	NA	NA	NA	NA	NA	NA	NA	NA	NA
12.421_487.23306	NEG	12.421	487.233	C22 H36 N4 O6	(2e)-5-hydroxy-n-[3-(5-{3-[(2e)-5-hydroxy-3-methylpent-2-enamido]propyl}-3,6-dioxopiperazin-2-yl)propyl]-3-methylpent-2-enamide	35.9766	79547.8	66.1731	level2	mzCloud	NA	NA	NA	NA	NA	NA	NA	NA	NA	1.46006e+07
9.165_691.35773	NEG	9.165	691.358	C32 H54 O13	(2e)-5-{(1r,4as,5s,6r,8as)-5-[(?-d-glucopyranosyloxy)methyl]-6-hydroxy-5,8a-dimethyl-2-methylenedecahydro-1-naphthalenyl}-3-methyl-2-penten-1-yl ?-d-glucopyranoside	46.0086	71181.4	83.0425	level2	mzCloud	NA	NA	NA	NA	NA	NA	NA	NA	NA	2.13664e+07
10.614_447.12845	NEG	10.614	447.128	C21 H22 O8	(2s)-4-oxo-2-phenyl-3,4-dihydro-2h-chromen-7-yl beta-d-glucopyranoside	46.0043	114401	69.9849	level2	mzCloud	NA	NA	NA	NA	NA	NA	NA	NA	NA	1.07353e+07
9.033_473.27481	NEG	9.033	473.275	C22 H40 N2 O4 S	(2s)-n-cyclohexyl-2-{(1s,2s,4as,7s,8s,8as)-1-hydroxy-4a,8-dimethyl-7-[(methylsulfonyl)amino]decahydro-2-naphthalenyl}propanamide	46.0112	107435	55.3476	level3	mzCloud	NA	NA	NA	NA	NA	NA	NA	NA	NA	1.13544e+07
8.755_480.24429	NEG	8.755	480.244	C25 H36 F N3 O3	(2s)-n-cyclopropyl-2-[(1s,7s,8s,8as)-7-{[(3-fluorophenyl)carbamoyl]amino}-1-hydroxy-4a,8-dimethyldecahydro-2-naphthalenyl]propanamide	35.9775	80798.6	54.0562	level3	mzCloud	NA	NA	NA	NA	NA	NA	NA	NA	NA	1.09445e+07
18.802_424.28516	NEG	18.802	424.285	C21 H37 N3 O3	(2s)-n-cyclopropyl-2-{(1s,7s,8s,8as)-7-[(ethylcarbamoyl)amino]-1-hydroxy-4a,8-dimethyldecahydro-2-naphthalenyl}propanamide	46.0089	121305	71.9582	level2	mzCloud	NA	NA	NA	NA	NA	NA	NA	NA	NA	1.46636e+08
3.175_311.07715	NEG	3.175	311.077	C14 H16 O8	(2s,3s)-2-{[(2e)-3-(3,4-dihydroxyphenyl)-2-propenoyl]oxy}-3,4-dihydroxy-2-methylbutanoic acid	-0.000149	-0.477332	38.5828	level3	mzCloud	NA	NA	NA	NA	NA	NA	NA	NA	NA	4.95163e+08
7.333_565.15680	NEG	7.333	565.157	C26 H30 O14	(2s,3z,4s)-2-(?-d-glucopyranosyloxy)-3-(2-{[(2e)-3-(4-hydroxyphenyl)-2-propenoyl]oxy}ethylidene)-4-(2-methoxy-2-oxoethyl)-3,4-dihydro-2h-pyran-5-carboxylic acid	5.21E-04	0.919604	46.1367	level3	mzCloud	NA	NA	NA	NA	NA	NA	NA	NA	NA	1.3072e+07
14.563_403.24857	NEG	14.563	403.249	C20 H32 N6 O3	(2s,5as,8ar)-2-[3-(4-hydroxy-1-piperidinyl)-3-oxopropyl]-6-(1h-imidazol-2-ylmethyl)-1-methyloctahydropyrrolo[3,2-e][1,4]diazepin-5(2h)-one	0.00225354	5.57458	75.0349	level2	mzCloud	NA	NA	NA	NA	NA	NA	NA	NA	NA	NA
11.416_241.14427	NEG	11.416	241.144	C13 H22 O4	(2z)-2-octyl-2-pentenedioic acid	-0.000261	-1.0761	87.0501	level2	mzCloud	NA	NA	NA	NA	NA	NA	NA	NA	NA	1.7161e+07
9.746_609.29352	NEG	9.746	609.294	C31 H46 O12	(2?,5<u+03be>,8a,9?,10a,13a,15a)-15-hydroxy-2-{[2-o-(3-methylbutanoyl)-?-d-glucopyranosyl]oxy}kaur-16-ene-18,19-dioic acid	0.00186812	3.06099	42.1139	level3	mzCloud	NA	NA	NA	NA	NA	NA	NA	NA	NA	2.05109e+07
7.693_463.12445	NEG	7.693	463.124	C22 H26 O12	(3-hydroxy-4-{[(2s,3r,4s,5s,6r)-3,4,5-trihydroxy-6-(hydroxymethyl)oxan-2-yl]oxy}phenyl)methyl 4-hydroxy-3,5-dimethoxybenzoate	-18.0107	-37355.6	69.3261	level2	mzCloud	NA	NA	NA	NA	NA	NA	NA	NA	NA	1.81572e+07
11.725_799.48853	NEG	11.725	799.489	C42 H72 O14	(3beta,5xi,6alpha,9xi,12beta)-20-(beta-d-glucopyranosyloxy)-3,12-dihydroxydammar-24-en-6-yl beta-d-glucopyranoside	0.00359546	4.49156	27.2364	level3	mzCloud	NA	NA	NA	NA	NA	NA	NA	NA	NA	NA
14.462_765.48395	NEG	14.462	765.484	C42 H70 O12	(3beta,6alpha,9xi,12beta,20z)-3,12-dihydroxydammara-20(22),24-dien-6-yl 2-o-(6-deoxy-alpha-l-mannopyranosyl)-beta-d-glucopyranoside	0.00449708	5.86714	17.2344	level3	mzCloud	NA	NA	NA	NA	NA	NA	NA	NA	NA	NA
15.552_581.29987	NEG	15.552	581.3	C29 H44 O9	(3beta,9xi)-3-(beta-d-glucopyranosyloxy)-14-hydroxycard-20(22)-enolide	46.0086	85789.2	66.1265	level2	mzCloud	NA	NA	NA	NA	NA	NA	NA	NA	NA	4.00548e+08
14.511_579.28387	NEG	14.511	579.284	C29 H42 O9	(3beta,9xi)-3-(beta-d-glucopyranosyloxy)-14-hydroxycarda-5,20(22)-dienolide	46.0083	86112.2	65.6369	level2	mzCloud	NA	NA	NA	NA	NA	NA	NA	NA	NA	1088034547
14.104_1153.59949	NEG	14.104	1153.6	C54 H92 O23	(3beta,9xi,12beta,17xi)-20-{[6-o-(beta-d-glucopyranosyl)-beta-d-glucopyranosyl]oxy}-12-hydroxydammar-24-en-3-yl 2-o-beta-d-glucopyranosyl-beta-d-glucopyranoside	46.0038	41497.1	1.46233	level3	mzCloud	NA	NA	NA	NA	NA	NA	NA	NA	NA	NA
13.791_945.47607	NEG	13.791	945.476	C45 H72 O18	(3beta,9xi,14xi,22s,25s)-26-hydroxy-22,25-epoxyfurost-5-en-3-yl 6-deoxy-alpha-l-mannopyranosyl-(1-4)-[beta-d-glucopyranosyl-(1-2)]-beta-d-glucopyranoside	46.0115	51097.1	56.0117	level3	mzCloud	NA	NA	NA	NA	NA	NA	NA	NA	NA	1.85198e+07
1.699_337.11374	NEG	1.699	337.114	C12 H20 O8	(3r)-4,4-dimethyl-2-oxotetrahydro-3-furanyl beta-d-glucopyranoside	46.0052	157490	78.4805	level2	mzCloud	NA	NA	NA	NA	NA	NA	NA	NA	NA	9.07547e+07
8.177_510.28244	NEG	8.177	510.282	C26 H37 N7 O4	(3r)-n3-[(2r)-1-amino-3-(1h-indol-3-yl)-1-oxo-2-propanyl]-n1-isopropyl-4-(4-piperidinylcarbonyl)-1,3-piperazinedicarboxamide	-0.000986	-1.92786	64.4501	level2	mzCloud	NA	NA	NA	NA	NA	NA	NA	NA	NA	NA
9.013_579.20862	NEG	9.013	579.209	C27 H34 O11	(3r,4r)-4-[(3,4-dimethoxyphenyl)methyl]-3-[(3-methoxy-4-{[(2s,3r,4s,5s,6r)-3,4,5-trihydroxy-6-(hydroxymethyl)oxan-2-yl]oxy}phenyl)methyl]oxolan-2-one	46.0058	86119.3	35.4299	level3	mzCloud	NA	NA	NA	NA	NA	NA	NA	NA	NA	2.13174e+07
7.82_484.25461	NEG	7.82	484.255	C24 H33 N5 O3	(3r,4r,6r)-6-{[4-(1-hydroxycyclopentyl)-1h-1,2,3-triazol-1-yl]methyl}-n-(2-methoxybenzyl)quinuclidine-3-carboxamide	46.0035	104730	68.6157	level2	mzCloud	NA	NA	NA	NA	NA	NA	NA	NA	NA	2.24393e+07
9.251_380.20767	NEG	9.251	380.208	C21 H27 N5 O2	(3r,4r,6r)-n-allyl-6-{[4-(3-hydroxyphenyl)-1h-1,2,3-triazol-1-yl]methyl}-n-methylquinuclidine-3-carboxamide	-0.00152626	-4.00366	23.4032	level3	mzCloud	NA	NA	NA	NA	NA	NA	NA	NA	NA	NA
1.69_239.05585	NEG	1.69	239.056	C11 H12 O6	(3r,4s)-4,6,8-trihydroxy-7-methoxy-3-methyl-3,4-dihydro-1h-isochromen-1-one	-0.000264	-1.10038	38.7742	level3	mzCloud	NA	NA	NA	NA	NA	NA	NA	NA	NA	2.22175e+07
12.651_477.22482	NEG	12.651	477.225	C24 H28 N6 O2	(3r,4s,6r)-n-(2-methoxybenzyl)-6-{[4-(2-pyridinyl)-1h-1,2,3-triazol-1-yl]methyl}quinuclidine-3-carboxamide	46.0047	106436	61.5708	level2	mzCloud	NA	NA	NA	NA	NA	NA	NA	NA	NA	NA
12.526_408.27515	NEG	12.526	408.275	C24 H35 N5 O	(3r,4s,6r)-n-isopropyl-6-({4-[4-(2-methyl-2-propanyl)phenyl]-1h-1,2,3-triazol-1-yl}methyl)quinuclidine-3-carboxamide	-0.00173754	-4.2453	65.4887	level2	mzCloud	NA	NA	NA	NA	NA	NA	NA	NA	NA	NA
5.988_367.10333	NEG	5.988	367.103	C17 H20 O9	(3r,5r)-1,3,5-trihydroxy-4-{[(2e)-3-(4-hydroxy-3-methoxyphenyl)-2-propenoyl]oxy}cyclohexanecarboxylic acid	-7.89e-05	-0.21422	94.8476	level2	mzCloud	NA	NA	NA	NA	NA	NA	NA	NA	NA	1335309839
15.472_355.11838	NEG	15.472	355.118	C16 H16 N6 O4	(3r,5s)-1-(1h-imidazol-2-ylmethyl)-5-[3-(3-nitrophenyl)-1,2,4-oxadiazol-5-yl]-3-pyrrolidinol	0.00235144	6.60287	33.2057	level3	mzCloud	NA	NA	NA	NA	NA	NA	NA	NA	NA	NA
6.181_406.24442	NEG	6.181	406.244	C19 H31 N5 O2	(3r,6r)-n-cyclohexyl-6-{[4-(methoxymethyl)-1h-1,2,3-triazol-1-yl]methyl}quinuclidine-3-carboxamide	46.0039	127347	82.8887	level2	mzCloud	NA	NA	NA	NA	NA	NA	NA	NA	NA	74752200
8.146_511.14505	NEG	8.146	511.145	C22 H26 O11	(3s)-3-hydroxy-2-methyl-4-[(7-oxo-7h-furo[3,2-g]chromen-4-yl)oxy]-2-butanyl ?-d-glucopyranoside	46.0048	98691.5	65.1438	level2	mzCloud	NA	NA	NA	NA	NA	NA	NA	NA	NA	1.16657e+08
8.214_403.13977	NEG	8.214	403.14	C20 H22 O6	(3s,4r,8r,9e)-10-methyl-5-methylene-6,14-dioxo-7,13-dioxatricyclo[10.2.1.04,8]pentadeca-1(15),9-dien-3-yl (2z)-2-methyl-2-butenoate	46.0053	128455	52.4544	level3	mzCloud	NA	NA	NA	NA	NA	NA	NA	NA	NA	1.8692e+07
12.029_925.52039	NEG	12.029	925.52	C48 H78 O17	(3?,5<u+03be>,9<u+03be>,18<u+03be>)-22-hydroxyolean-12-en-3-yl 6-deoxy-a-l-mannopyranosyl-(1->2)hexopyranosyl-(1->2)-?-d-glucopyranosiduronic acid	0.00376183	4.06016	32.3848	level3	mzCloud	NA	NA	NA	NA	NA	NA	NA	NA	NA	1.38687e+07
6.435_452.21832	NEG	6.435	452.218	C24 H29 N3 O3	(4as,9ar)-2-[(4-methoxyphenyl)acetyl]-7-(3-pyridinylmethyl)decahydro-6h-pyrido[3,4-d]azepin-6-one	46.0047	112972	65.4067	level2	mzCloud	NA	NA	NA	NA	NA	NA	NA	NA	NA	NA
9.594_408.22375	NEG	9.594	408.224	C18 H29 N5 O3	(4as,9ar)-n-allyl-6-oxo-7-[2-(2-oxo-1-imidazolidinyl)ethyl]decahydro-2h-pyrido[3,4-d]azepine-2-carboxamide	46.004	126654	43.3505	level3	mzCloud	NA	NA	NA	NA	NA	NA	NA	NA	NA	NA
6.373_341.12399	NEG	6.373	341.124	C16 H22 O8	(4e)-2-(acetyloxy)-6,7-dihydroxy-7-(6-oxo-3,6-dihydro-2h-pyran-2-yl)hept-4-en-3-yl acetate	-0.000198	-0.578462	39.7467	level3	mzCloud	NA	NA	NA	NA	NA	NA	NA	NA	NA	2.47249e+07
11.01_697.40411	NEG	11.01	697.404	C20 H26 N2 O2	(4s,6s)-1-(cyclopropylmethyl)-6-isobutyl-3,4,5,6-tetrahydro-1h-azepino[5,4,3-cd]indole-4-carboxylic acid	326.206	1.00002e+06	58.7516	level3	mzCloud	NA	NA	NA	NA	NA	NA	NA	NA	NA	1.30085e+07
13.611_469.24399	NEG	13.611	469.244	C24 H32 N4 O3	(4s,6s)-6-isobutyl-n-(2-methoxyethyl)-1-[(5-methyl-1,2-oxazol-3-yl)methyl]-3,4,5,6-tetrahydro-1h-azepino[5,4,3-cd]indole-4-carboxamide	46.0038	108436	37.8019	level3	mzCloud	NA	NA	NA	NA	NA	NA	NA	NA	NA	NA
18.968_464.26471	NEG	18.968	464.265	C25 H33 N5 O	(4s,6s)-n-(cyclopropylmethyl)-6-isobutyl-1-[(1-methyl-1h-imidazol-2-yl)methyl]-3,4,5,6-tetrahydro-1h-azepino[5,4,3-cd]indole-4-carboxamide	46.0035	109723	24.9944	level3	mzCloud	NA	NA	NA	NA	NA	NA	NA	NA	NA	NA
0.687_468.25565	NEG	0.687	468.256	C26 H35 N5 O	(4s,6s)-n-[2-(dimethylamino)ethyl]-6-isobutyl-1-(2-pyridinylmethyl)-3,4,5,6-tetrahydro-1h-azepino[5,4,3-cd]indole-4-carboxamide	35.9787	83037.2	13.0082	level3	mzCloud	NA	NA	NA	NA	NA	NA	NA	NA	NA	NA
14.454_433.25906	NEG	14.454	433.259	C26 H34 N4 O2	(4s,6s)-n-cyclobutyl-1-[(3,5-dimethyl-1,2-oxazol-4-yl)methyl]-6-isobutyl-3,4,5,6-tetrahydro-1h-azepino[5,4,3-cd]indole-4-carboxamide	-0.00183587	-4.2275	58.3681	level3	mzCloud	NA	NA	NA	NA	NA	NA	NA	NA	NA	1.11875e+07
9.093_493.22815	NEG	9.093	493.228	C21 H36 O10	(6,6-dimethylbicyclo[3.1.1]hept-2-yl)methyl 6-o-[(2r,3r,4r)-3,4-dihydroxy-4-(hydroxymethyl)tetrahydro-2-furanyl]-?-d-glucopyranoside	-0.000648	-1.44614	85.3039	level2	mzCloud	NA	NA	NA	NA	NA	NA	NA	NA	NA	3.0635e+07
6.391_469.13464	NEG	6.391	469.135	C20 H24 O10	(9r,10r)-10-hydroxy-8,8-dimethyl-9-{[(2s,3r,4s,5s,6r)-3,4,5-trihydroxy-6-(hydroxymethyl)oxan-2-yl]oxy}-2h,8h,9h,10h-pyrano[2,3-h]chromen-2-one	46.005	108467	74.7162	level2	mzCloud	NA	NA	NA	NA	NA	NA	NA	NA	NA	1.80084e+07
8.732_263.12857	NEG	8.732	263.129	C15 H20 O4	(±)-abscisic acid	-0.000315	-1.1934	93.9623	level2	mzCloud	NA	NA	NA	NA	NA	NA	NA	NA	NA	114632418
18.021_295.22751	NEG	18.021	295.228	C18 H34 O4	(±)12(13)-dihome	-18.0109	-57314.8	91.1566	level2	mzCloud	NA	NA	NA	NA	NA	NA	NA	NA	NA	3.97212e+08
12.481_399.23843	NEG	12.481	399.238	C20 H34 O5	(±)5-ipf2?-vi	46.0051	129870	58.7049	level3	mzCloud	NA	NA	NA	NA	NA	NA	NA	NA	NA	NA
13.413_313.23803	NEG	13.413	313.238	C18 H34 O4	(±)9(10)-dihome	-0.000404	-1.28597	58.3947	level3	mzCloud	NA	NA	NA	NA	NA	NA	NA	NA	NA	2.47347e+07
12.421_341.23300	NEG	12.421	341.233	C18 H32 O3	(±)9(10)-epome	46.0051	155299	64.7499	level2	mzCloud	NA	NA	NA	NA	NA	NA	NA	NA	NA	NA
16.876_293.21183	NEG	16.876	293.212	C18 H32 O4	(±)9-hpode	-18.0109	-57684.8	91.2123	level2	mzCloud	NA	NA	NA	NA	NA	NA	NA	NA	NA	2434568601
4.529_527.17651	NEG	4.529	527.177	C29 H28 N4 O4 S	1,4:3,6-dianhydro-2-[(benzylsulfonyl)amino]-5-{[4-(4-biphenylyl)-2-pyrimidinyl]amino}-2,5-dideoxy-l-iditol	6.64E-04	1.25782	8.73996	level3	mzCloud	NA	NA	NA	NA	NA	NA	NA	NA	NA	2.0155e+07
5.583_429.14026	NEG	5.583	429.14	C19 H26 O11	1,5-anhydro-2-o-(6-o-benzoyl-a-l-galactopyranosyl)-d-glucitol	2.40E-05	0.0558856	58.3502	level3	mzCloud	NA	NA	NA	NA	NA	NA	NA	NA	NA	2.04751e+07
7.108_561.16184	NEG	7.108	561.162	C27 H30 O13	1,5-anhydro-6-deoxy-2-o-(6-deoxy-a-l-mannopyranosyl)-1-[5,7-dihydroxy-2-(4-hydroxyphenyl)-4-oxo-4h-chromen-6-yl]hexitol	4.72E-04	0.840491	45.2424	level3	mzCloud	NA	NA	NA	NA	NA	NA	NA	NA	NA	7.67393e+07
8.878_387.15720	NEG	8.878	387.157	C21 H20 N6 O2	1,5-dimethyl-4-[2-(3-methyl-5-oxo-1-phenyl-4,5-dihydro-1h-pyrazol-4-yliden)hydrazino]-2-phenyl-2,3-dihydro-1h-pyrazol-3-one	-0.000301	-0.775766	45.2088	level3	mzCloud	NA	NA	NA	NA	NA	NA	NA	NA	NA	NA
8.182_471.12906	NEG	8.182	471.129	C24 H24 O10	1,6-bis-o-[(2e)-3-(4-hydroxyphenyl)-2-propenoyl]-?-d-glucopyranose	-0.000611	-1.29465	64.2023	level2	mzCloud	NA	NA	NA	NA	NA	NA	NA	NA	NA	1.15576e+07
12.701_265.14410	NEG	12.701	265.144	C15 H22 O4	1,9b-dihydroxy-6,6,9a-trimethyl-5,5a,6,7,8,9,9a,9b-octahydronaphtho[1,2-c]furan-3(1h)-one	-0.000428	-1.60971	79.421	level2	mzCloud	NA	NA	NA	NA	NA	NA	NA	NA	NA	2.17817e+07
4.424_305.12427	NEG	4.424	305.124	C12 H20 O6	1-(1-hydroxybutyl)-1,3,4,5,6,7-hexahydro-2-benzofuran-4,5,6,7-tetrol	46.0057	176859	55.0174	level3	mzCloud	NA	NA	NA	NA	NA	NA	NA	NA	NA	5.5718e+07
6.05_208.06133	NEG	6.05	208.061	C10 H11 N O4	1-(2-furylmethyl)-5-oxopyrrolidine-3-carboxylic acid	-0.000206	-0.98545	43.1315	level3	mzCloud	NA	NA	NA	NA	NA	NA	NA	NA	NA	NA
9.624_345.14712	NEG	9.624	345.147	C18 H23 N3 O2 S	1-(2-{[4-(2-methoxyphenyl)piperazino]methyl}-4-methyl-1,3-thiazol-5-yl)ethan-1-one	1.00332	2906.89	76.6026	level2	mzCloud	NA	NA	NA	NA	NA	NA	NA	NA	NA	NA
10.1_803.31793	NEG	10.1	803.318	C21 H26 N2 O4 S	1-(2-{[benzyl(methylsulfonyl)amino]methyl}phenyl)-4-piperidinecarboxylic acid	402.164	1.00001e+06	15.3822	level3	mzCloud	NA	NA	NA	NA	NA	NA	NA	NA	NA	7.69858e+07
12.788_475.26486	NEG	12.788	475.265	C27 H33 F N6 O	1-(3-cyanophenyl)-3-{[(2r,4s,5s)-5-{[4-(4-fluorophenyl)-1-piperazinyl]methyl}-1-azabicyclo[2.2.2]oct-2-yl]methyl}urea	0.0021509	4.51614	29.5983	level3	mzCloud	NA	NA	NA	NA	NA	NA	NA	NA	NA	NA
10.851_260.12885	NEG	10.851	260.129	C15 H19 N O3	1-(3-phenylpropanoyl)-4-piperidinecarboxylic acid	-0.000372	-1.42272	66.0406	level2	mzCloud	NA	NA	NA	NA	NA	NA	NA	NA	NA	9.5811e+07
7.235_416.26529	NEG	7.235	416.265	C21 H33 N5 O	1-({(2r,4s,5s)-5-[(4-methyl-1-piperazinyl)methyl]-1-azabicyclo[2.2.2]oct-2-yl}methyl)-3-phenylurea	46.0041	123910	73.4642	level2	mzCloud	NA	NA	NA	NA	NA	NA	NA	NA	NA	3.15813e+07
4.542_359.13489	NEG	4.542	359.135	C16 H24 O9	1-(?-d-glucopyranosyloxy)-7-methyl-1,4a,5,6,7,7a-hexahydrocyclopenta[c]pyran-4-carboxylic acid	1.32E-04	0.367092	66.003	level2	mzCloud	NA	NA	NA	NA	NA	NA	NA	NA	NA	3.94098e+07
15.398_397.22615	NEG	15.398	397.226	C21 H28 N4 O	1-[(1s,4s)-4-(1-benzyl-3,5-dimethyl-1h-pyrazol-4-yl)-2-cyclopenten-1-yl]-3-isopropylurea	46.0071	130618	69.6676	level2	mzCloud	NA	NA	NA	NA	NA	NA	NA	NA	NA	7.65521e+07
9.765_514.26459	NEG	9.765	514.265	C27 H37 N5 O3	1-[1-({(3r,4s)-3-[(5-butyl-1,2-oxazol-3-yl)methyl]-4-piperidinyl}acetyl)-4-piperidinyl]-1,3-dihydro-2h-benzimidazol-2-one	35.9822	75074.1	62.2273	level2	mzCloud	NA	NA	NA	NA	NA	NA	NA	NA	NA	1.16758e+07
9.657_521.16547	NEG	9.657	521.165	C25 H30 O12	1-[4,5-dihydroxy-6-(hydroxymethyl)-3-[(e)-3-(4-hydroxyphenyl)prop-2-enoyl]oxyoxan-2-yl]oxy-7-hydroxy-7-methyl-4a,5,6,7a-tetrahydro-1h-cyclopenta[c]pyran-4-carboxylic acid	-0.000983	-1.88282	53.3491	level3	mzCloud	NA	NA	NA	NA	NA	NA	NA	NA	NA	6.2775e+07
0.863_237.06145	NEG	0.863	237.061	C10 H11 F N4 S	1-amino-2-({[(cyanoimino)(methylthio)methyl]amino}methyl)-3-fluorobenzene	-0.000119	-0.50077	7.06232	level3	mzCloud	NA	NA	NA	NA	NA	NA	NA	NA	NA	NA
11.083_875.33905	NEG	11.083	875.339	C23 H26 N4 O3 S	1-cyclohexyl-3-[(1s,11as)-5,11-dioxo-7-(2-thienyl)-2,3,5,10,11,11a-hexahydro-1h-pyrrolo[2,1-c][1,4]benzodiazepin-1-yl]urea	438.174	1e+06	5.01692	level3	mzCloud	NA	NA	NA	NA	NA	NA	NA	NA	NA	7.02689e+06
10.915_449.23062	NEG	10.915	449.231	C26 H31 N3 O4	1-hydroxy-8,8-dimethyl-13-(2-methylbut-3-en-2-yl)-9-oxa-12,14,20-triazahexacyclo[11.10.0.0a?,aaaa.0a?μ,aaa?°.0aaa?′,a?a?.0aaa??,a?a?°]tricosa-2(11),3,5(10),6-tetraene-15,21-dione	1.00644	2240.36	74.1147	level2	mzCloud	NA	NA	NA	NA	NA	NA	NA	NA	NA	NA
14.815_490.29364	NEG	14.815	490.294	C26 H41 N5 O2	1-isopropyl-3-{[(1s,4s,6s)-6-isopropyl-3-methyl-4-{2-oxo-2-[4-(2-pyridinyl)-1-piperazinyl]ethyl}-2-cyclohexen-1-yl]methyl}urea	35.9749	79009.1	66.5365	level2	mzCloud	NA	NA	NA	NA	NA	NA	NA	NA	NA	NA
7.947_665.39148	NEG	7.947	665.391	C36 H60 O12	1-o-(1,3,23,24,25-pentahydroxy-28-oxo-9,19-cyclolanostan-28-yl)hexopyranose	-18.0088	-26313	75.1447	level2	mzCloud	NA	NA	NA	NA	NA	NA	NA	NA	NA	1.41696e+07
8.762_825.43121	NEG	8.762	825.431	C42 H66 O16	1-o-[(2?,3?,5<u+03be>,9<u+03be>,18<u+03be>)-3-(?-d-glucopyranuronosyloxy)-2,23-dihydroxy-28-oxoolean-12-en-28-yl]-?-d-glucopyranose	0.00340443	4.11941	77.9303	level2	mzCloud	NA	NA	NA	NA	NA	NA	NA	NA	NA	2.19708e+07
10.065_663.37573	NEG	10.065	663.376	C36 H56 O11	1-o-[(3?,5<u+03be>,9<u+03be>,18<u+03be>)-3,19,24-trihydroxy-24,28-dioxours-12-en-28-yl]hexopyranose	7.12E-04	1.07175	83.8711	level2	mzCloud	NA	NA	NA	NA	NA	NA	NA	NA	NA	1.55539e+08
15.983_554.28790	NEG	15.983	554.288	C30 H41 N5 O3	1-{[(1s,4s,6s)-6-isopropyl-3-methyl-4-{2-oxo-2-[4-(2-pyridinyl)-1-piperazinyl]ethyl}-2-cyclohexen-1-yl]methyl}-3-(3-methoxyphenyl)urea	35.9742	69271.7	44.679	level3	mzCloud	NA	NA	NA	NA	NA	NA	NA	NA	NA	NA
6.061_495.24402	NEG	6.061	495.244	C22 H34 N4 O6	1-{[(2r,3s,4r,5s)-3,4-dihydroxy-5-{2-[4-(2-methoxyphenyl)-1-piperazinyl]-2-oxoethyl}tetrahydro-2-furanyl]methyl}-3-isopropylurea	46.0035	102174	46.8659	level3	mzCloud	NA	NA	NA	NA	NA	NA	NA	NA	NA	2.94631e+07
12.353_385.25931	NEG	12.353	385.259	C22 H34 N4 O2	1-{[(2r,4s,5r)-5-{[(2r)-2-(methoxymethyl)-1-pyrrolidinyl]methyl}-1-azabicyclo[2.2.2]oct-2-yl]methyl}-3-phenylurea	-0.00159173	-4.12079	73.073	level2	mzCloud	NA	NA	NA	NA	NA	NA	NA	NA	NA	NA
11.839_425.21744	NEG	11.839	425.217	C21 H29 F3 N4 O2	1-{[(2r,4s,5s)-5-{[allyl(methyl)amino]methyl}-1-azabicyclo[2.2.2]oct-2-yl]methyl}-3-[4-(trifluoromethoxy)phenyl]urea	4.54E-04	1.06447	22.2204	level3	mzCloud	NA	NA	NA	NA	NA	NA	NA	NA	NA	2.64685e+07
5.981_397.20782	NEG	5.981	397.208	C22 H30 N4 O S	1-{[(2r,4s,5s)-5-{[benzyl(methyl)amino]methyl}-1-azabicyclo[2.2.2]oct-2-yl]methyl}-3-(3-thienyl)urea	0.00106914	2.68483	28.9498	level3	mzCloud	NA	NA	NA	NA	NA	NA	NA	NA	NA	8.97329e+06
7.199_336.14526	NEG	7.199	336.145	C17 H23 N O6	1-{[1-(3,5-dimethoxyphenyl)-1-methylethoxy]carbonyl}pyrrolidine-2-carboxylic acid	3.01E-06	0.00893327	67.3042	level2	mzCloud	NA	NA	NA	NA	NA	NA	NA	NA	NA	1.15228e+07
11.539_403.18924	NEG	11.539	403.189	C20 H32 O6	11-dehydro thromboxane b2	35.9766	97704.2	67.9386	level2	mzCloud	NA	NA	NA	NA	NA	NA	NA	NA	NA	NA
14.607_291.19629	NEG	14.607	291.196	C18 H28 O3	12-oxo phytodienoic acid	-0.000279	-0.954633	93.1908	level2	mzCloud	NA	NA	NA	NA	NA	NA	NA	NA	NA	7.99006e+07
14.911_293.21179	NEG	14.911	293.212	C18 H30 O3	13(s)-hotre	-0.000424	-1.44116	81.0022	level2	mzCloud	NA	NA	NA	NA	NA	NA	NA	NA	NA	9504117120
16.351_291.19625	NEG	16.351	291.196	C18 H30 O4	13(s)-hpotre	-18.0109	-58059.5	87.3851	level2	mzCloud	NA	NA	NA	NA	NA	NA	NA	NA	NA	6.5821e+07
13.255_357.26434	NEG	13.255	357.264	C20 H38 O5	13,14-dihydro prostaglandin f1a	-0.000304	-0.849211	75.514	level2	mzCloud	NA	NA	NA	NA	NA	NA	NA	NA	NA	2.34742e+07
10.226_279.15997	NEG	10.226	279.16	C16 H26 O5	13,14-dihydro-15-keto-tetranor prostaglandin d2	-18.0108	-60402.8	56.6633	level3	mzCloud	NA	NA	NA	NA	NA	NA	NA	NA	NA	NA
9.693_299.18628	NEG	9.693	299.186	C16 H28 O5	13,14-dihydro-15-keto-tetranor prostaglandin f1?	-0.000118	-0.39279	86.1372	level2	mzCloud	NA	NA	NA	NA	NA	NA	NA	NA	NA	NA
9.321_299.18616	NEG	9.321	299.186	C16 H28 O5	13,14-dihydro-15-keto-tetranor prostaglandin f1?	-0.00024	-0.799429	64.936	level2	mzCloud	NA	NA	NA	NA	NA	NA	NA	NA	NA	NA
14.447_353.23297	NEG	14.447	353.233	C20 H36 O6	13,14-dihydro-19(r)-hydroxy prostaglandin e1	-18.0109	-48383.8	62.8344	level2	mzCloud	NA	NA	NA	NA	NA	NA	NA	NA	NA	NA
16.745_743.49548	NEG	16.745	743.495	C20 H36 O6	15(r),19(r)-hydroxy prostaglandin f1a	372.252	1e+06	66.8703	level2	mzCloud	NA	NA	NA	NA	NA	NA	NA	NA	NA	NA
18.904_335.22246	NEG	18.904	335.222	C20 H32 O4	15(s)-hpete	-0.00032	-0.953099	49.8082	level3	mzCloud	NA	NA	NA	NA	NA	NA	NA	NA	NA	5.51882e+07
8.75_358.17712	NEG	8.75	358.177	C21 H26 O5	15,16-dimethoxytricyclo[12.3.1.1a?,a??]nonadeca-1(18),2,4,6(19),14,16-hexaene-3,9,17-triol	1.00638	2809.71	69.0022	level2	mzCloud	NA	NA	NA	NA	NA	NA	NA	NA	NA	6.45783e+06
17.766_743.49756	NEG	17.766	743.498	C20 H36 O6	19(r)-hydroxy prostaglandin f1?	372.254	1.00001e+06	49.8678	level3	mzCloud	NA	NA	NA	NA	NA	NA	NA	NA	NA	NA
15.433_351.21759	NEG	15.433	351.218	C20 H34 O6	19(r)-hydroxy prostaglandin f2a	-18.0107	-48646.5	65.28	level2	mzCloud	NA	NA	NA	NA	NA	NA	NA	NA	NA	NA
16.245_381.26434	NEG	16.245	381.264	C22 H38 O5	1a,1b-dihomo prostaglandin e1	-0.000304	-0.795895	29.0729	level3	mzCloud	NA	NA	NA	NA	NA	NA	NA	NA	NA	1.21536e+08
12.867_381.26453	NEG	12.867	381.265	C22 H38 O5	1a,1b-dihomo prostaglandin f2?	-0.000121	-0.316902	62.6945	level2	mzCloud	NA	NA	NA	NA	NA	NA	NA	NA	NA	1.11251e+07
16.04_381.26432	NEG	16.04	381.264	C22 H38 O5	1a,1b-dihomo prostaglandin f2a	-0.000326	-0.853226	44.9997	level3	mzCloud	NA	NA	NA	NA	NA	NA	NA	NA	NA	2.40492e+07
10.755_535.21765	NEG	10.755	535.218	C26 H34 O9	2,19-dihydroxy-13,20-dimethoxy-4,7,17,22,22-pentamethyl-5,10,21,23-tetraoxahexacyclo[18.2.1.0aa,aaa?·.0a?′,aaa??.0a??,aaa?′.0a??,aaa?]tricosa-6(14),7,12-trien-11-one	46.0046	93844.8	51.4875	level3	mzCloud	NA	NA	NA	NA	NA	NA	NA	NA	NA	1.09143e+07
1.33_133.05067	NEG	1.33	133.051	C5 H10 O4	2,2-bis(hydroxymethyl)propionic acid	4.24E-05	0.316046	38.7692	level3	mzCloud	NA	NA	NA	NA	NA	NA	NA	NA	NA	1.79159e+08
8.634_679.37274	NEG	8.634	679.373	C36 H56 O12	2,3,12-trihydroxy-4,6a,6b,11,12,14b-hexamethyl-8a-({[3,4,5-trihydroxy-6-(hydroxymethyl)oxan-2-yl]oxy}carbonyl)-1,2,3,4,4a,5,6,6a,6b,7,8,8a,9,10,11,12,12a,14,14a,14b-icosahydropicene-4-carboxylic acid	0.00284145	4.17629	84.6909	level2	mzCloud	NA	NA	NA	NA	NA	NA	NA	NA	NA	2.37248e+07
11.769_361.17828	NEG	11.769	361.178	C18 H30 O5	2,3-dinor prostaglandin e1	35.9762	110286	88.3949	level2	mzCloud	NA	NA	NA	NA	NA	NA	NA	NA	NA	3.38915e+07
10.158_325.20212	NEG	10.158	325.202	C18 H30 O5	2,3-dinor-8-epi-prostaglandin f2a	6.44E-05	0.197546	54.8804	level3	mzCloud	NA	NA	NA	NA	NA	NA	NA	NA	NA	NA
7.852_287.05569	NEG	7.852	287.056	C15 H12 O6	2,4,6-trihydroxy-2-(4-hydroxybenzyl)-1-benzofuran-3(2h)-one	-0.000417	-1.44673	88.2408	level2	mzCloud	NA	NA	NA	NA	NA	NA	NA	NA	NA	NA
0.734_402.91649	NEG	0.734	402.916	C14 H8 Cl4 N4 S	2,4-bis(3,5-dichlorophenyl)-3,5-diimino-1,2,4-thiadiazole	0.00139362	3.45022	6.18277	level3	mzCloud	NA	NA	NA	NA	NA	NA	NA	NA	NA	7.42148e+07
1.165_333.09378	NEG	1.165	333.094	C16 H18 N2 O4 S	2,5-dimethyl-n-{2-[(4-nitrobenzyl)sulfanyl]ethyl}-3-furamide	0.00232951	6.97251	9.20273	level3	mzCloud	NA	NA	NA	NA	NA	NA	NA	NA	NA	NA
0.853_289.06958	NEG	0.853	289.07	C19 H14 O S	2-(1-benzothiophen-3-ylmethylene)-3,4-dihydronaphthalen-1(2h)-one	3.21E-04	1.10656	31.0466	level3	mzCloud	NA	NA	NA	NA	NA	NA	NA	NA	NA	3.61517e+07
5.616_377.06442	NEG	5.616	377.064	C17 H18 N2 O4 S2	2-(2,3-dihydro-1-benzofuran-5-yl)-n-(1,1-dioxotetrahydro-1h-1lambda~6~-thiophen-3-yl)-4-methyl-1,3-thiazole-5-carboxamide	9.01E-04	2.38288	31.0111	level3	mzCloud	NA	NA	NA	NA	NA	NA	NA	NA	NA	7.4187e+07
8.362_453.13983	NEG	8.362	453.14	C20 H24 O9	2-(2-oxo-8,9-dihydro-2h-furo[2,3-h]chromen-8-yl)-2-propanyl beta-d-glucopyranoside	46.0051	112718	50.3163	level3	mzCloud	NA	NA	NA	NA	NA	NA	NA	NA	NA	1.20151e+07
6.402_595.13000	NEG	6.402	595.13	C26 H28 O16	2-(3,4-dihydroxyphenyl)-5,7-dihydroxy-4-oxo-4h-chromen-3-yl 6-o-?-d-xylopyranosyl-?-d-glucopyranoside	-0.000453	-0.759769	89.5663	level2	mzCloud	NA	NA	NA	NA	NA	NA	NA	NA	NA	NA
6.406_609.14594	NEG	6.406	609.146	C27 H30 O16	2-(3,4-dihydroxyphenyl)-5-hydroxy-7-methoxy-4-oxo-4h-chromen-3-yl 2-o-?-d-xylopyranosyl-?-d-glucopyranoside	-0.000173	-0.283226	42.562	level3	mzCloud	NA	NA	NA	NA	NA	NA	NA	NA	NA	7.32637e+07
6.942_525.16339	NEG	6.942	525.163	C24 H30 O13	2-(3,4-dihydroxyphenyl)ethyl (1s,4ar,7ar)-1-(?-d-glucopyranosyloxy)-4a-hydroxy-7-methyl-5-oxo-1,4a,5,6,7,7a-hexahydrocyclopenta[c]pyran-4-carboxylate	0.00202704	3.85246	52.2066	level3	mzCloud	NA	NA	NA	NA	NA	NA	NA	NA	NA	9.09352e+06
5.406_755.24408	NEG	5.406	755.244	C34 H44 O19	2-(3,4-dihydroxyphenyl)ethyl pentopyranosyl-(1->2)-6-deoxyhexopyranosyl-(1->3)-4-o-[(2e)-3-(3,4-dihydroxyphenyl)-2-propenoyl]hexopyranoside	0.0036775	4.86282	45.7898	level3	mzCloud	NA	NA	NA	NA	NA	NA	NA	NA	NA	1.17716e+07
1.363_325.07739	NEG	1.363	325.077	C16 H14 N4 O2 S	2-(3-oxo-2,3-dihydro-4h-1,4-benzothiazin-4-yl)-n'-(3-pyridinylmethylene)acetohydrazide	9.23E-04	2.83022	52.4876	level3	mzCloud	NA	NA	NA	NA	NA	NA	NA	NA	NA	NA
4.644_477.16125	NEG	4.644	477.161	C19 H28 O11	2-(4-hydroxyphenyl)ethyl 6-o-[(2r,3r,4r)-3,4-dihydroxy-4-(hydroxymethyl)tetrahydro-2-furanyl]-beta-d-glucopyranoside	-7.13e-05	-0.165029	82.1881	level2	mzCloud	NA	NA	NA	NA	NA	NA	NA	NA	NA	5.8047e+07
8.296_461.23877	NEG	8.296	461.239	C22 H38 O10	2-(4-methyl-3-cyclohexen-1-yl)-2-propanyl 6-o-(6-deoxy-a-l-mannopyranosyl)-?-d-glucopyranoside	-0.000451	-0.975624	74.6339	level2	mzCloud	NA	NA	NA	NA	NA	NA	NA	NA	NA	5.91034e+07
6.918_229.10806	NEG	6.918	229.108	C11 H18 O5	2-(6-hydroxyhexyl)-3-methylenesuccinic acid	-8.42e-05	-0.365755	66.2384	level2	mzCloud	NA	NA	NA	NA	NA	NA	NA	NA	NA	1.94047e+07
5.935_172.09795	NEG	5.935	172.098	C8 H15 N O3	2-(acetylamino)hexanoic acid	3.74E-05	0.215871	97.704	level2	mzCloud	NA	NA	NA	NA	NA	NA	NA	NA	NA	4.74083e+07
18.895_709.41943	NEG	18.895	709.419	C38 H62 O12	2-(hexopyranosyloxy)-1,20,25-trihydroxy-9,10,14-trimethyl-22-oxo-4,9-cyclo-9,10-secocholest-5-en-16-yl acetate	0.00258316	3.63609	60.2599	level2	mzCloud	NA	NA	NA	NA	NA	NA	NA	NA	NA	2.97231e+07
5.47_433.20776	NEG	5.47	433.208	C19 H34 O9	2-(hydroxymethyl)-6-[(e)-4-(1,2,4-trihydroxy-2,6,6-trimethylcyclohexyl)but-3-en-2-yl]oxyoxane-3,4,5-triol	46.0053	113252	87.5969	level2	mzCloud	NA	NA	NA	NA	NA	NA	NA	NA	NA	4.62118e+08
1.226_406.10880	NEG	1.226	406.109	C23 H21 N O4 S	2-({2-[(4-methoxyanilino)carbonyl]phenyl}thio)benzyl acetate	-0.00305693	-7.5087	10.5575	level3	mzCloud	NA	NA	NA	NA	NA	NA	NA	NA	NA	4.59428e+07
13.657_341.04865	NEG	13.657	341.049	C13 H9 F3 N4 O4	2-({5-[2-nitro-4-(trifluoromethyl)phenyl]-2-furyl}methylidene)hydrazine-1-carboxamide	-0.00166762	-4.87526	32.9514	level3	mzCloud	NA	NA	NA	NA	NA	NA	NA	NA	NA	NA
9.357_505.18338	NEG	9.357	505.183	C28 H27 F3 N4 O3	2-({[(2r,4s,5r)-5-{2-methyl-6-[4-(trifluoromethyl)phenyl]-4-pyrimidinyl}-1-azabicyclo[2.2.2]oct-2-yl]methyl}carbamoyl)benzoic acid	-18.0129	-34362.4	62.3129	level2	mzCloud	NA	NA	NA	NA	NA	NA	NA	NA	NA	NA
6.569_377.13879	NEG	6.569	377.139	C15 H20 N6 O S	2-[(1-ethyl-1h-1,2,3,4-tetraazol-5-yl)sulfanyl]-1-(4-phenylpiperazino)-1-ethanone	46.0041	138507	65.5395	level2	mzCloud	NA	NA	NA	NA	NA	NA	NA	NA	NA	1.53489e+07
16.625_493.27966	NEG	16.625	493.28	C27 H36 N4 O2	2-[(1s,4s,5s)-4-{[(benzylcarbamoyl)amino]methyl}-5-isopropyl-2-methyl-2-cyclohexen-1-yl]-n-(3-pyridinylmethyl)acetamide	46.0031	102621	26.046	level3	mzCloud	NA	NA	NA	NA	NA	NA	NA	NA	NA	8.95236e+06
5.746_457.19247	NEG	5.746	457.192	C22 H34 N2 O4 S	2-[(1s,4s,5s)-5-isopropyl-2-methyl-4-{[(methylsulfonyl)amino]methyl}-2-cyclohexen-1-yl]-n-(4-methoxybenzyl)acetamide	35.9758	85205.6	67.4672	level2	mzCloud	NA	NA	NA	NA	NA	NA	NA	NA	NA	2.7759e+07
13.983_509.27444	NEG	13.983	509.274	C27 H36 N4 O3	2-[(1s,4s,5s)-5-isopropyl-4-({[(4-methoxyphenyl)carbamoyl]amino}methyl)-2-methyl-2-cyclohexen-1-yl]-n-(3-pyridinylmethyl)acetamide	46.003	99084.8	41.107	level3	mzCloud	NA	NA	NA	NA	NA	NA	NA	NA	NA	9.88363e+06
12.115_431.26459	NEG	12.115	431.265	C22 H34 N4 O2	2-[(1s,4s,5s)-5-isopropyl-4-[(isopropylcarbamoylamino)methyl]-2-methyl-cyclohex-2-en-1-yl]-n-(2-pyridyl)acetamide	-0.00175133	-4.53398	6.92777	level3	mzCloud	NA	NA	NA	NA	NA	NA	NA	NA	NA	NA
9.346_449.27524	NEG	9.346	449.275	C24 H38 N4 O2	2-[(1s,4s,5s)-5-isopropyl-4-{[(isopropylcarbamoyl)amino]methyl}-2-methyl-2-cyclohexen-1-yl]-n-methyl-n-(3-pyridinylmethyl)acetamide	35.983	86852.7	18.4811	level3	mzCloud	NA	NA	NA	NA	NA	NA	NA	NA	NA	1.25902e+07
6.231_381.19168	NEG	6.231	381.192	C15 H30 N4 O5	2-[(2s,3r,4s,5r)-3,4-dihydroxy-5-{[(isopropylcarbamoyl)amino]methyl}tetrahydro-2-furanyl]-n-[2-(dimethylamino)ethyl]acetamide	35.9773	103914	79.3926	level2	mzCloud	NA	NA	NA	NA	NA	NA	NA	NA	NA	2.34225e+07
10.77_713.45087	NEG	10.77	713.451	C17 H31 N3 O5	2-[(2s,3r,4s,5r)-5-{[(cyclohexylcarbamoyl)amino]methyl}-3,4-dihydroxytetrahydro-2-furanyl]-n-isopropylacetamide	357.232	1.00002e+06	22.8198	level3	mzCloud	NA	NA	NA	NA	NA	NA	NA	NA	NA	NA
1.252_373.09897	NEG	1.252	373.099	C16 H16 N4 O2 S	2-[(3,3-dimethyl-2-oxobutyl)thio]-6-oxo-4-pyridin-3-yl-1,6-dihydropyrimidine-5-carbonitrile	0.00135253	4.1223	32.9907	level3	mzCloud	NA	NA	NA	NA	NA	NA	NA	NA	NA	NA
0.881_463.10822	NEG	0.881	463.108	C21 H24 N4 O2 S2	2-[(3r,4s)-3-({5-[(phenylsulfanyl)methyl]-1,2-oxazol-3-yl}methyl)-4-piperidinyl]-n-(1,3-thiazol-2-yl)acetamide	35.9814	84042.4	48.1154	level3	mzCloud	NA	NA	NA	NA	NA	NA	NA	NA	NA	2.65002e+07
1.477_351.09329	NEG	1.477	351.093	C18 H16 N4 O2 S	2-[(4-methoxybenzyl)amino]-1-methyl-6-oxo-4-(2-thienyl)-1,6-dihydropyrimidine-5-carbonitrile	0.00117249	3.32999	23.4522	level3	mzCloud	NA	NA	NA	NA	NA	NA	NA	NA	NA	NA
1.187_312.09470	NEG	1.187	312.095	C12 H19 N5 O S2	2-[(5-amino-1,3,4-thiadiazol-2-yl)thio]-n-(8-methyl-8-azabicyclo[3.2.1]oct-3-yl)acetamide	-46.0066	-146938	12.9751	level3	mzCloud	NA	NA	NA	NA	NA	NA	NA	NA	NA	1.26667e+08
14.869_293.07220	NEG	14.869	293.072	C12 H14 N4 O3 S	2-[(6,7-dimethoxyquinazolin-4-yl)thio]acetohydrazide	8.20E-04	2.78939	35.769	level3	mzCloud	NA	NA	NA	NA	NA	NA	NA	NA	NA	2.75536e+06
1.887_345.08270	NEG	1.887	345.083	C16 H14 N4 O2 S4	2-[(cyclopropylmethyl)thio]-5-({[4-(4-nitrophenyl)-1,3-thiazol-2-yl]methyl}thio)-1,3,4-thiadiazole	-75.91	-179881	8.86227	level3	mzCloud	NA	NA	NA	NA	NA	NA	NA	NA	NA	NA
3.833_356.14761	NEG	3.833	356.148	C18 H22 F3 N O3	2-[1-(2-oxo-2-{[3-(trifluoromethyl)benzyl]amino}ethyl)cyclohexyl]acetic acid	-0.000288	-0.806105	54.5484	level3	mzCloud	NA	NA	NA	NA	NA	NA	NA	NA	NA	NA
4.983_209.05655	NEG	4.983	209.057	C9 H10 N2 O4	2-[2-oxo-2-(pyridin-3-ylamino)ethoxy]acetic acid	-0.000231	-1.09965	55.6159	level3	mzCloud	NA	NA	NA	NA	NA	NA	NA	NA	NA	NA
11.672_447.22357	NEG	11.672	447.224	C21 H36 O10	2-[3,8-dihydroxy-8-(hydroxymethyl)-3-methyl-2-oxodecahydro-5-azulenyl]-2-propanyl hexopyranoside	1.33E-06	0.0029613	66.6834	level2	mzCloud	NA	NA	NA	NA	NA	NA	NA	NA	NA	2.95874e+07
9.952_397.09277	NEG	9.952	397.093	C22 H14 N4 O4	2-[3-(5-carboxy-1h-benzo[d]imidazol-2-yl)phenyl]-1h-benzo[d]imidazole-5-carboxylic acid	-0.00145475	-3.65423	40.4833	level3	mzCloud	NA	NA	NA	NA	NA	NA	NA	NA	NA	NA
14.349_353.05743	NEG	14.349	353.057	C14 H15 F N4 O2 S2	2-[4-(aminosulfonyl)phenyl]-n-(4-fluorobenzyl)hydrazine-1-carbothioamide	0.00266546	7.52823	24.5603	level3	mzCloud	NA	NA	NA	NA	NA	NA	NA	NA	NA	NA
6.989_210.07698	NEG	6.989	210.077	C10 H13 N O4	2-amino-3-(4-hydroxy-3-methoxyphenyl)propanoic acid	-0.000201	-0.950184	49.2998	level3	mzCloud	NA	NA	NA	NA	NA	NA	NA	NA	NA	NA
8.045_232.06145	NEG	8.045	232.061	C12 H11 N O4	2-cyano-3-(3,4-dimethoxyphenyl)acrylic acid	-8.4e-05	-0.360222	26.2204	level3	mzCloud	NA	NA	NA	NA	NA	NA	NA	NA	NA	6.24135e+06
10.526_227.03467	NEG	10.526	227.035	C13 H8 O4	2-furyl(5-hydroxy-1-benzofuran-3-yl)methanone	-0.000314	-1.37712	71.6461	level2	mzCloud	NA	NA	NA	NA	NA	NA	NA	NA	NA	1.0404e+07
5.424_343.13995	NEG	5.424	343.14	C16 H24 O8	2-hydroxy-1-(4-methoxyphenyl)propyl hexopyranoside	1.13E-04	0.327544	71.1612	level2	mzCloud	NA	NA	NA	NA	NA	NA	NA	NA	NA	3.21948e+07
1.778_309.11902	NEG	1.778	309.119	C11 H20 O7	2-hydroxy-2-methyl-3-buten-1-yl beta-d-glucopyranoside	46.0054	174183	86.4922	level2	mzCloud	NA	NA	NA	NA	NA	NA	NA	NA	NA	2.67597e+08
7.413_567.20898	NEG	7.413	567.209	C27 H36 O13	2-hydroxy-4,4,6,6-tetramethyl-2-(2-methyl-1-propen-1-yl)-3,5-dioxocyclohexyl 6-o-(3,4,5-trihydroxybenzoyl)-?-d-glucopyranoside	3.48E-04	0.61285	23.5258	level3	mzCloud	NA	NA	NA	NA	NA	NA	NA	NA	NA	4.25546e+07
5.299_295.13965	NEG	5.299	295.14	C11 H22 O6	2-methylbutyl beta-d-glucopyranoside	46.0053	183917	30.5081	level3	mzCloud	NA	NA	NA	NA	NA	NA	NA	NA	NA	5.40052e+07
7.078_427.16092	NEG	7.078	427.161	C20 H28 O10	2-phenylethyl 3-o-(4-carboxy-3-hydroxy-3-methylbutanoyl)-?-d-glucopyranoside	-5.1e-05	-0.11916	51.5859	level3	mzCloud	NA	NA	NA	NA	NA	NA	NA	NA	NA	1.92328e+07
14.153_595.28856	NEG	14.153	595.289	C29 H38 N6 O5	2-{(2s,3r,4s,5r)-5-[(4-{[benzyl(methyl)amino]methyl}-1h-1,2,3-triazol-1-yl)methyl]-3,4-dihydroxytetrahydro-2-furanyl}-1-[4-(2-methoxyphenyl)-1-piperazinyl]ethanone	46.0055	83602.2	60.6583	level2	mzCloud	NA	NA	NA	NA	NA	NA	NA	NA	NA	3.70637e+08
0.847_316.08881	NEG	0.847	316.089	C14 H15 N5 O2 S	2-{2-[4-(3,5-dimethyl-1h-pyrazol-1-yl)phenyl]hydrazono}-2-(methylsulfonyl)acetonitrile	0.00143743	4.53313	1.0372	level3	mzCloud	NA	NA	NA	NA	NA	NA	NA	NA	NA	2.33599e+07
5.194_365.13538	NEG	5.194	365.135	C17 H22 N2 O7	2-{2-[5-(ethoxycarbonyl)-2-morpholinoanilino]-2-oxoethoxy}acetic acid	-4.83e-05	-0.131789	71.1299	level2	mzCloud	NA	NA	NA	NA	NA	NA	NA	NA	NA	1.88814e+07
5.785_243.09851	NEG	5.785	243.099	C10 H16 N2 O5	2-{2-oxo-2-[(2-oxo-3-azepanyl)amino]ethoxy}acetic acid	-0.000134	-0.549384	65.8715	level2	mzCloud	NA	NA	NA	NA	NA	NA	NA	NA	NA	2.4691e+07
12.507_420.20575	NEG	12.507	420.206	C23 H29 N5 O4	2-{[(4-acetylphenyl)carbamoyl]amino}-1,4:3,6-dianhydro-2,5-dideoxy-5-{[4-(2-methyl-2-propanyl)-2-pyrimidinyl]amino}-l-iditol	-18.0089	-41001.9	48.5579	level3	mzCloud	NA	NA	NA	NA	NA	NA	NA	NA	NA	NA
4.302_422.10913	NEG	4.302	422.109	C23 H22 Cl N3 O S	2-{[4-(tert-butyl)phenoxy]methyl}-4-(4-chlorophenyl)-6-(methylthio)pyrimidine-5-carbonitrile	-0.000803	-1.89822	55.1671	level3	mzCloud	NA	NA	NA	NA	NA	NA	NA	NA	NA	1.59095e+07
15.716_769.47058	NEG	15.716	769.471	C41 H70 O13	20(r)-notoginsenoside r2	-0.00378256	-4.90935	23.9256	level3	PMDB	NA	NA	NA	NA	NA	Terpenoids	NA	NA	NA	NA
12.603_419.20728	NEG	12.603	419.207	C22 H30 O5	20-dihydro 6a-methylprednisone	46.0052	122940	12.45	level3	mzCloud	NA	NA	NA	NA	NA	NA	NA	NA	NA	NA
18.948_329.17551	NEG	18.948	329.176	C20 H26 O4	3,3'-diisopropyl-6,6'-dimethyl-2,2',5,5'-biphenyltetrol	-0.000326	-0.987204	68.9602	level2	mzCloud	NA	NA	NA	NA	NA	NA	NA	NA	NA	NA
7.151_305.16049	NEG	7.151	305.16	C15 H22 N4 O3	3,3-dimethyl-5-oxo-5-[4-(2-pyrimidinyl)piperazino]pentanoic acid	-0.00142189	-4.64412	59.3528	level3	mzCloud	NA	NA	NA	NA	NA	NA	NA	NA	NA	2.4675e+07
5.656_173.04555	NEG	5.656	173.046	C7 H10 O5	3,4,5-trihydroxycyclohex-1-ene-1-carboxylic acid	5.82E-06	0.0334227	75.1201	level2	mzCloud	NA	NA	NA	NA	NA	NA	NA	NA	NA	1.34115e+08
1.953_355.06708	NEG	1.953	355.067	C20 H12 N4 O S	3,4-diphenylpyrimido[4',5':4,5]thieno[2,3-c]pyridazin-8(7h)-one	0.00117261	3.29316	38.4112	level3	mzCloud	NA	NA	NA	NA	NA	NA	NA	NA	NA	1.65508e+08
4.238_451.12427	NEG	4.238	451.124	C20 H22 O9	3,5-dihydroxy-2-(4-hydroxyphenyl)-3,4-dihydro-2h-chromen-7-yl pentofuranoside	46.0052	113278	58.0318	level3	mzCloud	NA	NA	NA	NA	NA	NA	NA	NA	NA	1.50016e+07
6.757_449.10858	NEG	6.757	449.109	C21 H22 O11	3,5-dihydroxy-2-(4-hydroxyphenyl)-4-oxo-3,4-dihydro-2h-chromen-7-yl hexopyranoside	-0.000353	-0.784435	59.6926	level3	mzCloud	NA	NA	NA	NA	NA	NA	NA	NA	NA	3.67591e+07
8.673_243.12349	NEG	8.673	243.123	C12 H20 O5	3,8,9-trihydroxy-10-propyl-3,4,5,8,9,10-hexahydro-2h-oxecin-2-one	-0.000308	-1.25994	81.808	level2	mzCloud	NA	NA	NA	NA	NA	NA	NA	NA	NA	3.87499e+07
12.318_301.10788	NEG	12.318	301.108	C17 H18 O5	3-(2,6-dihydroxy-3,4-dimethylbenzyl)-2,4-dihydroxy-6-methylbenzaldehyde	-0.000267	-0.884666	73.1261	level2	mzCloud	NA	NA	NA	NA	NA	NA	NA	NA	NA	1.06595e+07
8.45_271.06088	NEG	8.45	271.061	C15 H12 O5	3-(2,6-dihydroxyphenyl)-4-hydroxy-6-methyl-2-benzofuran-1(3h)-one	-0.000314	-1.15472	79.0248	level2	mzCloud	NA	NA	NA	NA	NA	NA	NA	NA	NA	1.01978e+07
6.442_523.21820	NEG	6.442	523.218	C26 H36 O11	3-(4-{[1,3-dihydroxy-1-(4-hydroxy-3-methoxyphenyl)-2-propanyl]oxy}-3-methoxyphenyl)propyl 6-deoxy-alpha-l-mannopyranoside	-0.000284	-0.54245	44.1523	level3	mzCloud	NA	NA	NA	NA	NA	NA	NA	NA	NA	1.20871e+07
0.841_404.10425	NEG	0.841	404.104	C16 H11 Cl N2 O2 S	3-(5-acetyl-2-chlorophenyl)-2-thioxo-2,3-dihydro-4(1h)-quinazolinone	29.0831	88124.4	6.71621	level3	mzCloud	NA	NA	NA	NA	NA	NA	NA	NA	NA	5207070547
14.828_312.17169	NEG	14.828	312.172	C18 H23 N3 O2	3-(tert-butyl)-n-(2,3-dihydro-1-benzofuran-5-ylmethyl)-1-methyl-1h-pyrazole-5-carboxamide	-6.16e-05	-0.196636	50.2786	level3	mzCloud	NA	NA	NA	NA	NA	NA	NA	NA	NA	3.15436e+07
2.625_380.15591	NEG	2.625	380.156	C20 H23 N5 O S	3-(tert-butyl)-n-[4-(2,3-dihydroimidazo[2,1-b][1,3]thiazol-6-yl)phenyl]-1-methyl-1h-pyrazole-5-carboxamide	8.60E-04	2.25612	55.2082	level3	mzCloud	NA	NA	NA	NA	NA	NA	NA	NA	NA	2.05798e+08
6.339_207.02962	NEG	6.339	207.03	C10 H8 O5	3-[(1-carboxyvinyl)oxy]benzoic acid	-0.000279	-1.34255	77.5239	level2	mzCloud	NA	NA	NA	NA	NA	NA	NA	NA	NA	NA
8.697_399.12958	NEG	8.697	399.13	C23 H20 N4 O S	3-[(4,6-dimethylpyrimidin-2-yl)amino]-2-{3-[(phenylthio)methyl]benzoyl}acrylonitrile	0.00107237	2.68001	52.6734	level3	mzCloud	NA	NA	NA	NA	NA	NA	NA	NA	NA	4.15913e+07
5.835_202.10854	NEG	5.835	202.109	C9 H17 N O4	3-[(methoxycarbonyl)amino]-2,2,3-trimethylbutanoic acid	5.45E-05	0.268254	53.1478	level3	mzCloud	NA	NA	NA	NA	NA	NA	NA	NA	NA	2.17457e+07
7.362_365.19684	NEG	7.362	365.197	C20 H30 O6	3-[2-(2,3-dihydroxy-5,6,8a-trimethyloctahydro-2h-spiro[naphthalene-1,2'-oxiran]-5-yl)ethyl]-5-hydroxy-2(5h)-furanone	-0.000123	-0.337219	89.0058	level2	mzCloud	NA	NA	NA	NA	NA	NA	NA	NA	NA	2.21961e+07
4.879_357.11862	NEG	4.879	357.119	C16 H22 O9	3-[2-(?-d-glucopyranosyloxy)-4-methoxyphenyl]propanoic acid	-0.000484	-1.35037	80.3822	level2	mzCloud	NA	NA	NA	NA	NA	NA	NA	NA	NA	2.71414e+07
3.761_343.10345	NEG	3.761	343.103	C15 H20 O9	3-[3-(beta-d-glucopyranosyloxy)-2-hydroxyphenyl]propanoic acid	-7.8e-07	-0.00226717	85.7665	level2	mzCloud	NA	NA	NA	NA	NA	NA	NA	NA	NA	1.42578e+08
7.436_357.11902	NEG	7.436	357.119	C16 H22 O9	3-[3-(beta-d-glucopyranosyloxy)-2-methoxyphenyl]propanoic acid	-8.69e-05	-0.242583	51.6944	level3	mzCloud	NA	NA	NA	NA	NA	NA	NA	NA	NA	8.2261e+07
5.239_397.11398	NEG	5.239	397.114	C18 H22 O10	3-[4-(beta-d-glucopyranosyloxy)-6-methoxy-1-benzofuran-5-yl]propanoic acid	-3.69e-05	-0.0926243	29.9925	level3	mzCloud	NA	NA	NA	NA	NA	NA	NA	NA	NA	2.6004e+08
7.055_427.15063	NEG	7.055	427.151	C21 H19 F3 N6 O	3-[4-(tert-butyl)-3-({5-[3-(trifluoromethyl)phenyl]-2h-1,2,3,4-tetraazol-2-yl}methyl)phenyl]-1,2,4-oxadiazole	6.68E-04	1.5593	16.841	level3	mzCloud	NA	NA	NA	NA	NA	NA	NA	NA	NA	NA
2.553_499.14459	NEG	2.553	499.145	C22 H28 O13	3-[6-({6-o-[(2r,3r,4r)-3,4-dihydroxy-4-(hydroxymethyl)tetrahydro-2-furanyl]-beta-d-glucopyranosyl}oxy)-1-benzofuran-5-yl]propanoic acid	-0.00112173	-2.24276	55.8312	level3	mzCloud	NA	NA	NA	NA	NA	NA	NA	NA	NA	1.2137e+08
4.259_447.11438	NEG	4.259	447.114	C22 H22 Cl F N2 O5	3-chloro-n-({(2r,3s,4r,5s)-5-[2-(2,3-dihydro-1h-indol-1-yl)-2-oxoethyl]-3,4-dihydroxytetrahydro-2-furanyl}methyl)-4-fluorobenzamide	0.00152895	3.41193	37.3999	level3	mzCloud	NA	NA	NA	NA	NA	NA	NA	NA	NA	1.26027e+08
8.362_439.21814	NEG	8.362	439.218	C19 H36 O11	3-ethyl-4-hydroxy-4-methylpentyl 6-o-[(2s,3r,4r)-3,4-dihydroxy-4-(hydroxymethyl)tetrahydro-2-furanyl]-?-d-glucopyranoside	-0.000345	-0.784601	48.1558	level3	mzCloud	NA	NA	NA	NA	NA	NA	NA	NA	NA	2.78001e+07
5.743_489.28131	NEG	5.743	489.281	C26 H37 F N2 O3	3-fluoro-n-{(1s,2s,4as,7s,8s,8as)-8-hydroxy-1,4a-dimethyl-7-[(2s)-1-oxo-1-(1-pyrrolidinyl)-2-propanyl]decahydro-2-naphthalenyl}benzamide	46.0098	103561	68.1413	level2	mzCloud	NA	NA	NA	NA	NA	NA	NA	NA	NA	1.08629e+08
5.045_597.18182	NEG	5.045	597.182	C27 H34 O15	3-hydroxy-2-methyl-4-[(7-oxo-7h-furo[3,2-g]chromen-4-yl)oxy]-2-butanyl 6-o-[(2r,3r,4r)-3,4-dihydroxy-4-(hydroxymethyl)tetrahydro-2-furanyl]-beta-d-glucopyranoside	-0.00067	-1.11948	54.2005	level3	mzCloud	NA	NA	NA	NA	NA	NA	NA	NA	NA	1.13079e+07
4.622_597.18262	NEG	4.622	597.183	C27 H34 O15	3-hydroxy-2-methyl-4-[(7-oxo-7h-furo[3,2-g]chromen-4-yl)oxy]-2-butanyl 6-o-[(2r,3r,4r)-3,4-dihydroxy-4-(hydroxymethyl)tetrahydro-2-furanyl]-?-d-glucopyranoside	1.24E-04	0.206954	47.968	level3	mzCloud	NA	NA	NA	NA	NA	NA	NA	NA	NA	2.56453e+07
6.35_431.19215	NEG	6.35	431.192	C19 H30 O8	3-hydroxy-3,5,5-trimethyl-4-(3-oxo-1-buten-1-ylidene)cyclohexyl ?-d-glucopyranoside	46.0054	119125	90.2925	level2	mzCloud	NA	NA	NA	NA	NA	NA	NA	NA	NA	5.47801e+08
1.654_205.03539	NEG	1.654	205.035	C7 H10 O7	3-hydroxy-3-(methoxycarbonyl)pentanedioic acid	9.26E-06	0.0449511	89.6221	level2	mzCloud	NA	NA	NA	NA	NA	NA	NA	NA	NA	NA
5.85_557.26074	NEG	5.85	557.261	C26 H40 O10	3-o-?-d-glucopyranosylandrographolide	46.0059	89809.2	39.9507	level3	mzCloud	NA	NA	NA	NA	NA	NA	NA	NA	NA	4.60303e+07
8.916_201.11306	NEG	8.916	201.113	C10 H18 O4	3-tert-butyladipic acid	-0.000171	-0.845166	89.469	level2	mzCloud	NA	NA	NA	NA	NA	NA	NA	NA	NA	1.37282e+08
1.221_242.05154	NEG	1.221	242.052	C11 H9 N5 S	3-{[(4-amino-1,3,5-triazin-2-yl)thio]methyl}benzonitrile	9.55E-04	3.92849	27.8403	level3	mzCloud	NA	NA	NA	NA	NA	NA	NA	NA	NA	7.89894e+07
6.435_593.15125	NEG	6.435	593.151	C27 H30 O15	4'-o-glucosylvitexin	8.60E-05	0.144693	91.0596	level1	PMDB	NA	NA	NA	NA	NA	Flavonoids	NA	NA	NA	3.88682e+08
1.19_329.08502	NEG	1.19	329.085	C18 H18 O4 S	4,4'-sulfonylbis[2-(prop-2-en-1-yl)phenol]	-0.000281	-0.851389	36.8024	level3	mzCloud	NA	NA	NA	NA	NA	NA	NA	NA	NA	3.97959e+07
7.286_249.07661	NEG	7.286	249.077	C13 H14 O5	4-(3,4-dihydro-2h-1,5-benzodioxepin-7-yl)-4-oxobutanoic acid	-0.000232	-0.929328	65.6411	level2	mzCloud	NA	NA	NA	NA	NA	NA	NA	NA	NA	1.42177e+07
9.52_311.05579	NEG	9.52	311.056	C17 H12 O6	4-(3,4-dihydroxyphenyl)-6,7-dihydroxy-2-naphthoic acid	-0.000325	-1.04209	54.3484	level3	mzCloud	NA	NA	NA	NA	NA	NA	NA	NA	NA	7.27761e+06
5.476_466.09857	NEG	5.476	466.099	C24 H22 Cl N3 O3 S	4-(3-chloro-2-cyanophenoxy)-n-(4-piperidinophenyl)benzenesulfonamide	-0.00119145	-2.55071	62.9632	level2	mzCloud	NA	NA	NA	NA	NA	NA	NA	NA	NA	2.02791e+07
7.273_373.15045	NEG	7.273	373.15	C16 H24 O7	4-(3-hydroxybutyl)phenyl ?-d-glucopyranoside	46.0054	140195	65.995	level2	mzCloud	NA	NA	NA	NA	NA	NA	NA	NA	NA	2.6086e+08
5.626_505.19189	NEG	5.626	505.192	C21 H32 O11	4-(4-hydroxyphenyl)-2-butanyl 6-o-[(4<u+03be>)-a-l-threo-pentofuranosyl]-?-d-glucopyranoside	46.0047	99968	45.481	level3	mzCloud	NA	NA	NA	NA	NA	NA	NA	NA	NA	2.78419e+07
9.725_331.11856	NEG	9.725	331.119	C19 H16 N4 O2	4-(4-methoxyphenyl)-2-(methylanilino)-6-oxo-1,6-dihydropyrimidine-5-carbonitrile	-0.00148826	-4.48099	51.4715	level3	mzCloud	NA	NA	NA	NA	NA	NA	NA	NA	NA	9.44816e+06
11.386_513.21185	NEG	11.386	513.212	C26 H27 F3 N4 O	4-(dimethylamino)-n-[(1s,4s)-4-{3,5-dimethyl-1-[4-(trifluoromethyl)phenyl]-1h-pyrazol-4-yl}-2-cyclopenten-1-yl]benzamide	46.0054	98257.3	24.7378	level3	mzCloud	NA	NA	NA	NA	NA	NA	NA	NA	NA	1.11436e+07
4.95_757.29663	NEG	4.95	757.297	C21 H21 N3 O4	4-({(3s)-3-[5-(2-methoxyphenyl)-1,3,4-oxadiazol-2-yl]-1-pyrrolidinyl}methyl)benzoic acid	379.151	999993	9.21129	level3	mzCloud	NA	NA	NA	NA	NA	NA	NA	NA	NA	5.01238e+08
15.036_414.24057	NEG	15.036	414.241	C23 H33 N3 O4	4-({[(1s,4s,6s)-6-isopropyl-3-methyl-4-{2-oxo-2-[(2-pyridinylmethyl)amino]ethyl}-2-cyclohexen-1-yl]methyl}amino)-4-oxobutanoic acid	7.40E-04	1.78281	60.0539	level2	mzCloud	NA	NA	NA	NA	NA	NA	NA	NA	NA	NA
6.012_461.16608	NEG	6.012	461.166	C19 H28 O10	4-(?-d-glucopyranosyloxy)benzyl 4,5-dideoxy-3-c-methylpentonate	46.0051	110544	49.0653	level3	mzCloud	NA	NA	NA	NA	NA	NA	NA	NA	NA	1.37684e+08
8.782_579.20844	NEG	8.782	579.208	C27 H34 O11	4-[(1s,3ar,4s,6ar)-4-(3,4-dimethoxyphenyl)tetrahydro-1h,3h-furo[3,4-c]furan-1-yl]-2-methoxyphenyl (4xi)-beta-d-xylo-hexopyranoside	46.0056	86118.9	21.9582	level3	mzCloud	NA	NA	NA	NA	NA	NA	NA	NA	NA	5.93345e+07
9.275_535.18091	NEG	9.275	535.181	C26 H32 O12	4-[(1s,3as,4r,6ar)-3a-hydroxy-4-(4-hydroxy-3-methoxyphenyl)tetrahydro-1h,3h-furo[3,4-c]furan-1-yl]-2-methoxyphenyl ?-d-glucopyranoside	-0.00119133	-2.22184	45.1731	level3	mzCloud	NA	NA	NA	NA	NA	NA	NA	NA	NA	7.96336e+07
9.681_711.25348	NEG	9.681	711.253	C33 H44 O17	4-[(1s,4r)-4-(4-hydroxy-3,5-dimethoxyphenyl)tetrahydro-1h,3h-furo[3,4-c]furan-1-yl]-2,6-dimethoxyphenyl 2-o-[(2s,3r,4r)-3,4-dihydroxy-4-(hydroxymethyl)tetrahydro-2-furanyl]-?-d-glucopyranoside	0.00290611	4.08014	48.0318	level3	mzCloud	NA	NA	NA	NA	NA	NA	NA	NA	NA	1.8725e+07
9.51_291.10019	NEG	9.51	291.1	C14 H16 N2 O5	4-[(2-{[2-(4-hydroxyphenyl)acetyl]amino}ethyl)amino]-4-oxobut-2-enoic acid	0.00154436	5.28698	12.9592	level3	mzCloud	NA	NA	NA	NA	NA	NA	NA	NA	NA	1.37099e+07
6.078_537.19641	NEG	6.078	537.196	C26 H34 O12	4-[(2s,3r,4s)-4-hydroxy-4-(4-hydroxy-3-methoxybenzyl)-3-(hydroxymethyl)tetrahydro-2-furanyl]-2-methoxyphenyl ?-d-glucopyranoside	-0.00133846	-2.48689	69.035	level2	mzCloud	NA	NA	NA	NA	NA	NA	NA	NA	NA	4.13061e+07
10.075_683.25830	NEG	10.075	683.258	C32 H44 O16	4-[(2s,3s,4s)-4-[4-(?-d-glucopyranosyloxy)-3-methoxybenzyl]-3-(hydroxymethyl)tetrahydro-2-furanyl]-2-methoxyphenyl ?-d-glucopyranoside	0.00264249	3.86181	36.4146	level3	mzCloud	NA	NA	NA	NA	NA	NA	NA	NA	NA	7.16786e+07
6.901_523.20215	NEG	6.901	523.202	C21 H34 O12	4-[(?-d-glucopyranosyloxy)methyl]-6,7-dihydroxy-7-(hydroxymethyl)-1,4a,5,6,7,7a-hexahydrocyclopenta[c]pyran-1-yl 3-methylbutanoate	46.0044	96202.2	58.3186	level3	mzCloud	NA	NA	NA	NA	NA	NA	NA	NA	NA	1.47142e+07
8.08_707.25983	NEG	8.08	707.26	C34 H44 O16	4-[4-(4-hydroxy-3-methoxyphenyl)tetrahydro-1h,3h-furo[3,4-c]furan-1-yl]-2-methoxyphenyl 6-o-acetyl-2-o-(6-deoxy-alpha-l-mannopyranosyl)-beta-d-glucopyranoside	0.00416837	5.88534	11.2358	level3	mzCloud	NA	NA	NA	NA	NA	NA	NA	NA	NA	6.90841e+07
3.736_447.11392	NEG	3.736	447.114	C21 H19 F3 N4 O2 S	4-[4-(tert-butyl)-1,3-thiazol-2-yl]benzaldehyde 1-[2-nitro-4-(trifluoromethyl)phenyl]hydrazone	0.00311768	6.95727	37.5093	level3	mzCloud	NA	NA	NA	NA	NA	NA	NA	NA	NA	1300541523
3.004_307.12961	NEG	3.004	307.13	C15 H20 N2 O5	4-acetamido-5-[2-(4-hydroxyphenyl)ethylamino]-5-oxopentanoic acid	-0.000337	-1.09307	55.2637	level3	mzCloud	NA	NA	NA	NA	NA	NA	NA	NA	NA	2.22102e+07
17.495_513.30884	NEG	17.495	513.309	C27 H40 N4 O3	4-acetamido-n-({(1s,4s,6s)-6-isopropyl-3-methyl-4-[2-(4-methyl-1-piperazinyl)-2-oxoethyl]-2-cyclohexen-1-yl}methyl)benzamide	46.0061	98238.5	65.4506	level2	mzCloud	NA	NA	NA	NA	NA	NA	NA	NA	NA	1.2105e+07
4.442_327.10873	NEG	4.442	327.109	C15 H20 O8	4-acetyl-3-hydroxy-5-methylphenyl ?-d-glucopyranoside	1.93E-04	0.589307	71.5535	level2	mzCloud	NA	NA	NA	NA	NA	NA	NA	NA	NA	7.04299e+07
7.711_473.16629	NEG	7.711	473.166	C21 H30 O12	4-allyl-2-(?-d-glucopyranosyloxy)phenyl ?-d-glucopyranoside	-0.000159	-0.335714	55.0108	level3	mzCloud	NA	NA	NA	NA	NA	NA	NA	NA	NA	6.93116e+06
0.757_317.05463	NEG	0.757	317.055	C14 H14 N4 O S2	4-benzyl-5-{[(2-methyl-1,3-thiazol-4-yl)methyl]thio}-4h-1,2,4-triazol-3-ol	0.00100067	3.14617	26.5551	level3	mzCloud	NA	NA	NA	NA	NA	NA	NA	NA	NA	7.31765e+07
0.873_470.15152	NEG	0.873	470.152	C24 H25 N3 O5	4-cyano-n-{4-[(2r,3r)-3-(hydroxymethyl)-5-oxo-4-(tetrahydro-2h-pyran-4-yl)-2-morpholinyl]phenyl}benzamide	35.9793	82676.9	16.4965	level3	mzCloud	NA	NA	NA	NA	NA	NA	NA	NA	NA	6.19597e+07
14.363_511.29028	NEG	14.363	511.29	C27 H38 N4 O3	4-cyano-n-{[(1s,4s,6s)-6-isopropyl-3-methyl-4-(2-{[2-(4-morpholinyl)ethyl]amino}-2-oxoethyl)-2-cyclohexen-1-yl]methyl}benzamide	46.0032	98656.9	60.3203	level2	mzCloud	NA	NA	NA	NA	NA	NA	NA	NA	NA	8.36727e+07
11.221_542.25116	NEG	11.221	542.251	C29 H38 F N3 O4 S	4-fluoro-n-{7-hydroxy-8-(hydroxymethyl)-4a,8-dimethyl-4-[2-(4-methyl-1-piperidinyl)-2-oxoethyl]-4,4a,5,6,7,8,8a,9-octahydronaphtho[2,3-d][1,3]thiazol-2-yl}benzamide	0.00173086	3.18608	69.831	level2	mzCloud	NA	NA	NA	NA	NA	NA	NA	NA	NA	NA
6.482_471.18671	NEG	6.482	471.187	C22 H32 O11	4-hydroxy-3-(3-methyl-2-buten-1-yl)phenyl 6-o-[(2r,3r,4r)-3,4-dihydroxy-4-(hydroxymethyl)tetrahydro-2-furanyl]-beta-d-glucopyranoside	-0.000478	-1.01311	57.7921	level3	mzCloud	NA	NA	NA	NA	NA	NA	NA	NA	NA	5.01319e+07
1.542_339.12961	NEG	1.542	339.13	C18 H20 N4 O S	4-methoxybenzaldehyde n-[6-(tert-butyl)thieno[3,2-d]pyrimidin-4-yl]hydrazone	0.00110288	3.24248	43.2696	level3	mzCloud	NA	NA	NA	NA	NA	NA	NA	NA	NA	6.51427e+07
8.255_513.16064	NEG	8.255	513.161	C23 H30 O13	4-o-acetyl-?-d-fructofuranosyl 6-o-[(2e)-3-phenyl-2-propenoyl]-a-d-glucopyranoside	-0.00072	-1.39942	59.1139	level3	mzCloud	NA	NA	NA	NA	NA	NA	NA	NA	NA	3.26558e+07
4.991_179.03505	NEG	4.991	179.035	C9 H8 O4	4-oxo-4,5,6,7-tetrahydrobenzo[b]furan-3-carboxylic acid	8.83E-05	0.490329	76.7775	level2	mzCloud	NA	NA	NA	NA	NA	NA	NA	NA	NA	1.05477e+08
7.359_359.12622	NEG	7.359	359.126	C18 H20 N2 O6	4-{2-[(3-carboxyacryloyl)amino]-3,4,5,6-tetramethylanilino}-4-oxobut-2-enoic acid	0.00136113	3.77954	30.2248	level3	mzCloud	NA	NA	NA	NA	NA	NA	NA	NA	NA	NA
5.691_454.23422	NEG	5.691	454.234	C24 H31 N3 O3	4-{[(1s,4s)-4-{3,5-dimethyl-1-[4-(2-methyl-2-propanyl)phenyl]-1h-pyrazol-4-yl}-2-cyclopenten-1-yl]amino}-4-oxobutanoic acid	46.005	112417	12.6259	level3	mzCloud	NA	NA	NA	NA	NA	NA	NA	NA	NA	NA
5.502_325.09280	NEG	5.502	325.093	C16 H14 N4 O4	4-{[(4,6-dimethoxypyrimidin-2-yl)amino]methylidene}-2-phenyl-4,5-dihydro-1,3-oxazol-5-one	-0.00142424	-4.36746	34.8722	level3	mzCloud	NA	NA	NA	NA	NA	NA	NA	NA	NA	1.12103e+07
6.431_433.11381	NEG	6.431	433.114	C21 H22 O10	4h-1-benzopyran-4-one, 6-?-d-glucopyranosyl-2,3-dihydro-5,7-dihydroxy-2-(4-hydroxyphenyl)-, (s)-	-0.000209	-0.48098	76.3751	level2	mzCloud	NA	NA	NA	NA	NA	NA	NA	NA	NA	3.79818e+07
5.481_253.07162	NEG	5.481	253.072	C11 H9 F3 N4	5,6-dimethyl-3-[5-(trifluoromethyl)pyridin-2-yl]-1,2,4-triazine	9.71E-04	3.81976	61.1932	level2	mzCloud	NA	NA	NA	NA	NA	NA	NA	NA	NA	46895771
5.489_593.15082	NEG	5.489	593.151	C27 H30 O15	5,7-dihydroxy-2-(4-hydroxyphenyl)-6,8-bis[3,4,5-trihydroxy-6-(hydroxymethyl)tetrahydro-2h-pyran-2-yl]-4h-chromen-4-one	-0.000375	-0.631816	62.3137	level2	mzCloud	NA	NA	NA	NA	NA	NA	NA	NA	NA	6.26632e+06
7.584_507.11353	NEG	7.584	507.114	C23 H24 O13	5,8-dihydroxy-4-oxo-1,2,3,4-tetrahydro-1-naphthalenyl 6-o-(3,4,5-trihydroxybenzoyl)-?-d-glucopyranoside	-0.000888	-1.7486	66.6085	level2	mzCloud	NA	NA	NA	NA	NA	NA	NA	NA	NA	4.05789e+07
4.703_296.05948	NEG	4.703	296.059	C16 H12 Cl N3 O	5-(4-chlorobenzyl)-3-phenyl-1,6-dihydro-1,2,4-triazin-6-one	-0.000134	-0.451987	25.1984	level3	mzCloud	NA	NA	NA	NA	NA	NA	NA	NA	NA	NA
14.6_449.23062	NEG	14.6	449.231	C23 H34 N4 O3	5-({[(2r,4s,5r)-5-(6-cyclopentyl-2-methyl-4-pyrimidinyl)-1-azabicyclo[2.2.2]oct-2-yl]methyl}amino)-5-oxopentanoic acid	35.9748	86840.5	77.5609	level2	mzCloud	NA	NA	NA	NA	NA	NA	NA	NA	NA	NA
16.69_321.24315	NEG	16.69	321.243	C20 H34 O3	5-[(1s,2r,4ar)-5-(hydroxymethyl)-1,2,4a-trimethyl-1,2,3,4,4a,7,8,8a-octahydro-1-naphthalenyl]-3-methylpentanoic acid	-0.000364	-1.12999	90.9393	level2	mzCloud	NA	NA	NA	NA	NA	NA	NA	NA	NA	7.94881e+07
15.872_319.22757	NEG	15.872	319.228	C20 H32 O3	5-[(3z)-5-hydroxy-3-methyl-3-penten-1-yl]-1,4a-dimethyl-6-methylenedecahydro-1-naphthalenecarboxylic acid	-0.000299	-0.932283	84.5319	level2	mzCloud	NA	NA	NA	NA	NA	NA	NA	NA	NA	NA
9.441_411.12952	NEG	9.441	411.13	C20 H21 N5 O3 S	5-[({3-[4-(tert-butyl)phenyl]-1,2,4-oxadiazol-5-yl}methyl)sulfanyl]-4-(2-furylmethyl)-4h-1,2,4-triazol-3-ol	1.00028	2432.97	54.2995	level3	mzCloud	NA	NA	NA	NA	NA	NA	NA	NA	NA	5.2068e+07
1.171_468.11014	NEG	1.171	468.11	C28 H23 N O2 S2	5-[1,5-di(4-methylphenyl)-5-oxo-3-phenylpent-2-enylidene]-2-thioxo-1,3-thiazolan-4-one	3.94E-04	0.840471	12.862	level3	mzCloud	NA	NA	NA	NA	NA	NA	NA	NA	NA	8.77411e+06
18.496_331.19113	NEG	18.496	331.191	C20 H28 O4	5-[2-(3-furyl)ethyl]-8a-(hydroxymethyl)-5,6-dimethyl-3,4,4a,5,6,7,8,8a-octahydro-1-naphthalenecarboxylic acid	-0.000351	-1.05665	68.9279	level2	mzCloud	NA	NA	NA	NA	NA	NA	NA	NA	NA	7.10596e+07
13.948_369.14447	NEG	13.948	369.144	C20 H22 N2 O5	5-[4-(2-furylcarbonyl)piperazino]-5-oxo-3-phenylpentanoic acid	-0.00112481	-3.03879	10.8246	level3	mzCloud	NA	NA	NA	NA	NA	NA	NA	NA	NA	NA
8.766_317.11414	NEG	8.766	317.114	C17 H19 F N2 O S	5-allyl-2-[(4-fluorobenzyl)thio]-6-propylpyrimidin-4-ol	0.0012003	3.77311	12.3901	level3	mzCloud	NA	NA	NA	NA	NA	NA	NA	NA	NA	1.3489e+07
1.946_236.09272	NEG	1.946	236.093	C12 H15 N O4	5-amino-3-(4-methoxyphenyl)-5-oxopentanoic acid	-0.000108	-0.457161	24.0548	level3	mzCloud	NA	NA	NA	NA	NA	NA	NA	NA	NA	3.32235e+08
9.095_363.15768	NEG	9.095	363.158	C18 H25 Cl N4 O2	5-chloro ab-pinaca	-0.00164269	-4.51083	43.8768	level3	mzCloud	NA	NA	NA	NA	NA	NA	NA	NA	NA	NA
10.722_191.07118	NEG	10.722	191.071	C11 H12 O3	5-hex-1-ynyl-2-furoic acid	-0.000185	-0.9646	67.5818	level2	mzCloud	NA	NA	NA	NA	NA	NA	NA	NA	NA	2.78073e+07
8.444_425.18420	NEG	8.444	425.184	C22 H26 N4 O5	5-methoxy-2-{[(2s)-2-{3-[2-(2-methoxyethoxy)-3-pyridinyl]-1,2,4-oxadiazol-5-yl}-1-pyrrolidinyl]methyl}phenol	0.00116095	2.72402	51.7142	level3	mzCloud	NA	NA	NA	NA	NA	NA	NA	NA	NA	NA
6.379_475.17224	NEG	6.379	475.172	C23 H28 N4 O5	5-o-[(4-acetylphenyl)carbamoyl]-1,4:3,6-dianhydro-2-deoxy-2-{[4-(2-methyl-2-propanyl)-2-pyrimidinyl]amino}-d-glucitol	35.9735	81719.8	67.9893	level2	mzCloud	NA	NA	NA	NA	NA	NA	NA	NA	NA	1.35253e+07
8.693_497.16571	NEG	8.693	497.166	C22 H28 O10	5-o-methylvisammioside	46.0047	101743	18.4523	level3	PMDB	NA	NA	NA	NA	NA	Flavonoids	NA	NA	NA	3.82163e+07
10.954_301.14432	NEG	10.954	301.144	C18 H22 O4	6,8-di(tert-butyl)-4-oxo-4h-chromene-2-carboxylic acid	-0.000215	-0.710911	19.084	level3	mzCloud	NA	NA	NA	NA	NA	NA	NA	NA	NA	1.14127e+07
5.881_329.12421	NEG	5.881	329.124	C16 H18 N4 O4	6-(1,3-benzodioxol-5-ylmethyl)-1,3-dimethyl-5,6,7,8-tetrahydropyrimido[4,5-d]pyrimidine-2,4(1h,3h)-dione	-0.00132177	-4.00374	27.9917	level3	mzCloud	NA	NA	NA	NA	NA	NA	NA	NA	NA	8.86291e+06
12.459_369.22781	NEG	12.459	369.228	C20 H34 O6	6-keto prostaglandin f1?	-0.000448	-1.21077	64.0087	level2	mzCloud	NA	NA	NA	NA	NA	NA	NA	NA	NA	NA
7.565_477.10294	NEG	7.565	477.103	C22 H22 O12	6-o-[(2e)-3-(4-hydroxyphenyl)-2-propenoyl]-1-o-(3,4,5-trihydroxybenzoyl)hexopyranose	-0.000913	-1.91052	66.4297	level2	mzCloud	NA	NA	NA	NA	NA	NA	NA	NA	NA	NA
8.925_461.10812	NEG	8.925	461.108	C22 H22 O11	6-o-[(2e)-3-phenyl-2-propenoyl]-1-o-(3,4,5-trihydroxybenzoyl)-?-d-glucopyranose	-0.000811	-1.75465	73.1374	level2	mzCloud	NA	NA	NA	NA	NA	NA	NA	NA	NA	1.51259e+07
7.806_507.20779	NEG	7.806	507.208	C21 H34 O11	6-o-pentopyranosyl-1-o-[(2,6,6-trimethyl-1-cyclohexen-1-yl)carbonyl]-?-d-glucopyranose	46.005	99532.6	40.9725	level3	mzCloud	NA	NA	NA	NA	NA	NA	NA	NA	NA	9.39099e+06
10.621_585.19696	NEG	10.621	585.197	C30 H34 O12	6-o-{6-deoxy-2-o-[(2e)-3-phenyl-2-propenoyl]-a-l-mannopyranosyl}-1-o-[(2e)-3-phenyl-2-propenoyl]-?-d-glucopyranose	-0.000789	-1.34619	22.9393	level3	mzCloud	NA	NA	NA	NA	NA	NA	NA	NA	NA	4.3532e+07
5.064_342.11926	NEG	5.064	342.119	C19 H21 N O3 S	6-{[(1-benzothiophen-3-ylmethyl)amino]carbonyl}-3,4-dimethylcyclohex-3-ene-1-carboxylic acid	0.00232519	6.77654	31.4378	level3	mzCloud	NA	NA	NA	NA	NA	NA	NA	NA	NA	NA
11.911_403.17609	NEG	11.911	403.176	C21 H26 O5	7-(3,4-dihydroxyphenyl)-1-(4-hydroxyphenyl)-3-heptanyl acetate	-0.00012	-0.334941	55.46	level3	mzCloud	NA	NA	NA	NA	NA	NA	NA	NA	NA	1.71296e+07
1.884_362.07242	NEG	1.884	362.072	C18 H13 N5 O2 S	7-[(4-nitrobenzyl)sulfanyl]-5-phenyl[1,2,4]triazolo[1,5-a]pyrimidine	7.00E-04	1.92672	3.78237	level3	mzCloud	NA	NA	NA	NA	NA	NA	NA	NA	NA	3.95822e+07
5.162_307.08228	NEG	5.162	307.082	C14 H11 F3 N4 O	7-[3-(trifluoromethyl)phenyl]-4,5-dihydropyrazolo[1,5-a]pyrimidine-3-carboxamide	0.00105649	3.42918	54.4293	level3	mzCloud	NA	NA	NA	NA	NA	NA	NA	NA	NA	8.23688e+07
7.51_433.11389	NEG	7.51	433.114	C21 H22 O10	7-hydroxy-2-(4-hydroxyphenyl)-4-oxo-3,4-dihydro-2h-chromen-5-yl ?-d-glucopyranoside	-0.000157	-0.36074	82.1189	level2	mzCloud	NA	NA	NA	NA	NA	NA	NA	NA	NA	4.49993e+07
4.429_369.08274	NEG	4.429	369.083	C16 H18 O10	8-hydroxy-6-methoxy-2-oxo-2h-chromen-7-yl ?-d-glucopyranoside	7.66E-05	0.207084	53.9539	level3	mzCloud	NA	NA	NA	NA	NA	NA	NA	NA	NA	1.34606e+08
12.424_355.24867	NEG	12.424	355.249	C20 H36 O5	8-iso prostaglandin f1?	-0.000324	-0.910802	80.6771	level2	mzCloud	NA	NA	NA	NA	NA	NA	NA	NA	NA	1.12864e+08
16.407_378.26468	NEG	16.407	378.265	C22 H39 N O5	8-iso prostaglandin f2a ethanolamide	-18.0109	-45335.1	50.573	level3	mzCloud	NA	NA	NA	NA	NA	NA	NA	NA	NA	8.46487e+07
11.962_353.23306	NEG	11.962	353.233	C20 H34 O5	8-iso-13,14-dihydro-15-keto prostaglandin f2?	-0.000285	-0.803538	65.9915	level2	mzCloud	NA	NA	NA	NA	NA	NA	NA	NA	NA	NA
11.703_355.24872	NEG	11.703	355.249	C20 H36 O5	8-isoprostaglandin f1a	-0.000279	-0.783673	71.9842	level2	mzCloud	NA	NA	NA	NA	NA	NA	NA	NA	NA	2.08395e+07
1.662_451.14536	NEG	1.662	451.145	C17 H26 O11	8-o-acetylharpagide	-0.000421	-1.03623	43.222	level3	PMDB	NA	NA	NA	NA	NA	Terpenoids	NA	NA	NA	4.63065e+07
8.243_575.17725	NEG	8.243	575.177	C28 H32 O13	8-oxo-9-(3,4,5-trimethoxyphenyl)-5,5a,6,8,8a,9-hexahydrofuro[3',4':6,7]naphtho[2,3-d][1,3]dioxol-5-yl hexopyranoside	2.32E-04	0.402586	58.4561	level3	mzCloud	NA	NA	NA	NA	NA	NA	NA	NA	NA	7.63526e+06
13.557_339.12375	NEG	13.557	339.124	C20 H20 O5	8-prenylnaringenin	-4.82e-05	-0.141683	67.5135	level1	PMDB	NA	NA	NA	NA	NA	Flavonoids	NA	NA	NA	3.45446e+07
8.355_459.22324	NEG	8.355	459.223	C20 H32 O6	<u+0394>17-6-keto prostaglandin f1a	46.0052	124939	26.3617	level3	mzCloud	NA	NA	NA	NA	NA	NA	NA	NA	NA	7.95469e+07
5.419_471.17142	NEG	5.419	471.171	C17 H30 O12	A-d-glucopyranosyl 3-o-(2-methylbutanoyl)-a-d-glucopyranoside	-0.000384	-0.900919	66.0596	level2	mzCloud	NA	NA	NA	NA	NA	NA	NA	NA	NA	6.17471e+07
12.046_355.21231	NEG	12.046	355.212	C20 H28 N4 O2	Ab-chminaca	-0.00163862	-4.6	27.2949	level3	mzCloud	NA	NA	NA	NA	NA	NA	NA	NA	NA	NA
8.6_343.21243	NEG	8.6	343.212	C19 H28 N4 O2	Adb-pinaca	-0.00151655	-4.40574	76.4149	level2	mzCloud	NA	NA	NA	NA	NA	NA	NA	NA	NA	8.46295e+07
7.31_419.19217	NEG	7.31	419.192	C19 H26 N4 O4	Adb-pinaca pentanoic acid metabolite	-0.00145798	-3.89632	53.4903	level3	mzCloud	NA	NA	NA	NA	NA	NA	NA	NA	NA	1.54845e+08
17.545_577.37446	NEG	17.545	577.374	C32 H52 O6	Alisol a 24-acetate	46.0053	86415.1	42.2672	level3	PMDB	NA	NA	NA	NA	NA	Terpenoids	NA	NA	NA	3.83961e+07
5.14_471.17136	NEG	5.14	471.171	C17 H30 O12	Alpha-d-glucopyranosyl 2-o-(2-methylbutanoyl)-alpha-d-glucopyranoside	46.0049	107949	81.7902	level2	mzCloud	NA	NA	NA	NA	NA	NA	NA	NA	NA	1.00964e+08
10.971_493.13428	NEG	10.971	493.134	C26 H40 O10	Andrographiside	-18.1206	-35373.7	10.9632	level3	mzCloud	NA	NA	NA	NA	NA	NA	NA	NA	NA	1.98585e+07
20.931_368.31674	NEG	20.931	368.317	C22 H43 N O3	Arachidoyl glycine	-0.000276	-0.746002	69.8659	level2	mzCloud	NA	NA	NA	NA	NA	NA	NA	NA	NA	2.38038e+07
7.751_973.50653	NEG	7.751	973.507	C47 H76 O18	Asperosaponin vi	46.0106	49553.6	14.3345	level3	PMDB	NA	NA	NA	NA	NA	Terpenoids	NA	NA	NA	5.07184e+06
8.094_459.09299	NEG	8.094	459.093	C22 H20 O11	Baicalin methyl ester	-0.000298	-0.646618	68.1904	level2	PMDB	NA	NA	NA	NA	NA	Flavonoids	NA	NA	NA	1.55947e+07
14.39_256.13397	NEG	14.39	256.134	C16 H19 N O2	Bb-22 3-carboxyindole metabolite	-0.00033	-1.28323	44.3601	level3	mzCloud	NA	NA	NA	NA	NA	NA	NA	NA	NA	1.22567e+07
7.92_395.16083	NEG	7.92	395.161	C22 H24 N2 O5	Benzyl 4-{[(1,3-benzodioxol-5-ylmethyl)amino]carbonyl}tetrahydro-1(2h)-pyridinecarboxylate	-0.000417	-1.05373	54.2677	level3	mzCloud	NA	NA	NA	NA	NA	NA	NA	NA	NA	NA
5.09_461.16595	NEG	5.09	461.166	C20 H30 O12	Bioside	-0.000495	-1.07077	21.6444	level3	mzCloud	NA	NA	NA	NA	NA	NA	NA	NA	NA	9.18432e+07
11.333_323.12839	NEG	11.333	323.128	C20 H20 O4	Calocarpin	-0.000495	-1.52689	68.6518	level2	mzCloud	NA	NA	NA	NA	NA	NA	NA	NA	NA	3.17169e+07
20.868_402.30103	NEG	20.868	402.301	C25 H41 N O3	Cb-25	-0.000342	-0.848009	71.4489	level2	mzCloud	NA	NA	NA	NA	NA	NA	NA	NA	NA	1.27031e+07
7.662_340.11868	NEG	7.662	340.119	C19 H19 N O5	Cp-634384	-0.000363	-1.06435	27.037	level3	mzCloud	NA	NA	NA	NA	NA	NA	NA	NA	NA	NA
5.854_127.07657	NEG	5.854	127.077	C7 H12 O2	Cyclopentylacetic acid	1.16E-04	0.903109	89.8035	level2	mzCloud	NA	NA	NA	NA	NA	NA	NA	NA	NA	183728678
7.534_349.14023	NEG	7.534	349.14	C17 H22 N2 O6	Diethyl 2-({2-[3-(4-hydroxyphenyl)propanoyl]hydrazino}methylidene)malonate	-0.000281	-0.803542	41.1296	level3	mzCloud	NA	NA	NA	NA	NA	NA	NA	NA	NA	NA
3.127_374.07281	NEG	3.127	374.073	C15 H21 N O6 S2	Diethyl 2-({[4-(isopropylsulfonyl)-3-thienyl]amino}methylidene)malonate	-0.000937	-2.49828	28.5962	level3	mzCloud	NA	NA	NA	NA	NA	NA	NA	NA	NA	1.21843e+08
10.2_347.16287	NEG	10.2	347.163	C18 H24 N2 O5	Diethyl 2-[(2-morpholinoanilino)methylidene]malonate	0.00162722	4.67367	54.7265	level3	mzCloud	NA	NA	NA	NA	NA	NA	NA	NA	NA	NA
4.777_422.05786	NEG	4.777	422.058	C20 H19 Cl2 N O5	Diethyl 2-{[2-(2,4-dichlorophenoxy)anilino]methylidene}malonate	0.00110999	2.62369	55.2489	level3	mzCloud	NA	NA	NA	NA	NA	NA	NA	NA	NA	NA
6.397_335.12488	NEG	6.397	335.125	C16 H20 N2 O6	Diethyl 2-{[2-(4-methoxybenzoyl)hydrazino]methylidene}malonate	1.84E-05	0.0546204	13.7056	level3	mzCloud	NA	NA	NA	NA	NA	NA	NA	NA	NA	7.47661e+06
8.828_318.13461	NEG	8.828	318.135	C17 H21 N O5	Diethyl 4-(2-furyl)-2,6-dimethyl-1,4-dihydropyridine-3,5-dicarboxylate	-0.000775	-2.42711	27.3886	level3	mzCloud	NA	NA	NA	NA	NA	NA	NA	NA	NA	4.17795e+07
6.432_215.09238	NEG	6.432	215.092	C10 H16 O5	Diethyl acetylsuccinate	-0.00012	-0.555952	36.951	level3	mzCloud	NA	NA	NA	NA	NA	NA	NA	NA	NA	1.16913e+07
10.57_283.15494	NEG	10.57	283.155	C15 H24 O5	Dihydroartemisinin	-0.000159	-0.560756	81.4187	level2	PMDB	NA	NA	NA	NA	NA	Terpenoids	NA	NA	NA	NA
17.763_519.33160	NEG	17.763	519.332	C30 H48 O7	Dihydrocucurbitacin f	-0.00112301	-2.15822	42.0027	level3	PMDB	NA	NA	NA	NA	NA	Terpenoids	NA	NA	NA	8.51359e+07
6.065_433.20755	NEG	6.065	433.208	C19 H32 O8	Dihydroroseoside	-0.000365	-0.939699	75.1151	level2	mzCloud	NA	NA	NA	NA	NA	NA	NA	NA	NA	1769587579
5.319_389.14551	NEG	5.319	389.146	C17 H20 N4 O4	Disperse red 17	46.0043	133676	51.3425	level3	mzCloud	NA	NA	NA	NA	NA	NA	NA	NA	NA	1.65432e+07
20.065_707.47650	NEG	20.065	707.476	C20 H34 O5	Ent-prostaglandin f2a	354.243	1.00001e+06	22.472	level3	mzCloud	NA	NA	NA	NA	NA	NA	NA	NA	NA	8.51039e+07
9.808_807.27551	NEG	9.808	807.276	C38 H48 O19	Epmedin b	0.00381049	4.71432	1.23728	level3	PMDB	NA	NA	NA	NA	NA	Flavonoids	NA	NA	NA	7.07846e+06
10.59_821.28986	NEG	10.59	821.29	C39 H50 O19	Epmedin c	0.00250369	3.04476	7.28589	level3	PMDB	NA	NA	NA	NA	NA	Flavonoids	NA	NA	NA	1.39914e+07
5.455_250.07193	NEG	5.455	250.072	C12 H13 N O5	Ethyl 1-(2-furylmethyl)-4-hydroxy-5-oxo-2,5-dihydro-1h-pyrrole-3-carboxylate	-0.000166	-0.660462	46.297	level3	mzCloud	NA	NA	NA	NA	NA	NA	NA	NA	NA	4.85911e+08
10.732_252.12393	NEG	10.732	252.124	C13 H19 N O4	Ethyl 1-cyclohexyl-4,5-dioxopyrrolidine-3-carboxylate	-0.000199	-0.787951	20.8963	level3	mzCloud	NA	NA	NA	NA	NA	NA	NA	NA	NA	NA
2.037_416.08322	NEG	2.037	416.083	C20 H20 Cl N3 O3 S	Ethyl 2-(3-chloro{2-[(3-cyano-4,6-dimethyl-2-pyridinyl)sulfanyl]acetyl}anilino)acetate	-0.000892	-2.13798	25.1605	level3	mzCloud	NA	NA	NA	NA	NA	NA	NA	NA	NA	4.36695e+08
6.314_347.12497	NEG	6.314	347.125	C15 H19 F3 N2 O4	Ethyl 2-(benzylamino)-2-[(ethoxycarbonyl)amino]-3,3,3-trifluoropropanoate	0.00255454	7.3379	25.082	level3	mzCloud	NA	NA	NA	NA	NA	NA	NA	NA	NA	8.11076e+06
9.675_425.14984	NEG	9.675	425.15	C20 H22 N6 O3 S	Ethyl 2-[(4-anilino-7-morpholinopyrimido[4,5-d]pyrimidin-2-yl)sulfanyl]acetate	0.00970878	22.7827	4.08722	level3	mzCloud	NA	NA	NA	NA	NA	NA	NA	NA	NA	NA
1.698_434.09375	NEG	1.698	434.094	C18 H15 F6 N3 O3	Ethyl 3,3,3-trifluoro-2-[(3-pyridylcarbonyl)amino]-2-[2-(trifluoromethyl)anilino]propanoate	-0.000734	-1.68655	2.10561	level3	mzCloud	NA	NA	NA	NA	NA	NA	NA	NA	NA	4.67815e+07
5.141_259.07217	NEG	5.141	259.072	C13 H12 N2 O4	Ethyl 3-(1,3-benzodioxol-5-ylamino)-2-cyanoacrylate	-0.000256	-0.984536	26.3351	level3	mzCloud	NA	NA	NA	NA	NA	NA	NA	NA	NA	1.61132e+07
6.312_280.08249	NEG	6.312	280.082	C13 H15 N O6	Ethyl 3-hydroxy-4,6-dimethoxy-2-oxoindoline-3-carboxylate	-0.000171	-0.609792	23.4044	level3	mzCloud	NA	NA	NA	NA	NA	NA	NA	NA	NA	2.14349e+07
8.3_199.09753	NEG	8.3	199.098	C10 H16 O4	Ethyl 4-acetyl-5-oxohexanoate	-4.81e-05	-0.240226	18.6618	level3	mzCloud	NA	NA	NA	NA	NA	NA	NA	NA	NA	2.02232e+08
1.173_372.10461	NEG	1.173	372.105	C18 H19 N3 O4 S	Ethyl 4-{2-[(3-cyano-4,5,6-trimethyl-2-pyridyl)thio]acetyl}-5-methylisoxazole-3-carboxylate	0.00226422	6.06851	21.8945	level3	mzCloud	NA	NA	NA	NA	NA	NA	NA	NA	NA	2.44016e+07
9.308_207.06612	NEG	9.308	207.066	C11 H12 O4	Ethyl caffeate	-0.000166	-0.796819	90.4666	level1	PMDB	NA	NA	NA	NA	NA	Phenylpropanoids	NA	NA	NA	3.54357e+08
0.856_353.07248	NEG	0.856	353.072	C14 H12 F2 N4 O5	Ethyl n-{[1-(2,4-difluoroanilino)-2,4-dioxo-1,2,3,4-tetrahydropyrimidin-5-yl]carbonyl}carbamate	0.00219746	6.20617	13.4937	level3	mzCloud	NA	NA	NA	NA	NA	NA	NA	NA	NA	NA
0.929_113.02451	NEG	0.929	113.025	C5 H6 O3	Glutaric anhydride	9.59E-05	0.840947	19.4869	level3	mzCloud	NA	NA	NA	NA	NA	NA	NA	NA	NA	NA
14.977_452.27736	NEG	14.977	452.277	C21 H44 N O7 P	Glycerophospho-n-palmitoyl ethanolamine	-0.000903	-1.99211	96.1061	level2	mzCloud	NA	NA	NA	NA	NA	NA	NA	NA	NA	108553821
2.72_329.08755	NEG	2.72	329.088	C13 H16 O7	Helicid	46.0052	161939	19.3092	level3	PMDB	NA	NA	NA	NA	NA	Phenols and derivatives	NA	NA	NA	7.1842e+07
11.257_567.29675	NEG	11.257	567.297	C33 H44 O8	Helvolic acid	4.11E-04	0.723979	40.5105	level3	mzCloud	NA	NA	NA	NA	NA	NA	NA	NA	NA	8.36777e+06
14.176_367.11823	NEG	14.176	367.118	C21 H20 O6	Isoanhydroicaritin	-0.000486	-1.32148	44.5031	level3	PMDB	NA	NA	NA	NA	NA	Flavonoids	NA	NA	NA	5.57826e+06
4.726_165.01936	NEG	4.726	165.019	C8 H6 O4	Isophthalic acid	3.15E-05	0.189447	89.038	level2	mzCloud	NA	NA	NA	NA	NA	NA	NA	NA	NA	4.79725e+07
9.339_257.08176	NEG	9.339	257.082	C15 H14 O4	Isorhapontigenin	-0.000176	-0.680378	20.1759	level3	mzCloud	NA	NA	NA	NA	NA	Phenols and derivatives	NA	NA	NA	6.5661e+06
6.896_593.15076	NEG	6.896	593.151	C27 H30 O15	Kaempferol 3-glucorhamnoside	-0.000436	-0.734542	88.8452	level1	PMDB	NA	NA	NA	NA	NA	Flavonoids	NA	NA	NA	NA
5.177_739.21149	NEG	5.177	739.211	C33 H40 O19	Kaempferol-3-galactoside-6''-rhamnoside-3'''-rhamnoside	0.00238485	3.22182	21.4352	level3	mzCloud	NA	NA	NA	NA	NA	NA	NA	NA	NA	9.09589e+07
7.816_447.09256	NEG	7.816	447.093	C21 H20 O11	Kaempferol-7-o-?-d-glucopyranoside	-0.000634	-1.41559	89.4709	level1	PMDB	NA	NA	NA	NA	NA	Flavonoids	NA	NA	NA	NA
9.116_389.17334	NEG	9.116	389.173	C10 H13 N O3	L-tyrosine methyl ester	5.47E-04	2.80454	14.9759	level3	mzCloud	NA	NA	NA	NA	NA	NA	NA	NA	NA	NA
17.476_323.25888	NEG	17.476	323.259	C20 H36 O3	Labdanolic acid	-0.000288	-0.887032	77.2672	level2	mzCloud	NA	NA	NA	NA	NA	NA	NA	NA	NA	1.54048e+07
0.922_357.10358	NEG	0.922	357.104	C12 H22 O12	Lactobionic acid	-0.000273	-0.761132	89.9986	level1	PMDB	NA	NA	NA	NA	NA	Others	NA	NA	NA	NA
1.763_421.13483	NEG	1.763	421.135	C17 H26 O12	Lamalbid	-0.000323	-0.76441	44.3	level3	mzCloud	NA	NA	NA	NA	NA	NA	NA	NA	NA	1.14316e+08
7.126_579.13531	NEG	7.126	579.135	C26 H28 O15	Leucoside	-0.000228	-0.39347	86.8814	level1	PMDB	NA	NA	NA	NA	NA	Flavonoids	NA	NA	NA	NA
7.425_723.21704	NEG	7.425	723.217	C33 H40 O18	Ligustroflavone	0.00285365	3.94029	29.8488	level3	PMDB	NA	NA	NA	NA	NA	Flavonoids	NA	NA	NA	1.28796e+07
10.648_315.12329	NEG	10.648	315.123	C18 H20 O5	Loureirin b	-0.000506	-1.60046	30.1039	level3	PMDB	NA	NA	NA	NA	NA	Phenylpropanoids	NA	NA	NA	2.43031e+07
7.178_567.17261	NEG	7.178	567.173	C26 H32 O14	Methyl (1s,4ar,6s,7r,7as)-1-(?-d-glucopyranosyloxy)-4a,7-dihydroxy-6-{[(2e)-3-(4-hydroxyphenyl)-2-propenoyl]oxy}-7-methyl-1,4a,5,6,7,7a-hexahydrocyclopenta[c]pyran-4-carboxylate	0.00114006	2.00652	44.7309	level3	mzCloud	NA	NA	NA	NA	NA	NA	NA	NA	NA	1.11755e+07
0.928_515.13928	NEG	0.928	515.139	C21 H26 O12	Methyl (1s,4as,7r,7as)-4'-[(1s)-1-hydroxyethyl]-5'-oxo-1-{[(2s,3r,4s,5s,6r)-3,4,5-trihydroxy-6-(hydroxymethyl)oxan-2-yl]oxy}-4a,7a-dihydro-1h,5'h-spiro[cyclopenta[c]pyran-7,2'-furan]-4-carboxylate	46.0041	97851.5	50.5674	level3	mzCloud	NA	NA	NA	NA	NA	NA	NA	NA	NA	7.03395e+07
10.692_589.22858	NEG	10.692	589.229	C29 H36 O10	Methyl (2e)-3-[5-acetoxy-9-(3-furyl)-4-hydroxy-3,3,5a,9a-tetramethyl-7-oxododecahydro[2]benzofuro[5,4-f]oxireno[d]isochromen-11b(1h)-yl]acrylate	46.005	84532.2	30.6684	level3	mzCloud	NA	NA	NA	NA	NA	NA	NA	NA	NA	1.35995e+07
10.337_483.22275	NEG	10.337	483.223	C29 H29 F N4 O2	Methyl (2r,4s,6s,12br)-4-(4-fluorophenyl)-2-[(3-pyridinylmethyl)amino]-1,2,3,4,6,7,12,12b-octahydroindolo[2,3-a]quinolizine-6-carboxylate	0.00257016	5.30776	36.5805	level3	mzCloud	NA	NA	NA	NA	NA	NA	NA	NA	NA	6.13162e+06
6.948_198.07715	NEG	6.948	198.077	C9 H13 N O4	Methyl 2-[(2-acetyl-3-oxo-1-butenyl)amino]acetate	-4.82e-05	-0.241924	12.2991	level3	mzCloud	NA	NA	NA	NA	NA	NA	NA	NA	NA	6.62469e+07
8.704_269.09286	NEG	8.704	269.093	C15 H14 N2 O3	Methyl 3-[(anilinocarbonyl)amino]benzoate	-0.000301	-1.11292	11.7316	level3	mzCloud	NA	NA	NA	NA	NA	NA	NA	NA	NA	6.74234e+06
9.39_177.05576	NEG	9.39	177.056	C10 H10 O3	Methyl 4-hydroxycinnamate	3.81E-05	0.214223	63.4513	level2	PMDB	NA	NA	NA	NA	NA	Phenylpropanoids	NA	NA	NA	NA
0.948_391.04367	NEG	0.948	391.044	C17 H16 N2 O5 S2	Methyl 4-methyl-3-{[(1-methyl-3-oxo-1,3-dihydrobenzo[c]isothiazol-5-yl)sulfonyl]amino}benzoate	6.13E-04	1.56283	36.2851	level3	mzCloud	NA	NA	NA	NA	NA	NA	NA	NA	NA	3.29184e+07
6.352_334.09308	NEG	6.352	334.093	C17 H13 N5 O3	Methyl n-[5-(4-oxo-3,4-dihydrophthalazin-1-yl)-1h-benzo[d]imidazol-2-yl]carbamate	-0.00148395	-4.42835	23.5651	level3	mzCloud	NA	NA	NA	NA	NA	NA	NA	NA	NA	1.2885e+07
18.901_799.48004	NEG	18.901	799.48	C42 H72 O14	Mogroside ii a2	-0.00488843	-6.10678	51.2868	level3	PMDB	NA	NA	NA	NA	NA	Terpenoids	NA	NA	NA	NA
1.492_421.13483	NEG	1.492	421.135	C16 H24 O10	Mussaenosidic acid	-0.000317	-0.842429	49.7555	level3	mzCloud	NA	NA	NA	NA	NA	NA	NA	NA	NA	9.41653e+07
6.499_297.09787	NEG	6.499	297.098	C15 H14 N4 O3	N'',n'''-bis(4-hydroxybenzylidene)carbonic dihydrazide	-0.00144372	-4.84296	41.2081	level3	mzCloud	NA	NA	NA	NA	NA	NA	NA	NA	NA	2.61188e+07
1.776_311.13461	NEG	1.776	311.135	C17 H20 N4 S	N'-bicyclo[2.2.1]hept-5-en-2-yl-n-(2-cyanoethyl)-n-(3-pyridylmethyl)thiourea	0.00102237	3.27534	8.64064	level3	mzCloud	NA	NA	NA	NA	NA	NA	NA	NA	NA	3.26526e+08
8.967_375.20224	NEG	8.967	375.202	C19 H28 N4 O4	N'1,n'3-bis[(2,2-dimethylpropanoyl)oxy]-5-methylbenzene-1,3-dicarboximidamide	-0.00153862	-4.08978	41.997	level3	mzCloud	NA	NA	NA	NA	NA	NA	NA	NA	NA	3.93677e+07
9.137_475.16013	NEG	9.137	475.16	C23 H29 Cl N4 O3 S	N'1-(4-methoxybenzoyl)-2-({3-[4-(3-chlorophenyl)piperazino]propyl}thio)ethanohydrazide	0.00251329	5.2782	20.7813	level3	mzCloud	NA	NA	NA	NA	NA	NA	NA	NA	NA	1.7419e+07
6.445_439.18192	NEG	6.445	439.182	C18 H26 N4 O6	N-(1-amino-1-oxo-2-propanyl)-1,3,4-trihydroxy-5-{[(4-methylphenyl)carbamoyl]amino}cyclohexanecarboxamide	-0.00145796	-3.69868	60.0685	level2	mzCloud	NA	NA	NA	NA	NA	NA	NA	NA	NA	7.97386e+07
1.174_265.09250	NEG	1.174	265.092	C16 H16 N4 O S	N-(1-benzothiophen-3-yl)-n'-(3-cyclopropyl-1-methyl-1h-pyrazol-5-yl)urea	-46.0047	-147402	32.4886	level3	mzCloud	NA	NA	NA	NA	NA	NA	NA	NA	NA	1.99064e+07
8.379_399.16589	NEG	8.379	399.166	C24 H24 N4 S	N-(1-benzylpiperidin-4-yl)-6-phenylthieno[3,2-d]pyrimidin-4-amine	0.00100277	2.50583	57.6638	level3	mzCloud	NA	NA	NA	NA	NA	NA	NA	NA	NA	34284674
0.879_267.07172	NEG	0.879	267.072	C15 H14 N4 O2 S	N-(2,1,3-benzoxadiazol-4-yl)-2-(propylsulfanyl)nicotinamide	-46.0046	-146473	34.5501	level3	mzCloud	NA	NA	NA	NA	NA	NA	NA	NA	NA	NA
5.747_295.08231	NEG	5.747	295.082	C13 H14 F2 N4 S	N-(2,4-difluorophenyl)-n'-[3-(1h-imidazol-1-yl)propyl]thiourea	-0.00114098	-3.85349	11.3276	level3	mzCloud	NA	NA	NA	NA	NA	NA	NA	NA	NA	1.27931e+08
0.775_308.10165	NEG	0.775	308.102	C15 H14 F3 N3 O	N-(2,4-dimethylphenyl)-n'-hydroxy-4-(trifluoromethyl)-3-pyridinecarboximidamide	3.41E-05	0.110197	6.32777	level3	mzCloud	NA	NA	NA	NA	NA	NA	NA	NA	NA	3.72235e+06
2.986_313.09253	NEG	2.986	313.093	C16 H15 F N4 S	N-(2-cyanoethyl)-n'-(4-fluorophenyl)-n-(4-pyridylmethyl)thiourea	-0.000413	-1.31415	8.70821	level3	mzCloud	NA	NA	NA	NA	NA	NA	NA	NA	NA	1.39762e+08
15.924_639.36798	NEG	15.924	639.368	C16 H24 N4 O3	N-(2-furylmethyl)-3-[(2s,5as,8ar)-1-methyl-5-oxodecahydropyrrolo[3,2-e][1,4]diazepin-2-yl]propanamide	320.19	1.00002e+06	29.3769	level3	mzCloud	NA	NA	NA	NA	NA	NA	NA	NA	NA	NA
5.849_261.04352	NEG	5.849	261.044	C13 H11 Cl N2 O2	N-(3-chlorophenyl)-n'-[2-(2-furyl)vinyl]urea	-0.000111	-0.421802	33.18	level3	mzCloud	NA	NA	NA	NA	NA	NA	NA	NA	NA	1.84158e+07
2.762_353.14429	NEG	2.762	353.144	C19 H22 N4 O S	N-(3-cyano-4,5-dimethyl-2-thienyl)-2-(4-phenylpiperazino)acetamide	3.66E-04	1.03214	25.4775	level3	mzCloud	NA	NA	NA	NA	NA	NA	NA	NA	NA	9.46817e+07
6.78_396.17902	NEG	6.78	396.179	C19 H31 N3 O2 S2	N-(3-methoxypropyl)-2-{2-[(2,3,4,5,6-pentamethylbenzyl)thio]acetyl}hydrazine-1-carbothioamide	5.24E-04	1.31982	50.0018	level3	mzCloud	NA	NA	NA	NA	NA	NA	NA	NA	NA	NA
1.48_381.10397	NEG	1.48	381.104	C19 H18 N4 O3 S	N-(4,6-dimethyl-2-pyrimidinyl)-4-[(e)-(2-hydroxybenzylidene)amino]benzenesulfonamide	0.00128898	3.37332	17.0625	level3	mzCloud	NA	NA	NA	NA	NA	NA	NA	NA	NA	1.83573e+07
5.404_483.20789	NEG	5.404	483.208	C24 H30 N4 O2 S	N-(4-butyl-2-methylphenyl)-2-[(5-cyano-4-cyclohexyl-6-oxo-1,6-dihydropyrimidin-2-yl)thio]acetamide	7.88E-04	1.79862	27.1772	level3	mzCloud	NA	NA	NA	NA	NA	NA	NA	NA	NA	8.96104e+06
13.98_379.24884	NEG	13.98	379.249	C23 H32 N4 O	N-(4-butyl-2-methylphenyl)-n'-[4-(4-methylpiperazino)phenyl]urea	-0.0014946	-3.93049	4.7964	level3	mzCloud	NA	NA	NA	NA	NA	NA	NA	NA	NA	NA
17.385_469.28334	NEG	17.385	469.283	C25 H36 N4 O2	N-(4-cyanobenzyl)-2-[(1s,4s,5s)-5-isopropyl-4-{[(isopropylcarbamoyl)amino]methyl}-2-methyl-2-cyclohexen-1-yl]acetamide	46.0068	108434	70.612	level2	mzCloud	NA	NA	NA	NA	NA	NA	NA	NA	NA	2.02335e+07
8.363_463.20932	NEG	8.363	463.209	C22 H29 F N6 O2	N-(4-fluorobenzyl)-3-[(2s,5as,8ar)-6-(1h-imidazol-2-ylmethyl)-1-methyl-5-oxodecahydropyrrolo[3,2-e][1,4]diazepin-2-yl]propanamide	35.9829	84026.3	62.8453	level2	mzCloud	NA	NA	NA	NA	NA	NA	NA	NA	NA	NA
0.845_302.07291	NEG	0.845	302.073	C13 H13 N5 O2 S	N-(4-methoxy-1-methyl-1h-indazol-3-yl)-4-methyl-1,2,3-thiadiazole-5-carboxamide	0.00118783	3.91922	14.346	level3	mzCloud	NA	NA	NA	NA	NA	NA	NA	NA	NA	5.37913e+07
6.161_329.12399	NEG	6.161	329.124	C16 H18 N4 O4	N-(4-methoxy-5-morpholino-2-nitrophenyl)-n-(2-pyridyl)amine	-0.00153539	-4.65083	17.6157	level3	mzCloud	NA	NA	NA	NA	NA	NA	NA	NA	NA	3.15054e+08
1.802_484.20285	NEG	1.802	484.203	C26 H31 N3 O4	N-(4-methoxybenzyl)-2-[(3r,4s)-3-{[5-(phenoxymethyl)-1,2-oxazol-3-yl]methyl}-4-piperidinyl]acetamide	35.9787	80089.4	62.3414	level2	mzCloud	NA	NA	NA	NA	NA	NA	NA	NA	NA	6.94054e+07
7.439_899.32300	NEG	7.439	899.323	C25 H26 N2 O4 S	N-(4-{(r)-hydroxy[(3r)-5-oxo-4-(3-phenylpropyl)-3-morpholinyl]methyl}phenyl)-2-thiophenecarboxamide	450.169	1.00002e+06	5.48556	level3	mzCloud	NA	NA	NA	NA	NA	NA	NA	NA	NA	1.1639e+07
8.613_551.23315	NEG	8.613	551.233	C28 H34 N4 O3 S	N-(4-{[(1s,4s)-4-{3,5-dimethyl-1-[4-(2-methyl-2-propanyl)phenyl]-1h-pyrazol-4-yl}-2-cyclopenten-1-yl]sulfamoyl}phenyl)acetamide	46.0053	90877.3	56.9246	level3	mzCloud	NA	NA	NA	NA	NA	NA	NA	NA	NA	1.13342e+08
11.551_385.19769	NEG	11.551	385.198	C17 H28 N2 O5	N-({(2r,3s,4r,5s)-3,4-dihydroxy-5-[2-(4-methyl-1-piperidinyl)-2-oxoethyl]tetrahydro-2-furanyl}methyl)cyclopropanecarboxamide	46.0051	135230	38.2027	level3	mzCloud	NA	NA	NA	NA	NA	NA	NA	NA	NA	1.01521e+07
1.403_389.13000	NEG	1.403	389.13	C17 H23 F N2 O5	N-({(2r,3s,4r,5s)-3,4-dihydroxy-5-[2-(isopropylamino)-2-oxoethyl]tetrahydro-2-furanyl}methyl)-3-fluorobenzamide	-10.0273	-28313.1	51.9094	level3	mzCloud	NA	NA	NA	NA	NA	NA	NA	NA	NA	NA
2.547_403.17181	NEG	2.547	403.172	C15 H24 N2 O5	N-({(2r,3s,4r,5s)-3,4-dihydroxy-5-[2-oxo-2-(1-pyrrolidinyl)ethyl]tetrahydro-2-furanyl}methyl)cyclopropanecarboxamide	46.005	147372	70.8619	level2	mzCloud	NA	NA	NA	NA	NA	NA	NA	NA	NA	NA
13.57_527.25195	NEG	13.57	527.252	C26 H34 N4 O5	N-({(2r,3s,4r,5s)-3,4-dihydroxy-5-[2-oxo-2-(4-phenyl-1-piperazinyl)ethyl]tetrahydro-2-furanyl}methyl)-4-(dimethylamino)benzamide	46.0063	95398.7	68.009	level2	mzCloud	NA	NA	NA	NA	NA	NA	NA	NA	NA	2.70966e+07
5.958_539.23340	NEG	5.958	539.233	C30 H30 N4 O3	N-({(2r,4s,5r)-5-[1-methyl-3-(2-naphthyl)-1h-pyrazol-5-yl]-1-azabicyclo[2.2.2]oct-2-yl}methyl)-1,3-benzodioxole-5-carboxamide	46.0089	93091.7	75.1797	level2	mzCloud	NA	NA	NA	NA	NA	NA	NA	NA	NA	6.24561e+07
5.627_469.19250	NEG	5.627	469.192	C23 H28 N4 O2 S	N-({(2r,4s,5r)-5-[1-methyl-3-(2-naphthyl)-1h-pyrazol-5-yl]-1-azabicyclo[2.2.2]oct-2-yl}methyl)methanesulfonamide	46.0065	108456	63.1573	level2	mzCloud	NA	NA	NA	NA	NA	NA	NA	NA	NA	1.45742e+07
6.71_971.33679	NEG	6.71	971.337	C25 H25 F3 N4 O S	N-({(2r,4s,5r)-5-[2-methyl-6-(2-thienyl)-4-pyrimidinyl]-1-azabicyclo[2.2.2]oct-2-yl}methyl)-4-(trifluoromethyl)benzamide	486.174	1.00001e+06	21.9434	level3	mzCloud	NA	NA	NA	NA	NA	NA	NA	NA	NA	1.09365e+07
6.715_441.19762	NEG	6.715	441.198	C22 H28 N4 O S	N-({(2r,4s,5r)-5-[2-methyl-6-(2-thienyl)-4-pyrimidinyl]-1-azabicyclo[2.2.2]oct-2-yl}methyl)cyclobutanecarboxamide	46.0065	116120	72.447	level2	mzCloud	NA	NA	NA	NA	NA	NA	NA	NA	NA	1.33964e+07
14.864_485.27512	NEG	14.864	485.275	C25 H36 N4 O3	N-({(2r,4s,5r)-5-[3-(3,4-dimethoxyphenyl)-1-methyl-1h-pyrazol-5-yl]-1-azabicyclo[2.2.2]oct-2-yl}methyl)-2,2-dimethylpropanamide	46.0037	104488	31.9022	level3	mzCloud	NA	NA	NA	NA	NA	NA	NA	NA	NA	1.04467e+07
4.513_465.19769	NEG	4.513	465.198	C25 H30 N4 O3 S	N-({(2r,4s,5r)-5-[3-(3,4-dimethoxyphenyl)-1-methyl-1h-pyrazol-5-yl]-1-azabicyclo[2.2.2]oct-2-yl}methyl)-2-thiophenecarboxamide	0.0011081	2.37686	23.0519	level3	mzCloud	NA	NA	NA	NA	NA	NA	NA	NA	NA	3.74343e+07
9.358_514.26495	NEG	9.358	514.265	C25 H35 N5 O4	N-({(2r,4s,5r)-5-[3-(3,4-dimethoxyphenyl)-1-methyl-1h-pyrazol-5-yl]-1-azabicyclo[2.2.2]oct-2-yl}methyl)-4-morpholinecarboxamide	46.0033	98031.9	68.5419	level2	mzCloud	NA	NA	NA	NA	NA	NA	NA	NA	NA	2.70175e+07
11.374_407.15665	NEG	11.374	407.157	C22 H24 N4 O2 S	N-({(2r,4s,5r)-5-[6-(2-furyl)-2-methyl-4-pyrimidinyl]-1-azabicyclo[2.2.2]oct-2-yl}methyl)-2-thiophenecarboxamide	0.00192674	4.72052	67.495	level2	mzCloud	NA	NA	NA	NA	NA	NA	NA	NA	NA	NA
8.659_479.19174	NEG	8.659	479.192	C26 H29 F N4 O2 S	N-({(2r,4s,5r)-5-[6-(4-fluorophenyl)-2-methyl-4-pyrimidinyl]-1-azabicyclo[2.2.2]oct-2-yl}methyl)-1-phenylmethanesulfonamide	-0.000506	-1.05455	61.1139	level2	mzCloud	NA	NA	NA	NA	NA	NA	NA	NA	NA	3.4798e+07
7.395_305.15057	NEG	7.395	305.151	C16 H22 N2 O4	N-[(1r,2s,3r,5r)-2,3-dihydroxy-5-(3-pyridinyl)cyclopentyl]tetrahydro-2h-pyran-4-carboxamide	-0.000107	-0.348511	65.1687	level2	mzCloud	NA	NA	NA	NA	NA	NA	NA	NA	NA	2.47033e+07
7.633_423.20523	NEG	7.633	423.205	C23 H28 N4 O4	N-[(1r,9s)-11-(1-acetyl-4-piperidinyl)-6-oxo-7,11-diazatricyclo[7.3.1.02,7]trideca-2,4-dien-3-yl]-2-furamide	0.0014521	3.42307	24.666	level3	mzCloud	NA	NA	NA	NA	NA	NA	NA	NA	NA	NA
5.777_945.33136	NEG	5.777	945.331	C25 H23 N5 O5	N-[(1s,11as)-7-(2,4-dimethoxyphenyl)-5,11-dioxo-2,3,5,10,11,11a-hexahydro-1h-pyrrolo[2,1-c][1,4]benzodiazepin-1-yl]-2-pyrazinecarboxamide	473.168	999997	52.4835	level3	mzCloud	NA	NA	NA	NA	NA	NA	NA	NA	NA	1.04652e+07
13.582_542.24847	NEG	13.582	542.248	C28 H36 Cl N3 O3	N-[(1s,2s,8s,8as)-7-{(2s)-1-[(2-chlorobenzyl)amino]-1-oxo-2-propanyl}-8-hydroxy-1,4a-dimethyldecahydro-2-naphthalenyl]-2-pyridinecarboxamide	46.0112	92532.4	8.66716	level3	mzCloud	NA	NA	NA	NA	NA	NA	NA	NA	NA	NA
13.854_516.24371	NEG	13.854	516.244	C28 H36 F N3 O3	N-[(1s,2s,8s,8as)-7-{(2s)-1-[(4-fluorobenzyl)amino]-1-oxo-2-propanyl}-8-hydroxy-1,4a-dimethyldecahydro-2-naphthalenyl]-2-pyridinecarboxamide	35.9769	74753.5	3.89206	level3	mzCloud	NA	NA	NA	NA	NA	NA	NA	NA	NA	NA
14.014_499.25408	NEG	14.014	499.254	C27 H36 N4 O3	N-[(1s,2s,8s,8as)-8-hydroxy-1,4a-dimethyl-7-{(2s)-1-oxo-1-[(2-pyridinylmethyl)amino]-2-propanyl}decahydro-2-naphthalenyl]-2-pyridinecarboxamide	35.9826	77502.2	46.4284	level3	mzCloud	NA	NA	NA	NA	NA	NA	NA	NA	NA	NA
16.857_464.26459	NEG	16.857	464.265	C26 H35 N5 O3	N-[(1s,2s,8s,8as)-8-hydroxy-1,4a-dimethyl-7-{(2s)-1-oxo-1-[(3-pyridinylmethyl)amino]-2-propanyl}decahydro-2-naphthalenyl]-2-pyrazinecarboxamide	-0.00212582	-4.56896	22.7296	level3	mzCloud	NA	NA	NA	NA	NA	NA	NA	NA	NA	NA
12.019_463.26932	NEG	12.019	463.269	C27 H36 N4 O3	N-[(1s,2s,8s,8as)-8-hydroxy-1,4a-dimethyl-7-{(2s)-1-oxo-1-[(3-pyridinylmethyl)amino]-2-propanyl}decahydro-2-naphthalenyl]-2-pyridinecarboxamide	-0.00214662	-4.62357	70.3438	level2	mzCloud	NA	NA	NA	NA	NA	NA	NA	NA	NA	9.4154e+06
10.011_461.23907	NEG	10.011	461.239	C23 H36 N4 O7	N-[1-amino-3-(4-methoxyphenyl)-1-oxopropan-2-yl]-1,3,4-trihydroxy-5-[[3-methyl-2-(methylamino)butanoyl]amino]cyclohexane-1-carboxamide	-18.012	-37504.9	73.0937	level2	mzCloud	NA	NA	NA	NA	NA	NA	NA	NA	NA	NA
1.467_297.11890	NEG	1.467	297.119	C16 H18 N4 S	N-[1-methyl-1-(2-phenyldiaz-1-enyl)ethyl]-n'-phenylthiourea	9.56E-04	3.20628	31.5751	level3	mzCloud	NA	NA	NA	NA	NA	NA	NA	NA	NA	2.85095e+08
18.491_459.29559	NEG	18.491	459.296	C24 H38 N4 O2	N-[2-(dimethylamino)ethyl]-2-[(1s,4s,5s)-5-isopropyl-2-methyl-4-{[(phenylcarbamoyl)amino]methyl}-2-cyclohexen-1-yl]acetamide	46.0034	111039	63.8606	level2	mzCloud	NA	NA	NA	NA	NA	NA	NA	NA	NA	NA
9.46_359.05936	NEG	9.46	359.059	C13 H17 Cl N4 O4 S	N-[2-chloro-4-({[2-(2-oxo-1-imidazolidinyl)ethyl]amino}sulfonyl)phenyl]acetamide	7.30E-04	2.02743	35.6492	level3	mzCloud	NA	NA	NA	NA	NA	NA	NA	NA	NA	NA
7.239_470.19263	NEG	7.239	470.193	C24 H30 N4 O4 S	N-[3-(4-benzylpiperazino)propyl]-4-(2,5-dioxo-1-pyrrolidinyl)benzenesulfonamide	1.00113	2129.16	61.4783	level2	mzCloud	NA	NA	NA	NA	NA	NA	NA	NA	NA	1.59418e+07
4.695_293.11456	NEG	4.695	293.115	C15 H22 N2 S2	N-[3-(tert-butyl)phenyl]thiomorpholine-4-carbothioamide	-0.0006	-2.04147	61.4732	level2	mzCloud	NA	NA	NA	NA	NA	NA	NA	NA	NA	3.39556e+07
8.676_536.20258	NEG	8.676	536.203	C29 H32 F N3 O4 S	N-[4-(2-anilino-2-oxoethyl)-7-hydroxy-8-(hydroxymethyl)-4a,8-dimethyl-4,4a,5,6,7,8,8a,9-octahydronaphtho[2,3-d][1,3]thiazol-2-yl]-4-fluorobenzamide	9.71E-05	0.180662	34.9276	level3	mzCloud	NA	NA	NA	NA	NA	NA	NA	NA	NA	1.09201e+08
5.139_437.08615	NEG	5.139	437.086	C22 H19 Cl N4 O2 S	N-[4-(3-chloro-4-methylphenyl)-5-methyl-1,3-thiazol-2-yl]-n'-(5-methyl-3-phenyl-4-isoxazolyl)urea	0.0017063	3.89484	21.0544	level3	mzCloud	NA	NA	NA	NA	NA	NA	NA	NA	NA	5.23638e+07
9.199_391.17932	NEG	9.199	391.179	C22 H24 N4 O3	N-[4-({(3s)-3-[5-(2-methoxyphenyl)-1,3,4-oxadiazol-2-yl]-1-pyrrolidinyl}methyl)phenyl]acetamide	0.0017574	4.48105	61.3194	level2	mzCloud	NA	NA	NA	NA	NA	NA	NA	NA	NA	NA
8.732_593.26007	NEG	8.732	593.26	C29 H36 N6 O3 S	N-[4-({[(2r,4s,5r)-5-{6-[4-(dimethylamino)phenyl]-2-methyl-4-pyrimidinyl}-1-azabicyclo[2.2.2]oct-2-yl]methyl}sulfamoyl)phenyl]acetamide	46.0104	83921.2	50.6979	level3	mzCloud	NA	NA	NA	NA	NA	NA	NA	NA	NA	7.00783e+06
5.59_172.09799	NEG	5.59	172.098	C8 H15 N O3	N-acetyl-d-alloisoleucine	7.16E-05	0.413422	96.5489	level2	mzCloud	NA	NA	NA	NA	NA	NA	NA	NA	NA	2.55294e+08
19.071_340.28543	NEG	19.071	340.285	C20 H39 N O3	N-acetylsphingosine	-0.000286	-0.839255	72.1184	level2	mzCloud	NA	NA	NA	NA	NA	NA	NA	NA	NA	5.01433e+07
3.843_158.08224	NEG	3.843	158.082	C7 H13 N O3	N-acetylvaline	-2.54e-05	-0.159923	95.0041	level2	mzCloud	NA	NA	NA	NA	NA	NA	NA	NA	NA	6.32839e+07
15.642_410.23685	NEG	15.642	410.237	C22 H37 N O4 S	N-arachidonoyl taurine	-0.000206	-0.500083	70.1963	level2	mzCloud	NA	NA	NA	NA	NA	NA	NA	NA	NA	NA
13.669_387.22073	NEG	13.669	387.221	C24 H28 N4 O	N-benzyl-1-{(2r,4s,5r)-5-[6-(2-furyl)-2-methyl-4-pyrimidinyl]-1-azabicyclo[2.2.2]oct-2-yl}methanamine	0.00169883	4.37588	68.1998	level2	mzCloud	NA	NA	NA	NA	NA	NA	NA	NA	NA	NA
10.65_389.20053	NEG	10.65	389.201	C23 H26 N4 O2	N-benzyl-2-[(3r,4s)-3-{[5-(2-pyridinyl)-1,2-oxazol-3-yl]methyl}-4-piperidinyl]acetamide	0.00223166	5.71918	65.4198	level2	mzCloud	NA	NA	NA	NA	NA	NA	NA	NA	NA	NA
18.398_426.24109	NEG	18.398	426.241	C23 H31 N3 O2	N-cyclohexyl-2-{(3r,4s)-3-[(5-phenyl-1,2-oxazol-3-yl)methyl]-4-piperidinyl}acetamide	46.0067	120676	3.70095	level3	mzCloud	NA	NA	NA	NA	NA	NA	NA	NA	NA	NA
13.78_353.10260	NEG	13.78	353.103	C11 H20 N2 O6 S	N-cyclopropyl-2-[(2s,3r,4s,5r)-3,4-dihydroxy-5-{[(methylsulfonyl)amino]methyl}tetrahydro-2-furanyl]acetamide	46.0057	149319	66.1546	level2	mzCloud	NA	NA	NA	NA	NA	NA	NA	NA	NA	4.37227e+07
6.573_333.10916	NEG	6.573	333.109	C20 H18 N2 O S	N-{2-[(4-methylphenyl)thio]pyridin-3-yl}-2-phenylacetamide	0.00245417	7.3453	23.8551	level3	mzCloud	NA	NA	NA	NA	NA	NA	NA	NA	NA	1.61675e+07
10.604_377.17307	NEG	10.604	377.173	C18 H24 N2 O4	N-{4-[(2r,3r)-3-(hydroxymethyl)-4-isopropyl-5-oxo-2-morpholinyl]phenyl}cyclopropanecarboxamide	46.0067	138502	24.1531	level3	mzCloud	NA	NA	NA	NA	NA	NA	NA	NA	NA	NA
7.186_361.14197	NEG	7.186	361.142	C17 H22 N2 O5	N-{4-[(2r,3r)-3-(hydroxymethyl)-5-oxo-2-morpholinyl]phenyl}tetrahydro-2h-pyran-4-carboxamide	46.0069	137682	49.6969	level3	mzCloud	NA	NA	NA	NA	NA	NA	NA	NA	NA	NA
9.858_421.15018	NEG	9.858	421.15	C22 H22 N4 O5	N-{4-[(2r,3r)-3-(hydroxymethyl)-5-oxo-4-(3-pyridinylmethyl)-2-morpholinyl]phenyl}-5-methyl-1,2-oxazole-3-carboxamide	-0.00156603	-3.70957	19.4937	level3	mzCloud	NA	NA	NA	NA	NA	NA	NA	NA	NA	4.63238e+07
11.591_516.23517	NEG	11.591	516.235	C27 H36 F N3 O4 S	N-{4-[2-(diethylamino)-2-oxoethyl]-7-hydroxy-8-(hydroxymethyl)-4a,8-dimethyl-4,4a,5,6,7,8,8a,9-octahydronaphtho[2,3-d][1,3]thiazol-2-yl}-4-fluorobenzamide	0.00138971	2.68677	64.6822	level2	mzCloud	NA	NA	NA	NA	NA	NA	NA	NA	NA	NA
8.395_523.27448	NEG	8.395	523.274	C29 H40 N4 O3 S	N-{[(1s,4s,6s)-6-isopropyl-3-methyl-4-{2-oxo-2-[4-(2-pyridinyl)-1-piperazinyl]ethyl}-2-cyclohexen-1-yl]methyl}-1-phenylmethanesulfonamide	-0.000269	-0.512345	67.4731	level2	mzCloud	NA	NA	NA	NA	NA	NA	NA	NA	NA	NA
13.587_449.25378	NEG	13.587	449.254	C26 H34 N4 O3	N-{[(1s,4s,6s)-6-isopropyl-4-{2-[(4-methoxybenzyl)amino]-2-oxoethyl}-3-methyl-2-cyclohexen-1-yl]methyl}-5-pyrimidinecarboxamide	-0.00203001	-4.5085	61.6243	level2	mzCloud	NA	NA	NA	NA	NA	NA	NA	NA	NA	1.90872e+07
1.181_445.15546	NEG	1.181	445.155	C20 H27 F N2 O6	N-{[(2r,3s,4r,5s)-3,4-dihydroxy-5-{2-[(2r)-2-(methoxymethyl)-1-pyrrolidinyl]-2-oxoethyl}tetrahydro-2-furanyl]methyl}-3-fluorobenzamide	35.9774	87710.2	30.8496	level3	mzCloud	NA	NA	NA	NA	NA	NA	NA	NA	NA	4.96471e+06
0.999_473.16180	NEG	0.999	473.162	C19 H28 N2 O7 S	N-{[(2r,3s,4r,5s)-3,4-dihydroxy-5-{2-[(2r)-2-(methoxymethyl)-1-pyrrolidinyl]-2-oxoethyl}tetrahydro-2-furanyl]methyl}benzenesulfonamide	46.0074	107453	19.8151	level3	mzCloud	NA	NA	NA	NA	NA	NA	NA	NA	NA	5.73053e+07
6.762_479.24948	NEG	6.762	479.249	C22 H34 N4 O5	N-{[(2r,3s,4r,5s)-3,4-dihydroxy-5-{2-oxo-2-[4-(2-pyridinyl)-1-piperazinyl]ethyl}tetrahydro-2-furanyl]methyl}-2-ethylbutanamide	46.0038	105938	71.9509	level2	mzCloud	NA	NA	NA	NA	NA	NA	NA	NA	NA	1.73813e+07
7.248_429.17645	NEG	7.248	429.176	C21 H26 N4 O6	N-{[(2r,3s,4r,5s)-3,4-dihydroxy-5-{2-oxo-2-[4-(2-pyridinyl)-1-piperazinyl]ethyl}tetrahydro-2-furanyl]methyl}-2-furamide	-0.00150511	-3.49876	49.0333	level3	mzCloud	NA	NA	NA	NA	NA	NA	NA	NA	NA	1.45588e+07
8.367_407.18329	NEG	8.367	407.183	C19 H26 N2 O5	N-{[(2r,3s,4r,5s)-5-(2-anilino-2-oxoethyl)-3,4-dihydroxytetrahydro-2-furanyl]methyl}cyclopentanecarboxamide	46.0064	127025	36.6729	level3	mzCloud	NA	NA	NA	NA	NA	NA	NA	NA	NA	NA
8.418_466.19785	NEG	8.418	466.198	C21 H28 F N3 O5	N-{[(2r,3s,4r,5s)-5-{2-[4-(4-fluorophenyl)-1-piperazinyl]-2-oxoethyl}-3,4-dihydroxytetrahydro-2-furanyl]methyl}cyclopropanecarboxamide	46.0038	109221	55.7795	level3	mzCloud	NA	NA	NA	NA	NA	NA	NA	NA	NA	6.09772e+07
16.106_379.22763	NEG	16.106	379.228	C20 H32 N4 O	N-{[(2r,4s,5r)-5-(3-cyclohexyl-1-methyl-1h-pyrazol-5-yl)-1-azabicyclo[2.2.2]oct-2-yl]methyl}acetamide	35.9772	104507	74.9273	level2	mzCloud	NA	NA	NA	NA	NA	NA	NA	NA	NA	2.6873e+08
17.983_421.25903	NEG	17.983	421.259	C25 H34 N4 O2	N-{[(2r,4s,5r)-5-(3-cyclopentyl-1-methyl-1h-pyrazol-5-yl)-1-azabicyclo[2.2.2]oct-2-yl]methyl}-4-methoxybenzamide	-0.00186639	-4.41991	29.0538	level3	mzCloud	NA	NA	NA	NA	NA	NA	NA	NA	NA	NA
11.355_400.27023	NEG	11.355	400.27	C22 H35 N5 O2	N-{[(2r,4s,5r)-5-(3-cyclopentyl-1-methyl-1h-pyrazol-5-yl)-1-azabicyclo[2.2.2]oct-2-yl]methyl}-4-morpholinecarboxamide	-0.00156547	-3.90119	6.90043	level3	mzCloud	NA	NA	NA	NA	NA	NA	NA	NA	NA	NA
10.274_503.22794	NEG	10.274	503.228	C25 H29 F3 N4 O	N-{[(2r,4s,5r)-5-{2-methyl-6-[4-(trifluoromethyl)phenyl]-4-pyrimidinyl}-1-azabicyclo[2.2.2]oct-2-yl]methyl}cyclobutanecarboxamide	46.0059	100399	17.0405	level3	mzCloud	NA	NA	NA	NA	NA	NA	NA	NA	NA	2.12494e+07
14.084_491.26541	NEG	14.084	491.265	C28 H36 N4 O4	N-{[(2r,4s,5s)-5-{[4-(2-methoxyphenyl)-1-piperazinyl]methyl}-1-azabicyclo[2.2.2]oct-2-yl]methyl}-1,3-benzodioxole-5-carboxamide	-0.00114472	-2.32538	75.1986	level2	mzCloud	NA	NA	NA	NA	NA	NA	NA	NA	NA	1.46762e+07
1.967_344.13498	NEG	1.967	344.135	C16 H19 N5 O4	N1-(2-amino-1-{[(4,6-dimethoxypyrimidin-2-yl)amino]methyl}-2-oxoethyl)benzamide	-0.00144809	-4.19562	26.9888	level3	mzCloud	NA	NA	NA	NA	NA	NA	NA	NA	NA	3.24341e+07
1.892_362.10059	NEG	1.892	362.101	C17 H21 N3 O2 S2	N1-(3-methoxypropyl)-2-{[5-(4-methoxyphenyl)-2-thienyl]methylidene}hydrazine-1-carbothioamide	3.44E-04	0.948307	15.2267	level3	mzCloud	NA	NA	NA	NA	NA	NA	NA	NA	NA	4.76057e+07
4.74_433.13513	NEG	4.74	433.135	C20 H20 F6 N2 O2	N1-[2,2,2-trifluoro-1-(phenethylamino)-1-(trifluoromethyl)ethyl]-2-ethoxybenzamide	-0.000489	-1.12528	33.5427	level3	mzCloud	NA	NA	NA	NA	NA	NA	NA	NA	NA	2.67881e+07
0.847_377.08578	NEG	0.847	377.086	C15 H12 F6 N4 O	N1-[2,2,2-trifluoro-1-(pyrimidin-2-ylamino)-1-(trifluoromethyl)ethyl]-4-methylbenzamide	0.00153138	4.05029	23.8528	level3	mzCloud	NA	NA	NA	NA	NA	NA	NA	NA	NA	4479530353
5.024_315.10834	NEG	5.024	315.108	C15 H18 N4 O5	N1-[3-(1h-imidazol-1-yl)propyl]-2,6-dimethoxy-3-nitrobenzamide	-0.0015393	-4.60693	21.3012	level3	mzCloud	NA	NA	NA	NA	NA	NA	NA	NA	NA	8.66723e+08
4.676_245.12946	NEG	4.676	245.129	C14 H18 N2 O2	N1-[4-(acetylamino)phenyl]-2,2-dimethylcyclopropane-1-carboxamide	-9.55e-05	-0.388173	16.0697	level3	mzCloud	NA	NA	NA	NA	NA	NA	NA	NA	NA	1.36877e+07
5.561_492.13522	NEG	5.561	492.135	C23 H28 Cl N3 O5 S	N1-[4-({[(cyclohexylamino)carbonyl]amino}sulfonyl)phenethyl]-5-chloro-2-methoxybenzamide	-0.00131922	-2.67512	13.0522	level3	mzCloud	NA	NA	NA	NA	NA	NA	NA	NA	NA	3.86965e+07
4.346_503.14041	NEG	4.346	503.14	C26 H24 N4 O5 S	N1-[4-({[4,6-di(4-methoxyphenyl)pyrimidin-2-yl]amino}sulfonyl)phenyl]acetamide	9.48E-04	1.87959	31.7546	level3	mzCloud	NA	NA	NA	NA	NA	NA	NA	NA	NA	4.16101e+07
1.144_417.12473	NEG	1.144	417.125	C18 H20 N4 O3 S	N1-[[2-(2-hydroxybenzylidene)hydrazino](tetrahydro-1h-pyrrol-1-yl)methylidene]benzene-1-sulfonamide	7.11E-04	1.91079	28.287	level3	mzCloud	NA	NA	NA	NA	NA	NA	NA	NA	NA	NA
2.644_386.05823	NEG	2.644	386.058	C18 H14 Cl F4 N O2	N1-{4-[2-chloro-5-(trifluoromethyl)phenoxy]-2-fluorophenyl}-3-methylbut-2-enamide	5.85E-04	1.5115	26.7927	level3	mzCloud	NA	NA	NA	NA	NA	NA	NA	NA	NA	NA
7.626_415.12427	NEG	7.626	415.124	C20 H18 F2 N4 O4	N2-(3-methoxypropyl)-3-[(2,6-difluorobenzoyl)amino]-4-oxo-3,4-dihydroquinazoline-2-carboxamide	0.00193287	4.64487	49.5813	level3	mzCloud	NA	NA	NA	NA	NA	NA	NA	NA	NA	8.11881e+08
3.566_254.06676	NEG	3.566	254.067	C10 H8 F3 N5	N2-[3-(trifluoromethyl)phenyl]-1,3,5-triazine-2,4-diamine	8.54E-04	3.34803	40.1671	level3	mzCloud	NA	NA	NA	NA	NA	NA	NA	NA	NA	NA
9.445_349.11929	NEG	9.445	349.119	C20 H18 N2 O4	N3-(2-morpholinophenyl)-2-oxo-2h-chromene-3-carboxamide	-8.71e-05	-0.248759	74.5892	level2	mzCloud	NA	NA	NA	NA	NA	NA	NA	NA	NA	NA
7.321_623.16296	NEG	7.321	623.163	C28 H32 O16	Narcissoside	0.00120594	1.93207	86.3909	level1	PMDB	NA	NA	NA	NA	NA	Flavonoids	NA	NA	NA	NA
9.977_271.06088	NEG	9.977	271.061	C15 H12 O5	Naringenin chalcone	-0.000314	-1.15472	93.5325	level1	PMDB	NA	NA	NA	NA	NA	Flavonoids	NA	NA	NA	NA
4.827_581.18768	NEG	4.827	581.188	C27 H34 O14	Naringin dihydrochalcone	1.04E-04	0.179176	14.0534	level3	PMDB	NA	NA	NA	NA	NA	Flavonoids	NA	NA	NA	2.84633e+07
10.507_227.12850	NEG	10.507	227.129	C12 H20 O4	Np-000124	-0.000386	-1.6917	72.2337	level2	mzCloud	NA	NA	NA	NA	NA	NA	NA	NA	NA	11924907512
6.844_427.16101	NEG	6.844	427.161	C20 H28 O10	Np-000256	4.05E-05	0.0946642	67.4509	level2	mzCloud	NA	NA	NA	NA	NA	NA	NA	NA	NA	4.15432e+07
12.512_299.05563	NEG	12.512	299.056	C16 H12 O6	Np-000308	-0.000478	-1.59228	67.0532	level2	mzCloud	NA	NA	NA	NA	NA	NA	NA	NA	NA	NA
6.237_753.21954	NEG	6.237	753.22	C34 H42 O19	Np-001216	-0.00520857	-6.9058	32.2574	level3	mzCloud	NA	NA	NA	NA	NA	NA	NA	NA	NA	3.45427e+07
9.797_559.18243	NEG	9.797	559.182	C27 H30 O10	Np-001257	46.0058	89473.5	28.6051	level3	mzCloud	NA	NA	NA	NA	NA	NA	NA	NA	NA	332090207
10.824_570.32855	NEG	10.824	570.329	C28 H47 N O8	Np-002401	46.0057	87574.8	24.8182	level3	mzCloud	NA	NA	NA	NA	NA	NA	NA	NA	NA	NA
6.484_315.18094	NEG	6.484	315.181	C15 H26 O4	Np-002676	46.0051	170274	69.0418	level2	mzCloud	NA	NA	NA	NA	NA	NA	NA	NA	NA	NA
0.864_331.07980	NEG	0.864	331.08	C16 H14 O5	Np-002717	46.003	160802	58.0176	level3	mzCloud	NA	NA	NA	NA	NA	NA	NA	NA	NA	1.48194e+07
6.149_593.15100	NEG	6.149	593.151	C27 H30 O15	Np-003191	18.011	30313.5	59.7625	level3	mzCloud	NA	NA	NA	NA	NA	NA	NA	NA	NA	7.07511e+07
6.596_365.14487	NEG	6.596	365.145	C15 H26 O10	Np-003827	-0.000453	-1.23775	66.3733	level2	mzCloud	NA	NA	NA	NA	NA	NA	NA	NA	NA	NA
12.576_313.07141	NEG	12.576	313.071	C17 H14 O6	Np-004020	-0.00035	-1.11519	61.4121	level2	mzCloud	NA	NA	NA	NA	NA	NA	NA	NA	NA	2.43047e+07
10.187_373.16891	NEG	10.187	373.169	C21 H26 O6	Np-004714	0.00325143	8.68963	62.9629	level2	mzCloud	NA	NA	NA	NA	NA	NA	NA	NA	NA	1.04884e+08
13.145_309.06076	NEG	13.145	309.061	C13 H12 O6	Np-004768	46.0046	174218	44.3847	level3	mzCloud	NA	NA	NA	NA	NA	NA	NA	NA	NA	8.04016e+06
1.179_341.11993	NEG	1.179	341.12	C15 H20 O6	Np-004844	46.0012	155343	53.2937	level3	mzCloud	NA	NA	NA	NA	NA	NA	NA	NA	NA	7.74651e+07
7.859_771.40613	NEG	7.859	771.406	C37 H56 N8 O10	Np-004926	0.00146488	1.8965	43.1854	level3	mzCloud	NA	NA	NA	NA	NA	NA	NA	NA	NA	1.67916e+07
8.699_487.19696	NEG	8.699	487.197	C26 H32 O9	Np-005088	-0.000395	-0.809662	38.697	level3	mzCloud	NA	NA	NA	NA	NA	NA	NA	NA	NA	7.359e+06
5.735_281.13925	NEG	5.735	281.139	C15 H22 O5	Np-005196	-0.000195	-0.692268	84.6957	level2	mzCloud	NA	NA	NA	NA	NA	NA	NA	NA	NA	1.57378e+07
12.226_323.18613	NEG	12.226	323.186	C18 H30 O6	Np-005397	-18.0108	-52631.8	72.7333	level2	mzCloud	NA	NA	NA	NA	NA	NA	NA	NA	NA	NA
2.132_294.11926	NEG	2.132	294.119	C19 H18 O3	Np-005483	1.00094	3403.12	53.1401	level3	mzCloud	NA	NA	NA	NA	NA	NA	NA	NA	NA	NA
8.91_389.18198	NEG	8.91	389.182	C18 H30 O9	Np-005516	2.71E-04	0.693634	55.6797	level3	mzCloud	NA	NA	NA	NA	NA	NA	NA	NA	NA	1.93229e+07
6.512_311.11359	NEG	6.512	311.114	C14 H18 O5	Np-005519	46.0054	172878	68.89	level2	mzCloud	NA	NA	NA	NA	NA	NA	NA	NA	NA	6.66881e+07
7.838_475.08759	NEG	7.838	475.088	C21 H18 O10	Np-005709	46.0049	106966	55.0808	level3	mzCloud	NA	NA	NA	NA	NA	NA	NA	NA	NA	2.42262e+07
9.637_345.17062	NEG	9.637	345.171	C20 H26 O5	Np-005870	-0.000123	-0.356379	30.2821	level3	mzCloud	NA	NA	NA	NA	NA	NA	NA	NA	NA	7.78381e+06
9.776_223.09749	NEG	9.776	223.097	C12 H16 O4	Np-006122	-9.38e-05	-0.418762	43.4425	level3	mzCloud	NA	NA	NA	NA	NA	NA	NA	NA	NA	1.08288e+07
10.929_321.17075	NEG	10.929	321.171	C17 H24 O3	Np-006215	46.0055	166582	75.7863	level2	mzCloud	NA	NA	NA	NA	NA	NA	NA	NA	NA	2.59727e+07
5.3_609.14594	NEG	5.3	609.146	C27 H30 O16	Np-006989	-0.000173	-0.283226	83.5455	level2	mzCloud	NA	NA	NA	NA	NA	NA	NA	NA	NA	9.01062e+07
14.341_885.43732	NEG	14.341	885.437	C27 H29 N3 O3	Np-006998	443.224	1.00001e+06	3.69946	level3	mzCloud	NA	NA	NA	NA	NA	NA	NA	NA	NA	3.97925e+07
5.913_727.24811	NEG	5.913	727.248	C32 H42 O16	Np-007494	46.0081	67436.1	75.9701	level2	mzCloud	NA	NA	NA	NA	NA	NA	NA	NA	NA	2.95914e+07
8.203_669.33337	NEG	8.203	669.333	C29 H52 O14	Np-007551	46.0049	73686.2	36.017	level3	mzCloud	NA	NA	NA	NA	NA	NA	NA	NA	NA	NA
9.95_637.34583	NEG	9.95	637.346	C30 H54 O14	Np-007552	0.00174581	2.73487	9.07423	level3	mzCloud	NA	NA	NA	NA	NA	NA	NA	NA	NA	NA
8.25_725.36169	NEG	8.25	725.362	C32 H56 O15	Np-007553	46.008	67622.9	10.6158	level3	mzCloud	NA	NA	NA	NA	NA	NA	NA	NA	NA	1.59332e+07
7.766_551.17560	NEG	7.766	551.176	C26 H32 O13	Np-008198	-0.00141599	-2.56433	46.9171	level3	mzCloud	NA	NA	NA	NA	NA	NA	NA	NA	NA	1.37073e+07
14.883_783.49255	NEG	14.883	783.493	C42 H72 O13	Np-008247	0.00253838	3.23568	41.9979	level3	mzCloud	NA	NA	NA	NA	NA	NA	NA	NA	NA	NA
5.492_341.12418	NEG	5.492	341.124	C15 H20 O6	Np-009266	46.0056	155358	68.2826	level2	mzCloud	NA	NA	NA	NA	NA	NA	NA	NA	NA	5.90322e+07
5.529_439.21118	NEG	5.529	439.211	C25 H30 O4	Np-009525	-0.00100221	-2.54229	38.1753	level3	mzCloud	NA	NA	NA	NA	NA	NA	NA	NA	NA	1.04591e+07
4.614_345.11914	NEG	4.614	345.119	C15 H22 O9	Np-009911	3.52E-05	0.101683	46.2252	level3	mzCloud	NA	NA	NA	NA	NA	NA	NA	NA	NA	9.76136e+07
9.899_653.26764	NEG	9.899	653.268	C33 H40 N2 O9	Np-010770	46.0015	75626.4	32.869	level3	mzCloud	NA	NA	NA	NA	NA	NA	NA	NA	NA	2.11818e+07
16.693_297.24316	NEG	16.693	297.243	C18 H34 O3	Np-011548	-0.000357	-1.19725	87.9253	level2	mzCloud	NA	NA	NA	NA	NA	NA	NA	NA	NA	1.90778e+08
8.922_1105.54749	NEG	8.922	1105.55	C50 H78 N12 O14	Np-012213	35.9787	33606.9	15.5665	level3	mzCloud	NA	NA	NA	NA	NA	NA	NA	NA	NA	2.32516e+07
9.139_519.14978	NEG	9.139	519.15	C24 H26 O10	Np-012381	46.0045	97024.6	6.85289	level3	mzCloud	NA	NA	NA	NA	NA	NA	NA	NA	NA	8.09062e+06
2.376_167.03485	NEG	2.376	167.035	C8 H8 O4	Np-012551	-0.000131	-0.779184	74.7272	level2	mzCloud	NA	NA	NA	NA	NA	NA	NA	NA	NA	4.16688e+07
16.603_569.33313	NEG	16.603	569.333	C31 H46 N4 O6	Np-012768	-0.00132847	-2.32925	57.8933	level3	mzCloud	NA	NA	NA	NA	NA	NA	NA	NA	NA	7.15419e+07
4.521_485.12967	NEG	4.521	485.13	C21 H26 O13	Np-013513	-0.000395	-0.812035	44.5582	level3	mzCloud	NA	NA	NA	NA	NA	NA	NA	NA	NA	4.23032e+07
8.292_453.17087	NEG	8.292	453.171	C23 H30 O7	Np-013808	35.9787	86032.3	56.5922	level3	mzCloud	NA	NA	NA	NA	NA	NA	NA	NA	NA	NA
4.403_467.21338	NEG	4.403	467.213	C19 H34 O10	Np-014604	46.0052	108962	81.9309	level2	mzCloud	NA	NA	NA	NA	NA	NA	NA	NA	NA	3.18136e+07
10.339_343.15497	NEG	10.339	343.155	C19 H22 O3	Np-014839	46.0054	154299	61.5136	level2	mzCloud	NA	NA	NA	NA	NA	NA	NA	NA	NA	1.15511e+07
5.5_371.13480	NEG	5.5	371.135	C16 H22 O7	Np-014906	46.0056	141062	71.7958	level2	mzCloud	NA	NA	NA	NA	NA	NA	NA	NA	NA	2.00356e+07
5.966_533.12878	NEG	5.966	533.129	C25 H26 O13	Np-014937	-0.00127977	-2.39596	48.3722	level3	mzCloud	NA	NA	NA	NA	NA	NA	NA	NA	NA	2.8143e+07
9.974_575.21356	NEG	9.974	575.214	C28 H34 O10	Np-015226	46.0056	86767.9	37.3279	level3	mzCloud	NA	NA	NA	NA	NA	NA	NA	NA	NA	1.17681e+07
9.164_489.21228	NEG	9.164	489.212	C26 H34 O9	Np-015408	-0.000726	-1.47998	64.4772	level2	mzCloud	NA	NA	NA	NA	NA	NA	NA	NA	NA	1.52401e+07
11.778_531.27972	NEG	11.778	531.28	C25 H42 O9	Np-015723	46.0041	94603.6	40.7954	level3	mzCloud	NA	NA	NA	NA	NA	NA	NA	NA	NA	NA
5.302_455.15549	NEG	5.302	455.155	C21 H28 O11	Np-015825	-0.000398	-0.871946	21.7944	level3	mzCloud	NA	NA	NA	NA	NA	NA	NA	NA	NA	2.76849e+07
6.66_441.17618	NEG	6.66	441.176	C21 H30 O10	Np-015948	-0.000442	-1.00024	71.0376	level2	mzCloud	NA	NA	NA	NA	NA	NA	NA	NA	NA	1.34997e+07
7.843_361.18671	NEG	7.843	361.187	C16 H28 O6	Np-016102	46.0054	145500	55.2322	level3	mzCloud	NA	NA	NA	NA	NA	NA	NA	NA	NA	1.41702e+07
4.785_417.14008	NEG	4.785	417.14	C18 H26 O11	Np-016129	-0.000159	-0.380407	51.0444	level3	mzCloud	NA	NA	NA	NA	NA	NA	NA	NA	NA	1.58457e+07
14.169_389.19678	NEG	14.169	389.197	C22 H30 O6	Np-016354	-0.000185	-0.472897	69.2193	level2	mzCloud	NA	NA	NA	NA	NA	NA	NA	NA	NA	NA
5.281_241.11931	NEG	5.281	241.119	C11 H18 N2 O4	Np-016455	-7.18e-05	-0.296697	82.9757	level2	mzCloud	NA	NA	NA	NA	NA	NA	NA	NA	NA	NA
11.899_325.16544	NEG	11.899	325.165	C16 H24 O4	Np-016516	46.0053	164206	50.2946	level3	mzCloud	NA	NA	NA	NA	NA	NA	NA	NA	NA	NA
7.569_731.33179	NEG	7.569	731.332	C19 H26 O7	Np-016547	366.171	1.00001e+06	41.2042	level3	mzCloud	NA	NA	NA	NA	NA	NA	NA	NA	NA	NA
18.299_350.26978	NEG	18.299	350.27	C20 H35 N O	Np-016582	46.0052	150702	80.4847	level2	mzCloud	NA	NA	NA	NA	NA	NA	NA	NA	NA	6.04803e+07
8.834_259.09735	NEG	8.834	259.097	C15 H16 O4	Np-016721	-0.000231	-0.888779	60.07	level2	mzCloud	NA	NA	NA	NA	NA	NA	NA	NA	NA	6.06499e+06
8.934_463.19724	NEG	8.934	463.197	C23 H32 O8	Np-017624	46.0051	105466	48.1859	level3	mzCloud	NA	NA	NA	NA	NA	NA	NA	NA	NA	2.83415e+07
7.517_565.22937	NEG	7.517	565.229	C27 H36 O10	Np-017628	46.0058	88433.4	52.4299	level3	mzCloud	NA	NA	NA	NA	NA	NA	NA	NA	NA	1.70492e+07
10.704_491.21225	NEG	10.704	491.212	C22 H36 O12	Np-017664	-0.00114989	-2.33614	27.4106	level3	mzCloud	NA	NA	NA	NA	NA	NA	NA	NA	NA	3.04994e+07
6.589_373.15045	NEG	6.589	373.15	C16 H24 O7	Np-017667	46.0055	140196	46.5572	level3	mzCloud	NA	NA	NA	NA	NA	NA	NA	NA	NA	4.23142e+08
9.788_633.36578	NEG	9.788	633.366	C35 H54 O10	Np-017710	0.0013627	2.14811	73.505	level2	mzCloud	NA	NA	NA	NA	NA	NA	NA	NA	NA	1.22193e+07
8.33_812.45532	NEG	8.33	812.455	C42 H68 O15	Np-018079	1.00678	1239.18	75.0569	level2	mzCloud	NA	NA	NA	NA	NA	NA	NA	NA	NA	4.23572e+07
14.477_365.23309	NEG	14.477	365.233	C20 H32 O3	Np-018348	46.0052	143661	66.9277	level2	mzCloud	NA	NA	NA	NA	NA	NA	NA	NA	NA	1.62475e+07
2.482_331.10321	NEG	2.482	331.103	C13 H18 O7	Np-018436	46.0052	160798	44.2687	level3	mzCloud	NA	NA	NA	NA	NA	NA	NA	NA	NA	5.97515e+07
11.648_549.29004	NEG	11.648	549.29	C26 H46 O12	Np-018606	-0.00161089	-2.9273	7.84022	level3	mzCloud	NA	NA	NA	NA	NA	NA	NA	NA	NA	NA
9.007_159.10269	NEG	9.007	159.103	C8 H16 O3	Np-018661	2.40E-05	0.149899	76.611	level2	mzCloud	NA	NA	NA	NA	NA	NA	NA	NA	NA	NA
10.04_215.12869	NEG	10.04	215.129	C11 H20 O4	Np-018716	-0.000194	-0.899613	90.1436	level2	mzCloud	NA	NA	NA	NA	NA	NA	NA	NA	NA	1.24023e+08
5.621_427.18210	NEG	5.621	427.182	C16 H30 O10	Np-018949	46.0055	120375	72.1992	level2	mzCloud	NA	NA	NA	NA	NA	NA	NA	NA	NA	4.48854e+07
17.387_608.31749	NEG	17.387	608.317	C31 H43 N7 O6	Np-018986	-0.0027173	-4.45951	40.0179	level3	mzCloud	NA	NA	NA	NA	NA	NA	NA	NA	NA	2.49956e+07
5.894_363.10889	NEG	5.894	363.109	C18 H20 O8	Np-019016	3.46E-04	0.950106	58.0919	level3	mzCloud	NA	NA	NA	NA	NA	NA	NA	NA	NA	NA
14.917_235.17006	NEG	14.917	235.17	C15 H24 O2	Np-019181	-0.000289	-1.22356	91.5756	level2	mzCloud	NA	NA	NA	NA	NA	NA	NA	NA	NA	4.73227e+07
7.156_201.11311	NEG	7.156	201.113	C10 H18 O4	Np-019374	-0.000119	-0.588296	75.6995	level2	mzCloud	NA	NA	NA	NA	NA	NA	NA	NA	NA	NA
7.572_417.21292	NEG	7.572	417.213	C19 H32 O7	Np-019483	46.0054	123599	78.7851	level2	mzCloud	NA	NA	NA	NA	NA	NA	NA	NA	NA	4.09996e+08
5.062_419.15552	NEG	5.062	419.156	C18 H28 O11	Np-019569	-0.000367	-0.874022	44.2065	level3	mzCloud	NA	NA	NA	NA	NA	NA	NA	NA	NA	8.17888e+07
5.775_373.16132	NEG	5.775	373.161	C8 H13 N O4	Np-019722	187.084	999998	50.2418	level3	mzCloud	NA	NA	NA	NA	NA	NA	NA	NA	NA	1.19697e+07
17.661_433.24374	NEG	17.661	433.244	C21 H38 O9	Np-020033	-0.000562	-1.29421	31.097	level3	mzCloud	NA	NA	NA	NA	NA	NA	NA	NA	NA	NA
2.29_315.07190	NEG	2.29	315.072	C13 H16 O9	Np-020139	-0.000127	-0.402335	87.5197	level2	mzCloud	NA	NA	NA	NA	NA	NA	NA	NA	NA	3753048815
9.686_449.14478	NEG	9.686	449.145	C23 H22 N4 O6	Np-020174	-0.00188224	-4.18132	38.8165	level3	mzCloud	NA	NA	NA	NA	NA	NA	NA	NA	NA	3.96048e+07
9.438_363.14822	NEG	9.438	363.148	C19 H24 O7	Np-020190	0.00329759	9.05552	77.2376	level2	mzCloud	NA	NA	NA	NA	NA	NA	NA	NA	NA	NA
9.099_457.11340	NEG	9.099	457.113	C22 H20 O8	Np-020238	46.0049	111631	40.6604	level3	mzCloud	NA	NA	NA	NA	NA	NA	NA	NA	NA	4.90398e+07
10.465_343.17575	NEG	10.465	343.176	C17 H28 O7	Np-020271	-0.000476	-1.38205	56.6763	level3	mzCloud	NA	NA	NA	NA	NA	NA	NA	NA	NA	7.38834e+06
7.696_463.16022	NEG	7.696	463.16	C12 H12 N2 O3	Np-020292	232.083	999991	68.1325	level2	mzCloud	NA	NA	NA	NA	NA	NA	NA	NA	NA	2.05636e+07
3.088_327.10825	NEG	3.088	327.108	C14 H18 O6	Np-020363	46.0052	163075	65.075	level2	mzCloud	NA	NA	NA	NA	NA	NA	NA	NA	NA	2.98479e+07
9.807_255.12358	NEG	9.807	255.124	C13 H20 O5	Np-020515	-0.000216	-0.843464	53.7101	level3	mzCloud	NA	NA	NA	NA	NA	NA	NA	NA	NA	8.66851e+06
8.18_457.24362	NEG	8.18	457.244	C27 H31 N5 O2	Np-020534	1.00312	2193.83	63.6799	level2	mzCloud	NA	NA	NA	NA	NA	NA	NA	NA	NA	9.49414e+06
15.958_551.25849	NEG	15.958	551.258	C16 H20 O4	Np-020632	276.13	999976	13.9938	level3	mzCloud	NA	NA	NA	NA	NA	NA	NA	NA	NA	2.1831e+07
6.998_397.14008	NEG	6.998	397.14	C20 H26 O6	Np-020642	35.9744	99329.4	64.6268	level2	mzCloud	NA	NA	NA	NA	NA	NA	NA	NA	NA	NA
14.549_647.32953	NEG	14.549	647.33	C16 H24 N2 O5	Np-020655	324.168	999999	19.0636	level3	mzCloud	NA	NA	NA	NA	NA	NA	NA	NA	NA	1.32983e+07
5.222_447.15054	NEG	5.222	447.151	C17 H24 O8	Np-020705	46.0052	129175	32.2808	level3	mzCloud	NA	NA	NA	NA	NA	NA	NA	NA	NA	4.31435e+08
7.941_463.25452	NEG	7.941	463.255	C21 H38 O8	Np-020760	46.0051	109993	89.1835	level2	mzCloud	NA	NA	NA	NA	NA	NA	NA	NA	NA	1.65699e+08
11.783_1279.56775	NEG	11.783	1279.57	C59 H92 O30	Np-020846	0.00768489	6.00116	14.4602	level3	mzCloud	NA	NA	NA	NA	NA	NA	NA	NA	NA	NA
6.58_405.17657	NEG	6.58	405.177	C18 H30 O10	Np-020916	-4.56e-05	-0.112173	33.227	level3	mzCloud	NA	NA	NA	NA	NA	NA	NA	NA	NA	14430248
18.922_471.34714	NEG	18.922	471.347	C30 H48 O4	Np-021023	-0.000846	-1.79051	76.8459	level2	mzCloud	NA	NA	NA	NA	NA	NA	NA	NA	NA	2.6795e+07
8.828_405.17657	NEG	8.828	405.177	C18 H30 O10	Np-021038	-9.98e-05	-0.245755	69.2449	level2	mzCloud	NA	NA	NA	NA	NA	NA	NA	NA	NA	5.54666e+07
10.515_313.16507	NEG	10.515	313.165	C16 H26 O6	Np-021114	-0.000592	-1.88485	46.3817	level3	mzCloud	NA	NA	NA	NA	NA	NA	NA	NA	NA	3.93527e+07
5.863_407.10953	NEG	5.863	407.11	C17 H24 O9	Np-021577	35.9748	96669.5	38.4483	level3	mzCloud	NA	NA	NA	NA	NA	NA	NA	NA	NA	3.04222e+07
2.092_222.07683	NEG	2.092	222.077	C11 H13 N O4	Np-021698	-0.000353	-1.58306	58.7122	level3	mzCloud	NA	NA	NA	NA	NA	NA	NA	NA	NA	1.27866e+08
10.777_213.14937	NEG	10.777	213.149	C12 H22 O3	Np-021797	-0.00025	-1.16524	66.6909	level2	mzCloud	NA	NA	NA	NA	NA	NA	NA	NA	NA	9.08833e+07
19.054_769.44189	NEG	19.054	769.442	C23 H31 N O4	Np-021863	385.224	999996	40.1683	level3	mzCloud	NA	NA	NA	NA	NA	NA	NA	NA	NA	9.23045e+06
11.196_514.30121	NEG	11.196	514.301	C25 H43 N O7	Np-021866	46.0045	98027.2	56.8018	level3	mzCloud	NA	NA	NA	NA	NA	NA	NA	NA	NA	NA
4.912_499.14462	NEG	4.912	499.145	C22 H28 O13	Np-022035	-0.00109121	-2.18175	64.4405	level2	mzCloud	NA	NA	NA	NA	NA	NA	NA	NA	NA	6.95893e+07
15.899_423.21732	NEG	15.899	423.217	C26 H32 O5	Np-022078	-0.000382	-0.899655	54.4327	level3	mzCloud	NA	NA	NA	NA	NA	NA	NA	NA	NA	1.32067e+07
4.408_374.10901	NEG	4.408	374.109	C14 H19 N O8	Np-022221	46.0052	139786	14.8553	level3	mzCloud	NA	NA	NA	NA	NA	NA	NA	NA	NA	NA
8.858_272.09239	NEG	8.858	272.092	C14 H13 N O2	Np-022332	46.005	202581	58.1594	level3	mzCloud	NA	NA	NA	NA	NA	NA	NA	NA	NA	2.97503e+07
15.67_392.18457	NEG	15.67	392.185	C23 H25 N O2	Np-022373	46.0033	132502	36.5801	level3	mzCloud	NA	NA	NA	NA	NA	NA	NA	NA	NA	NA
14.128_455.24095	NEG	14.128	455.241	C27 H36 O6	Np-022407	-0.00296237	-6.49284	56.9322	level3	mzCloud	NA	NA	NA	NA	NA	NA	NA	NA	NA	2.22525e+07
1.206_429.12463	NEG	1.206	429.125	C20 H23 N5 O2 S2	O1-(2-thienylcarbonyl)-2-({5-[4-(tert-butyl)phenyl]-4-methyl-4h-1,2,4-triazol-3-yl}thio)ethanehydroximamide	1.00253	2336.2	30.6327	level3	mzCloud	NA	NA	NA	NA	NA	NA	NA	NA	NA	NA
15.882_277.21704	NEG	15.882	277.217	C18 H30 O2	Oleic acid alkyne	-0.000262	-0.943318	92.192	level2	mzCloud	NA	NA	NA	NA	NA	NA	NA	NA	NA	8.49016e+07
5.892_447.15054	NEG	5.892	447.151	C19 H28 O12	Orcinol gentiobioside	-0.000256	-0.571667	48.636	level3	PMDB	NA	NA	NA	NA	NA	Phenols and derivatives	NA	NA	NA	1.49175e+07
4.263_285.09790	NEG	4.263	285.098	C13 H18 O7	Orcinol glucoside	-7.57e-05	-0.264656	62.8655	level2	PMDB	NA	NA	NA	NA	NA	Phenols and derivatives	NA	NA	NA	5.32775e+07
8.68_477.17590	NEG	8.68	477.176	C24 H30 O10	Oregonin	-0.000717	-1.49932	53.6441	level3	mzCloud	NA	NA	NA	NA	NA	NA	NA	NA	NA	2.93192e+07
11.134_287.22244	NEG	11.134	287.222	C15 H30 O2	Pentadecanoic acid	46.0051	189928	79.1668	level2	mzCloud	NA	NA	NA	NA	NA	NA	NA	NA	NA	8.49362e+08
9.723_533.20166	NEG	9.723	533.202	C30 H46 O8	Periplocymarin	-0.110331	-206.49	23.112	level3	PMDB	NA	NA	NA	NA	NA	Steroids and derivatives	NA	NA	NA	7.50251e+06
7.277_565.19318	NEG	7.277	565.193	C26 H32 O11	Pinoresinol 4-o-glucoside	-6.96e-05	-0.13378	87.3825	level1	PMDB	NA	NA	NA	NA	NA	Phenylpropanoids	NA	NA	NA	6.90167e+07
12.792_387.19391	NEG	12.792	387.194	C20 H32 O5	Prostaglandin d2	35.9762	102140	74.1984	level2	mzCloud	NA	NA	NA	NA	NA	NA	NA	NA	NA	NA
13.46_378.26462	NEG	13.46	378.265	C22 H39 N O5	Prostaglandin e1 ethanolamide	-18.0109	-45335.3	77.9506	level2	mzCloud	NA	NA	NA	NA	NA	NA	NA	NA	NA	1.26139e+08
13.731_355.24857	NEG	13.731	355.249	C20 H36 O5	Prostaglandin f1?	-0.000432	-1.21198	80.5379	level2	mzCloud	NA	NA	NA	NA	NA	NA	NA	NA	NA	NA
13.854_389.20953	NEG	13.854	389.21	C20 H34 O5	Prostaglandin f2?	35.9762	101559	71.6033	level2	mzCloud	NA	NA	NA	NA	NA	NA	NA	NA	NA	NA
11.51_397.22302	NEG	11.51	397.223	C20 H32 O5	Prostaglandin f3a	46.0053	130613	51.3335	level3	mzCloud	NA	NA	NA	NA	NA	NA	NA	NA	NA	NA
16.396_359.22244	NEG	16.396	359.222	C22 H32 O4	Protectin d1	-0.00034	-0.944127	57.9086	level3	mzCloud	NA	NA	NA	NA	NA	NA	NA	NA	NA	NA
12.131_269.08157	NEG	12.131	269.082	C16 H14 O4	Retrochalcone	-0.000359	-1.32809	67.2392	level2	PMDB	NA	NA	NA	NA	NA	Flavonoids	NA	NA	NA	NA
9.222_721.23785	NEG	9.222	721.238	C34 H42 O17	Scrospioside d	0.00293117	4.05844	50.3553	level3	mzCloud	NA	NA	NA	NA	NA	NA	NA	NA	NA	1.02835e+08
6.01_553.15485	NEG	6.01	553.155	C24 H28 O12	Scutellarioside ii	46.004	90531	53.2178	level3	mzCloud	NA	NA	NA	NA	NA	NA	NA	NA	NA	5.77347e+07
6.017_403.12439	NEG	6.017	403.124	C17 H24 O11	Secoxyloganin	-0.000195	-0.482619	76.1184	level1	PMDB	NA	NA	NA	NA	NA	Terpenoids	NA	NA	NA	1.18989e+07
2.985_391.12427	NEG	2.985	391.124	C16 H24 O11	Shanzhiside	-0.000317	-0.808687	59.6334	level3	PMDB	NA	NA	NA	NA	NA	Terpenoids	NA	NA	NA	5.49567e+07
7.566_537.12390	NEG	7.566	537.124	C24 H26 O14	Sibiricaxanthone b	-0.00107718	-2.00171	37.6929	level3	PMDB	NA	NA	NA	NA	NA	Flavonoids	NA	NA	NA	8.76493e+07
16.678_575.28613	NEG	16.678	575.286	C33 H38 F2 N4 O3	Sr144190	0.0022121	3.83852	46.7613	level3	mzCloud	NA	NA	NA	NA	NA	NA	NA	NA	NA	1.54131e+07
9.74_332.22284	NEG	9.74	332.223	C20 H31 N O3	Stearidonoyl glycine	-0.000278	-0.833491	77.0205	level2	mzCloud	NA	NA	NA	NA	NA	NA	NA	NA	NA	4.53317e+06
8.26_681.20697	NEG	8.26	681.207	C31 H38 O17	Tenuifoliside a	0.00334751	4.90685	40.0607	level3	PMDB	NA	NA	NA	NA	NA	Phenylpropanoids	NA	NA	NA	9.20291e+06
15.254_739.42908	NEG	15.254	739.429	C39 H64 O13	Timosaponin a-iii	0.00166206	2.24471	64.9178	level1	PMDB	NA	NA	NA	NA	NA	Steroids and derivatives	NA	NA	NA	9.1642e+07
14.708_919.49438	NEG	14.708	919.494	C45 H76 O19	Timosaponin b ii	0.00358172	3.89106	67.3612	level2	PMDB	NA	NA	NA	NA	NA	Steroids and derivatives	NA	NA	NA	2.81383e+07
13.645_323.22241	NEG	13.645	323.222	C19 H32 O4	Tofa	-0.000371	-1.14308	51.7044	level3	mzCloud	NA	NA	NA	NA	NA	NA	NA	NA	NA	NA
7.578_447.09277	NEG	7.578	447.093	C21 H20 O11	Trifolin	-0.00051	-1.13908	67.8852	level2	mzCloud	NA	NA	NA	NA	NA	NA	NA	NA	NA	1.24344e+08
15.198_901.48346	NEG	15.198	901.483	C45 H76 O19	Trigoneoside xb	-18.0073	-19562.6	75.0958	level2	mzCloud	NA	NA	NA	NA	NA	NA	NA	NA	NA	2.59054e+07
5.917_295.11859	NEG	5.917	295.119	C14 H18 O4	Trolox	46.0054	183933	60.6228	level2	mzCloud	NA	NA	NA	NA	NA	NA	NA	NA	NA	3.67778e+07
5.411_725.19653	NEG	5.411	725.197	C32 H38 O19	Vaccarin	0.00308129	4.24303	79.6662	level1	PMDB	NA	NA	NA	NA	NA	Flavonoids	NA	NA	NA	1.47335e+07
6.691_563.14099	NEG	6.691	563.141	C26 H28 O14	Vicenin iii	3.63E-04	0.642741	79.3735	level1	PMDB	NA	NA	NA	NA	NA	Flavonoids	NA	NA	NA	4.00519e+08
9.003_537.16028	NEG	9.003	537.16	C24 H28 O11	[(1as,1bs,2s,5ar,6s,6as)-2-(beta-d-glucopyranosyloxy)-6-hydroxy-1b,5a,6,6a-tetrahydrooxireno[4,5]cyclopenta[1,2-c]pyran-1a(2h)-yl]methyl (2e)-3-phenylacrylate	46.0044	93473.9	66.6981	level2	mzCloud	NA	NA	NA	NA	NA	NA	NA	NA	NA	3.74229e+08
8.924_551.21210	NEG	8.924	551.212	C27 H36 O12	[7-hydroxy-1-(4-hydroxy-3,5-dimethoxyphenyl)-3-(hydroxymethyl)-6,8-dimethoxy-1,2,3,4-tetrahydro-2-naphthalenyl]methyl pentopyranoside	-0.00130248	-2.35863	47.6871	level3	mzCloud	NA	NA	NA	NA	NA	NA	NA	NA	NA	2.20724e+07
5.492_387.16605	NEG	5.492	387.166	C18 H28 O9	{(1r,2r)-2-[(2z)-5-(hexopyranosyloxy)-2-penten-1-yl]-3-oxocyclopentyl}acetic acid	-9.47e-06	-0.0243897	90.1222	level2	mzCloud	NA	NA	NA	NA	NA	NA	NA	NA	NA	2.16859e+08
5.202_463.18191	NEG	5.202	463.182	C25 H28 N4 O3 S	{(2r,4s,5r)-5-[1-methyl-3-(2-thienyl)-1h-pyrazol-5-yl]-1-azabicyclo[2.2.2]oct-2-yl}methyl (4-acetylphenyl)carbamate	9.79E-04	2.10828	16.0148	level3	mzCloud	NA	NA	NA	NA	NA	NA	NA	NA	NA	6.81682e+07
5.288_421.17136	NEG	5.288	421.171	C23 H26 N4 O2 S	{(2r,4s,5r)-5-[1-methyl-3-(2-thienyl)-1h-pyrazol-5-yl]-1-azabicyclo[2.2.2]oct-2-yl}methyl phenylcarbamate	9.86E-04	2.33587	60.8921	level2	mzCloud	NA	NA	NA	NA	NA	NA	NA	NA	NA	2.68604e+07
11.615_487.25403	NEG	11.615	487.254	C24 H34 N4 O4	{(2r,4s,5r)-5-[3-(3,4-dimethoxyphenyl)-1-methyl-1h-pyrazol-5-yl]-1-azabicyclo[2.2.2]oct-2-yl}methyl isopropylcarbamate	46.0033	104019	67.0272	level2	mzCloud	NA	NA	NA	NA	NA	NA	NA	NA	NA	NA
10.827_487.25433	NEG	10.827	487.254	C24 H34 N4 O4	{(2r,4s,5r)-5-[3-(3,4-dimethoxyphenyl)-1-methyl-1h-pyrazol-5-yl]-1-azabicyclo[2.2.2]oct-2-yl}methyl propylcarbamate	46.0036	104020	60.3923	level2	mzCloud	NA	NA	NA	NA	NA	NA	NA	NA	NA	NA
6.42_497.25964	NEG	6.42	497.26	C26 H33 F N4 O2	{(2r,4s,5r)-5-[6-(4-fluorophenyl)-2-methyl-4-pyrimidinyl]-1-azabicyclo[2.2.2]oct-2-yl}methyl cyclohexylcarbamate	46.0082	101730	55.2357	level3	mzCloud	NA	NA	NA	NA	NA	NA	NA	NA	NA	1.44221e+07
6.244_829.29559	NEG	6.244	829.296	C34 H54 O23	?-d-glucopyranosyl-(1->2)-6-o-[(2e)-2-methyl-2-butenoyl]-a-d-glucopyranosyl ?-d-glucopyranosyl-(1->2)-6-o-[(2e)-2-methyl-2-butenoyl]-d-glucopyranoside	-0.00271753	-3.27293	5.48601	level3	mzCloud	NA	NA	NA	NA	NA	NA	NA	NA	NA	1.17771e+07
18.846_407.27988	NEG	18.846	407.28	C24 H40 O5	?-muricholic acid	-0.000421	-1.0308	53.6063	level3	mzCloud	NA	NA	NA	NA	NA	NA	NA	NA	NA	3.41097e+07
17.418_483.25900	NEG	17.418	483.259	C24 H38 O7	(-)-fusicoplagin a	-0.000936	-2.13541	NA	level4	NA	NA	NA	NA	NA	NA	NA	NA	NA	NA	NA
8.886_343.21204	NEG	8.886	343.212	C18 H32 O6	(10s,13r,16r)-d14-9-phytof[9r,12s]	-0.000576	-1.67276	NA	level4	NA	NA	NA	NA	NA	NA	NA	NA	NA	NA	NA
17.325_393.22803	NEG	17.325	393.228	C22 H34 O6	(13r,16s,19r)-d14-17-neurof[17b,20b]	-0.000235	-0.595193	NA	level4	NA	NA	NA	NA	NA	NA	NA	NA	NA	NA	7.93497e+06
11.361_521.25134	NEG	11.361	521.251	C27 H36 F6 O3	(22e)-26,26,26,27,27,27-hexafluoro-1alpha,25-dihydroxy-22,23-didehydrovitamin d3 / (22e)-26,26,26,27,27,27-hexafluoro-1alpha,25-dihydroxy-22,23-didehydrocholecalciferol	0.00175532	3.36103	NA	level4	NA	NA	NA	NA	NA	NA	NA	NA	NA	NA	NA
15.873_433.29526	NEG	15.873	433.295	C26 H42 O5	(24s)-1alpha,24,25-trihydroxy-22-oxavitamin d3 / (24s)-1alpha,24,25-trihydroxy-22-oxacholecalciferol	-0.000822	-1.89375	NA	level4	NA	NA	NA	NA	NA	NA	NA	NA	NA	NA	1.07423e+07
16.895_656.49017	NEG	16.895	656.49	C37 H71 N O6 S	(2s,3r,4e,8e)-3-hydroxy-2-[methyl(stearoyl)amino]-4,8-octadecadien-1-yl hydrogen sulfate	-0.00275946	-4.1969	NA	level4	NA	NA	NA	NA	NA	NA	NA	NA	NA	NA	4.69624e+07
9.199_505.26471	NEG	9.199	505.265	C24 H42 O11	(3b,9r)-5-megastigmene-3,9-diol 9-[apiosyl-(1->6)-glucoside]	-0.000726	-1.43353	NA	level4	NA	NA	NA	NA	NA	NA	NA	NA	NA	NA	NA
12.373_311.18606	NEG	12.373	311.186	C17 H28 O5	(7z)-14-hydroxy-10,13-dioxoheptadec-7-enoic acid	-0.000334	-1.06888	NA	level4	NA	NA	NA	NA	NA	NA	NA	NA	NA	NA	318018009
11.776_443.26459	NEG	11.776	443.265	C23 H40 O8	1(3)-glyceryl-6-keto-pgf1alpha	-0.000454	-1.02182	NA	level4	NA	NA	NA	NA	NA	NA	NA	NA	NA	NA	NA
13.638_473.27496	NEG	13.638	473.275	C23 H40 O7	1(3)-glyceryl-pgf2alpha	-0.000608	-1.42046	NA	level4	NA	NA	NA	NA	NA	NA	NA	NA	NA	NA	NA
16.446_425.25394	NEG	16.446	425.254	C23 H38 O7	1(3)-glyceryl-pgh2	-0.000539	-1.2643	NA	level4	NA	NA	NA	NA	NA	NA	NA	NA	NA	NA	7.93267e+07
15.411_873.52979	NEG	15.411	873.53	C56 H74 O8	1,3-(8r,9r-epoxy-octadec-13z,15z-dien-4,6-diynoyl)-2-(11e-octadecen-9-ynoyl)-sn-glycerol	-0.00130723	-1.49477	NA	level4	NA	NA	NA	NA	NA	NA	NA	NA	NA	NA	1.56762e+07
12.221_871.51123	NEG	12.221	871.511	C56 H72 O8	1,3-(8r,9r-epoxy-octadec-13z,15z-dien-4,6-diynoyl)-2-(9,12-octadecadiynoyl)-sn-glycerol	-0.00421186	-4.82722	NA	level4	NA	NA	NA	NA	NA	NA	NA	NA	NA	NA	NA
14.972_512.29791	NEG	14.972	512.298	C23 H48 N O9 P	1-(2-methoxy-hexadecanyl)-sn-glycero-3-phosphoserine	-0.00147911	-2.88154	NA	level4	NA	NA	NA	NA	NA	NA	NA	NA	NA	NA	NA
17.388_540.32915	NEG	17.388	540.329	C25 H52 N O9 P	1-(2-methoxy-octadecanyl)-sn-glycero-3-phosphoserine	-0.00153916	-2.84325	NA	level4	NA	NA	NA	NA	NA	NA	NA	NA	NA	NA	7.78376e+08
15.459_440.27997	NEG	15.459	440.28	C20 H44 N O7 P	1-(2-methoxy-tetradecanyl)-sn-glycero-3-phosphoethanolamine	0.00170587	3.86569	NA	level4	NA	NA	NA	NA	NA	NA	NA	NA	NA	NA	3.47341e+07
5.058_449.20236	NEG	5.058	449.202	C23 H37 As O	1-dimethylarsinoyl-(2z,5z, 8z,11z,14z,17z)-heneicosahexaene	-0.0018334	-4.5358	NA	level4	NA	NA	NA	NA	NA	NA	NA	NA	NA	NA	1085081111
7.877_417.21292	NEG	7.877	417.213	C24 H39 As O	1-dimethylarsinoyl-(3z,6z,9z,12z,15z,18z)-docosahexaene	-0.0014894	-3.56126	NA	level4	NA	NA	NA	NA	NA	NA	NA	NA	NA	NA	5.15782e+07
18.263_723.43286	NEG	18.263	723.433	C39 H64 O12	1-hydroxyvitamin d3 cellobioside	3.61E-04	0.498093	NA	level4	NA	NA	NA	NA	NA	NA	NA	NA	NA	NA	5.73786e+07
20.104_399.34760	NEG	20.104	399.348	C24 H48 O4	1-o-(2r-methoxy-4z-eicosenyl)-sn-glycerol	-0.000388	-0.969127	NA	level4	NA	NA	NA	NA	NA	NA	NA	NA	NA	NA	NA
17.745_343.28516	NEG	17.745	343.285	C20 H40 O4	11,12-dihydroxy arachidic acid	-0.000227	-0.65851	NA	level4	NA	NA	NA	NA	NA	NA	NA	NA	NA	NA	NA
20.447_313.27444	NEG	20.447	313.274	C19 H38 O3	11-methoxy-octadecanoic acid	-0.000374	-1.18915	NA	level4	NA	NA	NA	NA	NA	NA	NA	NA	NA	NA	2.90287e+07
13.302_309.35144	NEG	13.302	309.351	C22 H46	11-methylheneicosane	-0.00123432	-3.97706	NA	level4	NA	NA	NA	NA	NA	NA	NA	NA	NA	NA	6.68019e+06
11.667_479.22754	NEG	11.667	479.228	C25 H36 O9	11-oxo-androsterone glucuronide	-0.00111679	-2.3255	NA	level4	NA	NA	NA	NA	NA	NA	NA	NA	NA	NA	1.70776e+07
8.758_323.18600	NEG	8.758	323.186	C18 H28 O5	12-oxo-14,18-dihydroxy-9z,13e,15z-octadecatrienoic acid	-0.000393	-1.21092	NA	level4	NA	NA	NA	NA	NA	NA	NA	NA	NA	NA	NA
4.69_599.22461	NEG	4.69	599.225	C29 H41 Cl O11	12s-acetoxy-punaglandin 2	-0.00185352	-3.08801	NA	level4	NA	NA	NA	NA	NA	NA	NA	NA	NA	NA	3.95102e+07
19.594_371.31631	NEG	19.594	371.316	C22 H44 O4	13,14-dihydroxy-docosanoic acid	-0.000368	-0.989441	NA	level4	NA	NA	NA	NA	NA	NA	NA	NA	NA	NA	3.54631e+07
14.891_339.25354	NEG	14.891	339.254	C20 H36 O4	15s-hpede	-0.000546	-1.60594	NA	level4	NA	NA	NA	NA	NA	NA	NA	NA	NA	NA	NA
15.358_379.24875	NEG	15.358	379.249	C22 H36 O5	16,16-dimethyl-pgd2	-0.000249	-0.653956	NA	level4	NA	NA	NA	NA	NA	NA	NA	NA	NA	NA	NA
15.78_771.48749	NEG	15.78	771.487	C48 H68 O8	19'-hexanoyloxyfucoxanthin	0.00334558	4.3309	NA	level4	NA	NA	NA	NA	NA	NA	NA	NA	NA	NA	NA
18.219_433.28018	NEG	18.219	433.28	C26 H42 O3 S	1alpha,25-dihydroxy-22-thiavitamin d3 / 1alpha,25-dihydroxy-22-thiacholecalciferol	0.00199276	4.58858	NA	level4	NA	NA	NA	NA	NA	NA	NA	NA	NA	NA	NA
10.339_505.21985	NEG	10.339	505.22	C26 H32 F6 O3	1alpha,25-dihydroxy-26,26,26,27,27,27-hexafluoro-16,17,23,23,24,24-hexadehydro-19-norvitamin d3 / 1alpha,25-dihydroxy-26,26,26,27,27,27-hexafluoro-16,17,23,23,24,24-hexadehydro-19-norcholecalciferol	0.0015613	3.0842	NA	level4	NA	NA	NA	NA	NA	NA	NA	NA	NA	NA	NA
15.967_435.25934	NEG	15.967	435.259	C25 H40 O4 S	1alpha-hydroxy-24-methylsulfonyl-25,26,27-trinorvitamin d3 / 1alpha-hydroxy-24-methylsulfonyl-25,26,27-trinorcholecalciferol	0.00188471	4.3201	NA	level4	NA	NA	NA	NA	NA	NA	NA	NA	NA	NA	NA
7.287_217.10803	NEG	7.287	217.108	C10 H18 O5	2-hydroxy-decanedioic acid	-9.73e-05	-0.446043	NA	level4	NA	NA	NA	NA	NA	NA	NA	NA	NA	NA	4.92084e+07
18.119_257.21191	NEG	18.119	257.212	C15 H30 O3	2-hydroxy-pentadecanoic acid	-0.000304	-1.17732	NA	level4	NA	NA	NA	NA	NA	NA	NA	NA	NA	NA	45246193
16.145_299.22226	NEG	16.145	299.222	C17 H32 O4	2-methyl-hexadecanedioic acid	-0.000523	-1.74269	NA	level4	NA	NA	NA	NA	NA	NA	NA	NA	NA	NA	1.01648e+07
6.156_497.22333	NEG	6.156	497.223	C21 H38 O13	2-o-(beta-d-galactopyranosyl-(1->6)-beta-d-galactopyranosyl) 2s-hydroxynonanoic acid	-0.000637	-1.27787	NA	level4	NA	NA	NA	NA	NA	NA	NA	NA	NA	NA	3.30799e+07
11.496_383.20746	NEG	11.496	383.207	C20 H32 O7	20-trihydroxy-leukotriene-b4	-6.8e-05	-0.177073	NA	level4	NA	NA	NA	NA	NA	NA	NA	NA	NA	NA	NA
4.16_447.18704	NEG	4.16	447.187	C24 H37 As O3	22-dimethylarsinoyl-(5z,8z, 11z,14z,17z,20z)-docosahexaenoic acid	-0.00154744	-3.45261	NA	level4	NA	NA	NA	NA	NA	NA	NA	NA	NA	NA	1.04462e+08
10.911_517.21960	NEG	10.911	517.22	C27 H32 F6 O3	26,26,26,27,27,27-hexafluoro-1alpha,25-dihydroxy-16,17,23,23,24,24-hexadehydrovitamin d3 / 26,26,26,27,27,27-hexafluoro-1alpha,25-dihydroxy-16,17,23,23,24,24-hexadehydrocholecalciferol	0.00131716	2.54168	NA	level4	NA	NA	NA	NA	NA	NA	NA	NA	NA	NA	NA
18.965_437.32669	NEG	18.965	437.327	C26 H46 O5	27-nor-cholestane-pentol	-0.000557	-1.27089	NA	level4	NA	NA	NA	NA	NA	NA	NA	NA	NA	NA	NA
16.37_453.32144	NEG	16.37	453.321	C26 H46 O6	27-norcholestanehexol	-0.000721	-1.58629	NA	level4	NA	NA	NA	NA	NA	NA	NA	NA	NA	NA	NA
9.642_491.24969	NEG	9.642	491.25	C27 H40 O6 S	29-demethylgeodisterol-o-sulfite	0.00241195	4.89981	NA	level4	NA	NA	NA	NA	NA	NA	NA	NA	NA	NA	NA
10.445_313.20190	NEG	10.445	313.202	C17 H30 O5	2s-hydroxy-3-(10z-tetradecenoyloxy)-propanoic acid	-0.000143	-0.455025	NA	level4	NA	NA	NA	NA	NA	NA	NA	NA	NA	NA	NA
6.635_1046.38062	NEG	6.635	1046.38	C40 H72 N7 O17 P3 S	2s-pristanoyl-coa	-0.0039317	-3.7538	NA	level4	NA	NA	NA	NA	NA	NA	NA	NA	NA	NA	NA
6.823_407.26492	NEG	6.823	407.265	C10 H20 O4	3,10-dihydroxydecanoic acid	-2.85e-05	-0.139623	NA	level4	NA	NA	NA	NA	NA	NA	NA	NA	NA	NA	1.09589e+07
6.141_431.19202	NEG	6.141	431.192	C24 H34 O6 S	3,12-diketo-4,6-petromyzonene-24-sulfate	0.00220961	4.90798	NA	level4	NA	NA	NA	NA	NA	NA	NA	NA	NA	NA	3.6952e+08
15.585_341.26944	NEG	15.585	341.269	C20 H38 O4	3-acetoxystearic acid	-0.000293	-0.856653	NA	level4	NA	NA	NA	NA	NA	NA	NA	NA	NA	NA	NA
8.553_245.13922	NEG	8.553	245.139	C12 H22 O5	3-hydroxy-dodecanedioic acid	-0.000226	-0.917496	NA	level4	NA	NA	NA	NA	NA	NA	NA	NA	NA	NA	8.1742e+07
13.585_655.44336	NEG	13.585	655.443	C36 H64 O10	3-o-(2-o-(2e-decenoyl)-alpha-l-rhamnopyranosyl)-3-hydroxydecanoic acid	6.88E-04	1.04819	NA	level4	NA	NA	NA	NA	NA	NA	NA	NA	NA	NA	NA
11.337_801.50458	NEG	11.337	801.505	C42 H74 O14	3-o-(2-o-(2e-decenoyl)-alpha-l-rhamnopyranosyl-(1-2)-alpha-l-rhamnopyranosyl)-3-hydroxydecanoic acid	0.00399765	4.98144	NA	level4	NA	NA	NA	NA	NA	NA	NA	NA	NA	NA	NA
5.818_479.24933	NEG	5.818	479.249	C22 H40 O11	3-o-(alpha-l-rhamnopyranosyl-(1-2)-alpha-l-rhamnopyranosyl)-3-hydroxydecanoic acid	-0.000457	-0.950651	NA	level4	NA	NA	NA	NA	NA	NA	NA	NA	NA	NA	1.76122e+07
10.753_557.36938	NEG	10.753	557.369	C30 H54 O9	3-o-alpha-l-rhamnopyranosyl-3-hydroxy-5z-tetradecenoyl-3-hydroxydecanoic acid	-0.000122	-0.217818	NA	level4	NA	NA	NA	NA	NA	NA	NA	NA	NA	NA	1.39633e+07
5.341_333.19168	NEG	5.341	333.192	C16 H30 O7	3-o-alpha-l-rhamnopyranosyl-3-hydroxydecanoic acid	-0.000196	-0.585165	NA	level4	NA	NA	NA	NA	NA	NA	NA	NA	NA	NA	NA
18.349_489.30613	NEG	18.349	489.306	C25 H46 O9	3-o-alpha-l-rhamnopyranosyl-3-hydroxynonanoyl-3-hydroxydecanoic acid	-0.000772	-1.57465	NA	level4	NA	NA	NA	NA	NA	NA	NA	NA	NA	NA	1.45405e+07
10.873_475.29105	NEG	10.873	475.291	C24 H44 O9	3-o-alpha-l-rhamnopyranosyl-3-hydroxyoctanoyl-3-hydroxydecanoic acid	-0.000451	-0.946519	NA	level4	NA	NA	NA	NA	NA	NA	NA	NA	NA	NA	NA
21.827_465.32138	NEG	21.827	465.321	C27 H46 O6	3alpha,7alpha,16alpha,22s-tetrahydroxy-5beta-cholestan-26-oic acid	-0.000782	-1.67636	NA	level4	NA	NA	NA	NA	NA	NA	NA	NA	NA	NA	1.14166e+07
11.748_577.33801	NEG	11.748	577.338	C32 H50 O9	3beta,15alpha,16alpha,24alpha-tetrahydroxy25,26,27-trinor-16,24-cyclo-cycloartane-23-one-3-o-beta-d-xylopyranoside	-0.000194	-0.334704	NA	level4	NA	NA	NA	NA	NA	NA	NA	NA	NA	NA	NA
16.624_435.18079	NEG	16.624	435.181	C26 H28 O6	4,6'-epoxyorotiniflavan-4-ol	-0.000526	-1.20516	NA	level4	NA	NA	NA	NA	NA	NA	NA	NA	NA	NA	9.72554e+06
7.425_145.08711	NEG	7.425	145.087	C7 H14 O3	4-hydroxy enanthoic acid	9.48E-05	0.649148	NA	level4	NA	NA	NA	NA	NA	NA	NA	NA	NA	NA	1.38411e+08
12.655_353.19644	NEG	12.655	353.196	C19 H30 O6	5-hydroperoxy-7-[3,5-epidioxy-2-(2-octenyl)-cyclopentyl]-6-heptenoic acid	-0.00052	-1.4687	NA	level4	NA	NA	NA	NA	NA	NA	NA	NA	NA	NA	8.57671e+06
13.25_237.14941	NEG	13.25	237.149	C14 H22 O3	5-oxo-6e,8z-tetradecadienoic acid	-0.000204	-0.855602	NA	level4	NA	NA	NA	NA	NA	NA	NA	NA	NA	NA	2.0214e+07
5.035_721.20093	NEG	5.035	721.201	C33 H38 O18	6'''-(3-hydroxy-3-methylglutaroyl)isoviolanthin	0.00239042	3.30989	NA	level4	NA	NA	NA	NA	NA	NA	NA	NA	NA	NA	5.30541e+08
9.577_199.13391	NEG	9.577	199.134	C11 H20 O3	6-hydroxy-4-undecanolide	-5.34e-05	-0.266944	NA	level4	NA	NA	NA	NA	NA	NA	NA	NA	NA	NA	3.41285e+07
7.688_537.12347	NEG	7.688	537.123	C24 H26 O14	6-hydroxymyricetin 6,3',5'-trimethyl ether 3-glucoside	-0.00150443	-2.79565	NA	level4	NA	NA	NA	NA	NA	NA	NA	NA	NA	NA	1.35863e+07
5.686_691.19098	NEG	5.686	691.191	C32 H36 O17	6-methoxykaempferol 3,7-bis(3-acetylrhamnoside)	0.00237312	3.42839	NA	level4	NA	NA	NA	NA	NA	NA	NA	NA	NA	NA	2.62447e+08
4.26_649.17883	NEG	4.26	649.179	C30 H34 O16	6-methoxykaempferol 3-rhamnoside-7-(4'''-acetylrhamnoside)	0.00142502	2.19171	NA	level4	NA	NA	NA	NA	NA	NA	NA	NA	NA	NA	2.15089e+07
21.673_543.40393	NEG	21.673	543.404	C34 H56 O5	6alpha,16beta-diacetoxy-hopan-22-ol	-0.00156739	-2.87904	NA	level4	NA	NA	NA	NA	NA	NA	NA	NA	NA	NA	NA
5.905_591.35046	NEG	5.905	591.35	C40 H48 O4	7,8,7',8'-tetradehydroastaxanthin	0.00248066	4.18779	NA	level4	NA	NA	NA	NA	NA	NA	NA	NA	NA	NA	11015190
18.045_463.29053	NEG	18.045	463.291	C27 H44 O4 S	7-dehydrocholesterol-3-sulfate ester	0.00177674	3.82675	NA	level4	NA	NA	NA	NA	NA	NA	NA	NA	NA	NA	4.58868e+07
5.005_723.17889	NEG	5.005	723.179	C32 H36 O19	8-hydroxyluteolin 4'-methyl ether 7-(6'''-acetylallosyl)(1->2)(6''-acetylglucoside)	0.00109219	1.50817	NA	level4	NA	NA	NA	NA	NA	NA	NA	NA	NA	NA	1.15018e+07
6.484_681.16998	NEG	6.484	681.17	C30 H34 O18	8-hydroxyluteolin 4'-methyl ether 7-(6'''-acetylallosyl-(1->2)-glucoside	0.00274572	4.02495	NA	level4	NA	NA	NA	NA	NA	NA	NA	NA	NA	NA	NA
4.245_709.16449	NEG	4.245	709.164	C31 H34 O19	8-hydroxyluteolin 7-[6'''-acetylallosyl-(1->2)-6''-acetylglucoside]	0.00233796	3.29211	NA	level4	NA	NA	NA	NA	NA	NA	NA	NA	NA	NA	1.50365e+07
6.906_667.15222	NEG	6.906	667.152	C29 H32 O18	8-hydroxyluteolin 7-[6'''-acetylallosyl-(1->2)-glucoside]	6.35E-04	0.949699	NA	level4	NA	NA	NA	NA	NA	NA	NA	NA	NA	NA	NA
14.837_325.23792	NEG	14.837	325.238	C19 H34 O4	8-methoxy-13-hydroxy-9,11-octadecadienoic acid	-0.000518	-1.587	NA	level4	NA	NA	NA	NA	NA	NA	NA	NA	NA	NA	NA
0.747_439.08557	NEG	0.747	439.086	C18 H34 Br2 O2	9,10-dibromo-stearic acid	2.59E-04	0.58802	NA	level4	NA	NA	NA	NA	NA	NA	NA	NA	NA	NA	NA
7.313_217.14444	NEG	7.313	217.144	C11 H22 O4	9,9-dimethoxy-nonanoic acid	-9.27e-05	-0.425083	NA	level4	NA	NA	NA	NA	NA	NA	NA	NA	NA	NA	1.42564e+07
10.757_301.20154	NEG	10.757	301.202	C16 H30 O5	9-hydroxy-hexadecan-1,16-dioic acid	-0.000509	-1.68487	NA	level4	NA	NA	NA	NA	NA	NA	NA	NA	NA	NA	4.27776e+07
5.688_737.23224	NEG	5.688	737.232	C34 H42 O18	Acacetin 7-(2g-rhamnosyl)-rutinoside	0.00240134	3.2528	NA	level4	NA	NA	NA	NA	NA	NA	NA	NA	NA	NA	1.99531e+07
6.516_795.23895	NEG	6.516	795.239	C36 H44 O20	Acacetin 7-o-[6''-o-glucosyl-2''-o-(3'''-acetylrhamnosyl)glucoside	0.00363595	4.56638	NA	level4	NA	NA	NA	NA	NA	NA	NA	NA	NA	NA	7.81599e+06
14.901_638.33188	NEG	14.901	638.332	C29 H54 N O12 P	Am-lpe(0:0/18:2(9z,12z))	7.90E-04	1.23543	NA	level4	NA	NA	NA	NA	NA	NA	NA	NA	NA	NA	NA
15.668_614.33282	NEG	15.668	614.333	C27 H54 N O12 P	Am-lpe(16:0/0:0)	0.00173902	2.82612	NA	level4	NA	NA	NA	NA	NA	NA	NA	NA	NA	NA	NA
6.713_677.17535	NEG	6.713	677.175	C31 H34 O17	Apigenin 7-(4'',6''-diacetylalloside)-4'-alloside	0.00303141	4.46993	NA	level4	NA	NA	NA	NA	NA	NA	NA	NA	NA	NA	2.74522e+07
8.468_695.22229	NEG	8.468	695.222	C32 H40 O17	Artemetin 5-glucosyl-(1->4)-rhamnoside	0.00301727	4.33375	NA	level4	NA	NA	NA	NA	NA	NA	NA	NA	NA	NA	3.31019e+07
13.789_467.17053	NEG	13.789	467.171	C26 H28 O8	Artoindonesianin b	-0.000609	-1.30032	NA	level4	NA	NA	NA	NA	NA	NA	NA	NA	NA	NA	5.91812e+06
10.02_719.36780	NEG	10.02	719.368	C38 H56 O13	Arvenin i	0.002983	4.14092	NA	level4	NA	NA	NA	NA	NA	NA	NA	NA	NA	NA	NA
16.564_929.47858	NEG	16.564	929.479	C43 H84 As O14 P	As-pl(14:0/16:0)	0.00438847	4.71634	NA	level4	NA	NA	NA	NA	NA	NA	NA	NA	NA	NA	5.15975e+07
4.345_719.27936	NEG	4.345	719.279	C29 H58 As O13 P	As-pl(16:0/0:0)	0.0035351	4.90793	NA	level4	NA	NA	NA	NA	NA	NA	NA	NA	NA	NA	2.31488e+07
15.502_1041.60425	NEG	15.502	1041.6	C51 H100 As O14 P	As-pl(20:0/18:0)	0.00485938	4.6608	NA	level4	NA	NA	NA	NA	NA	NA	NA	NA	NA	NA	1.97349e+07
10.435_403.23367	NEG	10.435	403.234	C19 H34 O6	Ascr#21	-4.91e-05	-0.137009	NA	level4	NA	NA	NA	NA	NA	NA	NA	NA	NA	NA	NA
5.553_407.19266	NEG	5.553	407.193	C18 H32 O10	Ascr#4	3.38E-04	0.828338	NA	level4	NA	NA	NA	NA	NA	NA	NA	NA	NA	NA	4.10173e+07
6.475_247.15491	NEG	6.475	247.155	C12 H24 O5	Ascr#6.1	-0.00019	-0.765077	NA	level4	NA	NA	NA	NA	NA	NA	NA	NA	NA	NA	1.32285e+07
6.916_273.13419	NEG	6.916	273.134	C13 H22 O6	Ascr#7	-0.000176	-0.641417	NA	level4	NA	NA	NA	NA	NA	NA	NA	NA	NA	NA	1.09217e+08
6.232_247.11829	NEG	6.232	247.118	C11 H20 O6	Ascr#9	-0.000425	-1.71387	NA	level4	NA	NA	NA	NA	NA	NA	NA	NA	NA	NA	1.23185e+07
15.77_757.43365	NEG	15.77	757.434	C46 H62 O9	Astaxanthin glucoside	0.00154816	2.04124	NA	level4	NA	NA	NA	NA	NA	NA	NA	NA	NA	NA	NA
11.283_675.34277	NEG	11.283	675.343	C33 H56 O12 S	Asteriidoside l	8.02E-04	1.1865	NA	level4	NA	NA	NA	NA	NA	NA	NA	NA	NA	NA	NA
8.082_319.17609	NEG	8.082	319.176	C15 H28 O7	Bhas#10	-0.00014	-0.4372	NA	level4	NA	NA	NA	NA	NA	NA	NA	NA	NA	NA	6.3262e+06
8.153_343.21223	NEG	8.153	343.212	C18 H34 O7	Bhas#20	-0.00038	-1.05031	NA	level4	NA	NA	NA	NA	NA	NA	NA	NA	NA	NA	NA
16.249_435.25931	NEG	16.249	435.259	C20 H38 O7	Bhas#24	-0.000579	-1.48286	NA	level4	NA	NA	NA	NA	NA	NA	NA	NA	NA	NA	NA
18.353_463.29056	NEG	18.353	463.291	C22 H42 O7	Bhas#28	-0.000701	-1.67594	NA	level4	NA	NA	NA	NA	NA	NA	NA	NA	NA	NA	NA
18.221_491.32190	NEG	18.221	491.322	C24 H46 O7	Bhas#32	-0.000605	-1.35558	NA	level4	NA	NA	NA	NA	NA	NA	NA	NA	NA	NA	NA
5.715_621.32568	NEG	5.715	621.326	C33 H50 O11	Brainesteroside c	-0.00235188	-3.77911	NA	level4	NA	NA	NA	NA	NA	NA	NA	NA	NA	NA	8.99941e+06
12.123_609.36536	NEG	12.123	609.365	C33 H54 O10	Brainesteroside d	9.35E-04	1.5326	NA	level4	NA	NA	NA	NA	NA	NA	NA	NA	NA	NA	NA
5.801_321.15549	NEG	5.801	321.155	C14 H26 O8	Butyl 3-o-beta-d-glucopyranosyl-butanoate	-3.89e-06	-0.0120729	NA	level4	NA	NA	NA	NA	NA	NA	NA	NA	NA	NA	3.03787e+07
9.974_561.19902	NEG	9.974	561.199	C28 H34 O12	Caohuoside d	0.00126795	2.25532	NA	level4	NA	NA	NA	NA	NA	NA	NA	NA	NA	NA	6.08444e+07
8.328_559.14606	NEG	8.328	559.146	C27 H28 O13	Cassiaoccidentalin a	3.43E-04	0.612545	NA	level4	NA	NA	NA	NA	NA	NA	NA	NA	NA	NA	43957034
1.56_535.14764	NEG	1.56	535.148	C25 H28 O13	Casticin 3'-glucoside	0.00193003	3.59978	NA	level4	NA	NA	NA	NA	NA	NA	NA	NA	NA	NA	2.84159e+07
12.273_1004.53943	NEG	12.273	1004.54	C48 H85 N3 O15 P2	Cdp-dg(18:1(9z)/18:1(9z))	0.00111379	1.10765	NA	level4	NA	NA	NA	NA	NA	NA	NA	NA	NA	NA	NA
4.467_551.19702	NEG	4.467	551.197	C24 H40 O10 S2	Chenodeoxycholic acid disulfate	-0.00199049	-3.60461	NA	level4	NA	NA	NA	NA	NA	NA	NA	NA	NA	NA	1.76485e+07
6.8_753.18286	NEG	6.8	753.183	C40 H34 O15	Chrysoeriol 7-(3'',6''-di-(e)-p-coumaroylglucoside)	3.68E-04	0.487859	NA	level4	NA	NA	NA	NA	NA	NA	NA	NA	NA	NA	1.37315e+07
12.128_243.15987	NEG	12.128	243.16	C13 H24 O4	Cladosporester a	-0.000316	-1.29484	NA	level4	NA	NA	NA	NA	NA	NA	NA	NA	NA	NA	3.14015e+07
15.844_431.27963	NEG	15.844	431.28	C26 H40 O5	Clathroid a	-0.000665	-1.53833	NA	level4	NA	NA	NA	NA	NA	NA	NA	NA	NA	NA	NA
4.923_503.11945	NEG	4.923	503.119	C24 H24 O12	Dalpatein 7-o-glucoside	-5.35e-05	-0.106103	NA	level4	NA	NA	NA	NA	NA	NA	NA	NA	NA	NA	1.2286e+07
14.447_533.29541	NEG	14.447	533.295	C26 H46 O11	Dasc#1	-0.00132519	-2.48022	NA	level4	NA	NA	NA	NA	NA	NA	NA	NA	NA	NA	NA
19.469_477.32126	NEG	19.469	477.321	C28 H46 O6	Daturmeteside a	-0.000904	-1.8895	NA	level4	NA	NA	NA	NA	NA	NA	NA	NA	NA	NA	8.64939e+06
18.58_461.32642	NEG	18.58	461.326	C28 H46 O5	Daturmeteside d	-0.000832	-1.79899	NA	level4	NA	NA	NA	NA	NA	NA	NA	NA	NA	NA	1.18768e+07
22.52_571.43665	NEG	22.52	571.437	C36 H60 O5	Dg(13:0/20:5(5z,8z,11z,14z,17z)/0:0)[iso2]	-0.000153	-0.266685	NA	level4	NA	NA	NA	NA	NA	NA	NA	NA	NA	NA	NA
15.94_699.38391	NEG	15.94	699.384	C31 H58 O14	Dgmg(16:0/0:0)	0.00299281	4.57348	NA	level4	NA	NA	NA	NA	NA	NA	NA	NA	NA	NA	592978386
12.424_673.34698	NEG	12.424	673.347	C33 H54 O14	Dgmg(18:4(6z,9z,12z,15z)/0:0)	0.00290547	4.30855	NA	level4	NA	NA	NA	NA	NA	NA	NA	NA	NA	NA	2.50147e+08
11.927_671.32922	NEG	11.927	671.329	C33 H52 O14	Dgmg(18:5(3z,6z,9z,12z,15z)/0:0)	7.94E-04	1.18141	NA	level4	NA	NA	NA	NA	NA	NA	NA	NA	NA	NA	3.83692e+07
14.416_836.55811	NEG	14.416	836.558	C47 H75 N5 O8	Dideoxymycobactin	0.00381805	4.55853	NA	level4	NA	NA	NA	NA	NA	NA	NA	NA	NA	NA	NA
5.639_461.16611	NEG	5.639	461.166	C20 H30 O12	Diffusoside c	-0.000342	-0.740614	NA	level4	NA	NA	NA	NA	NA	NA	NA	NA	NA	NA	8.70794e+06
9.631_459.29587	NEG	9.631	459.296	C24 H44 O8	Dokdolipid b	-0.000474	-1.02882	NA	level4	NA	NA	NA	NA	NA	NA	NA	NA	NA	NA	1.21709e+07
5.968_559.27606	NEG	5.968	559.276	C31 H44 O7 S	E-petromylidene b	0.00256442	4.57703	NA	level4	NA	NA	NA	NA	NA	NA	NA	NA	NA	NA	6.59699e+06
8.311_499.12390	NEG	8.311	499.124	C25 H24 O11	Epigallocatechin 5,3',5'-trimethyl ether 3-o-gallate	-0.000683	-1.36629	NA	level4	NA	NA	NA	NA	NA	NA	NA	NA	NA	NA	1.37012e+08
6.54_921.30682	NEG	6.54	921.307	C43 H54 O22	Epimedokoreanoside i	0.00342754	3.71625	NA	level4	NA	NA	NA	NA	NA	NA	NA	NA	NA	NA	9.91449e+06
7.497_639.23138	NEG	7.497	639.231	C30 H40 O15	Eruberin b	0.00194071	3.03123	NA	level4	NA	NA	NA	NA	NA	NA	NA	NA	NA	NA	6.50424e+06
4.603_293.12415	NEG	4.603	293.124	C12 H22 O8	Ethyl 3-o-beta-d-glucopyranosyl-butanoate	-2.97e-05	-0.100895	NA	level4	NA	NA	NA	NA	NA	NA	NA	NA	NA	NA	7.29953e+08
6.983_647.30969	NEG	6.983	647.31	C31 H52 O12 S	Evasterioside c	-0.000978	-1.50921	NA	level4	NA	NA	NA	NA	NA	NA	NA	NA	NA	NA	NA
10.697_635.41632	NEG	10.697	635.416	C36 H60 O9	Fasciculic acid b	-0.000136	-0.213331	NA	level4	NA	NA	NA	NA	NA	NA	NA	NA	NA	NA	NA
10.097_655.37140	NEG	10.097	655.371	C34 H56 O12	Fibraurecdyside a	0.00149868	2.28325	NA	level4	NA	NA	NA	NA	NA	NA	NA	NA	NA	NA	5.8397e+07
9.3_345.22809	NEG	9.3	345.228	C18 H34 O6	Floionic acid	-0.000134	-0.387815	NA	level4	NA	NA	NA	NA	NA	NA	NA	NA	NA	NA	NA
12.575_674.37769	NEG	12.575	674.378	C33 H57 N O13	Fumonisin c4	0.00197167	2.91933	NA	level4	NA	NA	NA	NA	NA	NA	NA	NA	NA	NA	NA
10.306_699.43542	NEG	10.306	699.435	C37 H64 O12	Fuscaside b	0.00292431	4.17497	NA	level4	NA	NA	NA	NA	NA	NA	NA	NA	NA	NA	NA
9.466_473.10843	NEG	9.466	473.108	C23 H22 O11	Genistin 6''-o-acetate	-0.000506	-1.06656	NA	level4	NA	NA	NA	NA	NA	NA	NA	NA	NA	NA	5.30359e+07
8.613_511.21759	NEG	8.613	511.218	C25 H36 O11	Gibberellin a2 o-beta-d-glucoside	-0.000895	-1.74673	NA	level4	NA	NA	NA	NA	NA	NA	NA	NA	NA	NA	3.79576e+07
7.899_437.20267	NEG	7.899	437.203	C19 H34 O11	Glas#1	-0.000168	-0.382816	NA	level4	NA	NA	NA	NA	NA	NA	NA	NA	NA	NA	7.09448e+06
9.402_493.26321	NEG	9.402	493.263	C23 H42 O11	Glas#18	-0.00222112	-4.49371	NA	level4	NA	NA	NA	NA	NA	NA	NA	NA	NA	NA	NA
8.567_507.27975	NEG	8.567	507.28	C24 H44 O11	Glas#20	-0.00133065	-2.61791	NA	level4	NA	NA	NA	NA	NA	NA	NA	NA	NA	NA	NA
7.554_521.29578	NEG	7.554	521.296	C25 H46 O11	Glas#22	-0.000959	-1.83606	NA	level4	NA	NA	NA	NA	NA	NA	NA	NA	NA	NA	1.84246e+07
8.76_535.31128	NEG	8.76	535.311	C26 H48 O11	Glas#24	-0.00110611	-2.06241	NA	level4	NA	NA	NA	NA	NA	NA	NA	NA	NA	NA	3.51835e+07
9.885_549.32690	NEG	9.885	549.327	C27 H50 O11	Glas#26	-0.00113117	-2.05543	NA	level4	NA	NA	NA	NA	NA	NA	NA	NA	NA	NA	3.80245e+07
8.806_463.21805	NEG	8.806	463.218	C21 H36 O11	Glas#3	-0.000415	-0.892894	NA	level4	NA	NA	NA	NA	NA	NA	NA	NA	NA	NA	311400637
5.633_803.19208	NEG	5.633	803.192	C33 H40 O23	Gossypetin 3-sophoroside-8-glucoside	0.00331727	4.12495	NA	level4	NA	NA	NA	NA	NA	NA	NA	NA	NA	NA	NA
6.438_525.29095	NEG	6.438	525.291	C28 H46 O7 S	Gracilosulfate d	0.00180694	3.43331	NA	level4	NA	NA	NA	NA	NA	NA	NA	NA	NA	NA	7.55177e+06
14.247_721.36725	NEG	14.247	721.367	C39 H52 N2 O8	Granadaene	-0.00334248	-4.94177	NA	level4	NA	NA	NA	NA	NA	NA	NA	NA	NA	NA	3774639642
5.789_659.22107	NEG	5.789	659.221	C27 H48 O12 S3	Halistanol sulfonic acid c	-0.00244277	-3.69988	NA	level4	NA	NA	NA	NA	NA	NA	NA	NA	NA	NA	1.43517e+07
8.136_645.20520	NEG	8.136	645.205	C26 H46 O12 S3	Halistanol sulfonic acid d	-0.00266185	-4.11915	NA	level4	NA	NA	NA	NA	NA	NA	NA	NA	NA	NA	6.92985e+06
18.304_643.41974	NEG	18.304	643.42	C38 H60 O8	Hellebrigenol-3-(14-hydroxymyristate)	-0.0018032	-2.79814	NA	level4	NA	NA	NA	NA	NA	NA	NA	NA	NA	NA	NA
3.762_697.20184	NEG	3.762	697.202	C31 H38 O18	Isocaviunin 7-o-gentiobioside	0.00330595	4.73492	NA	level4	NA	NA	NA	NA	NA	NA	NA	NA	NA	NA	2.6478e+07
4.819_695.18597	NEG	4.819	695.186	C31 H36 O18	Isomollupentin 7-o-glucoside-2''-o-xyloside	0.00308687	4.43395	NA	level4	NA	NA	NA	NA	NA	NA	NA	NA	NA	NA	8.58999e+07
2.924_827.22833	NEG	2.924	827.228	C36 H44 O22	Isorhamnetin 3-[2''-(4'''-acetylrhamnosyl)-gentiobioside]	0.00318663	3.84751	NA	level4	NA	NA	NA	NA	NA	NA	NA	NA	NA	NA	8.94792e+07
6.275_785.21771	NEG	6.275	785.218	C34 H42 O21	Isorhamnetin 3-glucosyl-(1->2)-[rhamnosyl-(1->6)-galactoside]	0.00313117	3.98256	NA	level4	NA	NA	NA	NA	NA	NA	NA	NA	NA	NA	NA
5.966_799.21307	NEG	5.966	799.213	C38 H40 O19	Isoscoparin 2''-(6-(e)-ferulylglucoside)	0.00397176	4.96336	NA	level4	NA	NA	NA	NA	NA	NA	NA	NA	NA	NA	9.21772e+06
5.655_931.25562	NEG	5.655	931.256	C43 H48 O23	Isovitexin 2''-o-(6'''-(e)-feruloyl)glucoside 4'-o-glucoside	0.00425462	4.56378	NA	level4	NA	NA	NA	NA	NA	NA	NA	NA	NA	NA	9.88934e+06
2.989_667.18890	NEG	2.989	667.189	C30 H36 O17	Jaceidin 7-neohesperidoside	9.31E-04	1.39354	NA	level4	NA	NA	NA	NA	NA	NA	NA	NA	NA	NA	2.0794e+07
5.078_707.18555	NEG	5.078	707.186	C32 H36 O18	Kaempferide 3-rhamnoside-7-(6''-succinylglucoside)	0.00265963	3.75552	NA	level4	NA	NA	NA	NA	NA	NA	NA	NA	NA	NA	1672606213
7.967_637.14197	NEG	7.967	637.142	C28 H30 O17	Kaempferide 5-glucoside-7-glucuronide	9.45E-04	1.48132	NA	level4	NA	NA	NA	NA	NA	NA	NA	NA	NA	NA	NA
9.111_723.19543	NEG	9.111	723.195	C36 H36 O16	Kaempferol 3-(2''-p-coumaryl-rhamnoside)-7-rhamnoside	0.00237652	3.28158	NA	level4	NA	NA	NA	NA	NA	NA	NA	NA	NA	NA	4.08401e+07
6.19_785.19708	NEG	6.19	785.197	C37 H38 O19	Kaempferol 3-(6''-(e)-feruloylglucosyl)-(1->2)-galactoside	0.00363061	4.61792	NA	level4	NA	NA	NA	NA	NA	NA	NA	NA	NA	NA	1.21661e+07
6.27_815.20801	NEG	6.27	815.208	C38 H40 O20	Kaempferol 3-(6''-sinapylglucosyl)-(1->2)-galactoside	0.00399124	4.88996	NA	level4	NA	NA	NA	NA	NA	NA	NA	NA	NA	NA	1.25876e+07
3.854_705.17059	NEG	3.854	705.171	C32 H34 O18	Kaempferol 3-[2''',3''',4'''-triacetyl-alpha-l-arabinopyranosyl-(1->6)-glucoside]	0.00335607	4.75247	NA	level4	NA	NA	NA	NA	NA	NA	NA	NA	NA	NA	2.76892e+08
6.167_977.26117	NEG	6.167	977.261	C44 H50 O25	Kaempferol 3-glucosyl-(1->4)(6'''-sinapylglucosyl)(1->2)-galactoside	0.00432956	4.42576	NA	level4	NA	NA	NA	NA	NA	NA	NA	NA	NA	NA	NA
6.43_623.12714	NEG	6.43	623.127	C27 H28 O17	Kaempferol 3-glucuronide-7-glucoside	0.00176382	2.82603	NA	level4	NA	NA	NA	NA	NA	NA	NA	NA	NA	NA	1.49826e+07
10.257_597.36450	NEG	10.257	597.365	C32 H54 O10	Kurilensoside g	8.10E-05	0.135306	NA	level4	NA	NA	NA	NA	NA	NA	NA	NA	NA	NA	NA
10.409_613.36108	NEG	10.409	613.361	C32 H54 O11	Kurilensoside h	0.00174839	2.84585	NA	level4	NA	NA	NA	NA	NA	NA	NA	NA	NA	NA	NA
12.54_905.47925	NEG	12.54	905.479	C44 H74 O19	Kurilensoside i	0.00409506	4.51752	NA	level4	NA	NA	NA	NA	NA	NA	NA	NA	NA	NA	9.07559e+06
7.504_535.10828	NEG	7.504	535.108	C24 H24 O14	Laricitrin 3-(6''-acetylglucoside)	-0.00105212	-1.96249	NA	level4	NA	NA	NA	NA	NA	NA	NA	NA	NA	NA	1.11324e+07
6.616_629.17413	NEG	6.616	629.174	C27 H34 O17	Leucodelphinidin 3-o-(beta-d-glucopyranosyl-(1->4)-alpha-l-rhamnopyranoside)	0.00181071	2.87332	NA	level4	NA	NA	NA	NA	NA	NA	NA	NA	NA	NA	2.73995e+07
5.082_692.19513	NEG	5.082	692.195	C35 H35 N O14	Licorice glycoside e	-0.00334842	-4.83035	NA	level4	NA	NA	NA	NA	NA	NA	NA	NA	NA	NA	1.15208e+07
14.673_757.43445	NEG	14.673	757.434	C39 H66 O14	Linckoside e	-0.00353151	-4.65625	NA	level4	NA	NA	NA	NA	NA	NA	NA	NA	NA	NA	NA
7.888_473.20251	NEG	7.888	473.203	C21 H32 O9	Lipid_maps_structure_database	-0.000336	-0.783865	NA	level4	NA	NA	NA	NA	NA	NA	NA	NA	NA	NA	6.74368e+07
16.429_767.49921	NEG	16.429	767.499	C39 H76 O12 S	Lmgl05020004	7.35E-04	0.956392	NA	level4	NA	NA	NA	NA	NA	NA	NA	NA	NA	NA	NA
15.467_809.54541	NEG	15.467	809.545	C42 H82 O12 S	Lmgl05020006	-1.16e-05	-0.0142788	NA	level4	NA	NA	NA	NA	NA	NA	NA	NA	NA	NA	2.13074e+07
14.665_759.49347	NEG	14.665	759.493	C44 H73 O8 P	Lmgp04040002	-0.00355962	-4.68061	NA	level4	NA	NA	NA	NA	NA	NA	NA	NA	NA	NA	NA
10.874_801.50464	NEG	10.874	801.505	C46 H75 O9 P	Lmgp04040006	-0.00295485	-3.68199	NA	level4	NA	NA	NA	NA	NA	NA	NA	NA	NA	NA	NA
11.763_803.52051	NEG	11.763	803.521	C46 H77 O9 P	Lmgp04110004	-0.00273577	-3.40045	NA	level4	NA	NA	NA	NA	NA	NA	NA	NA	NA	NA	NA
4.759_696.18787	NEG	4.759	696.188	C31 H37 O18	Lmpk12010387	-0.00284607	-4.08215	NA	level4	NA	NA	NA	NA	NA	NA	NA	NA	NA	NA	1.18155e+07
8.211_475.12390	NEG	8.211	475.124	C23 H24 O11	Lmpk12050066	-0.000683	-1.43515	NA	level4	NA	NA	NA	NA	NA	NA	NA	NA	NA	NA	6.25304e+06
4.852_519.11340	NEG	4.852	519.113	C24 H24 O13	Lmpk12111297	-0.00101057	-1.94295	NA	level4	NA	NA	NA	NA	NA	NA	NA	NA	NA	NA	2.36919e+08
6.37_493.09808	NEG	6.37	493.098	C22 H22 O13	Lmpk12113323	-0.00068	-1.3769	NA	level4	NA	NA	NA	NA	NA	NA	NA	NA	NA	NA	1.20538e+08
6.678_481.09802	NEG	6.678	481.098	C21 H22 O13	Lmpk12120366	-0.000741	-1.53777	NA	level4	NA	NA	NA	NA	NA	NA	NA	NA	NA	NA	1.30996e+07
10.303_493.13431	NEG	10.303	493.134	C23 H26 O12	Lmpk12140098	-0.000841	-1.70293	NA	level4	NA	NA	NA	NA	NA	NA	NA	NA	NA	NA	6.35063e+06
8.53_709.23798	NEG	8.53	709.238	C32 H40 O15	Lmpk12140228	0.00271016	4.08012	NA	level4	NA	NA	NA	NA	NA	NA	NA	NA	NA	NA	59257968
14.744_439.21198	NEG	14.744	439.212	C26 H32 O6	Lmpk12140347	-0.000637	-1.44662	NA	level4	NA	NA	NA	NA	NA	NA	NA	NA	NA	NA	1.67888e+07
7.4_535.18103	NEG	7.4	535.181	C26 H32 O12	Lmpk12140634	-0.00106926	-1.99418	NA	level4	NA	NA	NA	NA	NA	NA	NA	NA	NA	NA	6.66909e+06
8.852_445.15002	NEG	8.852	445.15	C23 H26 O9	Lmpk12140653	-0.000381	-0.854263	NA	level4	NA	NA	NA	NA	NA	NA	NA	NA	NA	NA	7.2535e+06
7.834_827.44684	NEG	7.834	827.447	C42 H68 O16	Lmpr0106150046	0.00337937	4.07914	NA	level4	NA	NA	NA	NA	NA	NA	NA	NA	NA	NA	1.34373e+07
4.343_611.25800	NEG	4.343	611.258	C27 H48 O11 S2	Lmst01010329	0.00146879	2.39896	NA	level4	NA	NA	NA	NA	NA	NA	NA	NA	NA	NA	2.55829e+08
11.991_527.32123	NEG	11.991	527.321	C28 H48 O9	Lmst01031079	-0.00132818	-2.51393	NA	level4	NA	NA	NA	NA	NA	NA	NA	NA	NA	NA	9491953
17.798_531.36743	NEG	17.798	531.367	C32 H52 O6	Lmst01060018	-0.00168089	-3.15733	NA	level4	NA	NA	NA	NA	NA	NA	NA	NA	NA	NA	8.82212e+06
15.986_549.37793	NEG	15.986	549.378	C32 H54 O7	Lmst01060030	-0.0017475	-3.17504	NA	level4	NA	NA	NA	NA	NA	NA	NA	NA	NA	NA	NA
16.325_593.36902	NEG	16.325	593.369	C33 H54 O9	Lmst01080087	-0.000488	-0.820751	NA	level4	NA	NA	NA	NA	NA	NA	NA	NA	NA	NA	1.30137e+07
13.662_577.26801	NEG	13.662	577.268	C30 H42 O11	Lmst01130036	0.00257204	4.4478	NA	level4	NA	NA	NA	NA	NA	NA	NA	NA	NA	NA	7345579441
8.064_457.24384	NEG	8.064	457.244	C27 H40 O5 S	Lmst04030227	0.0019513	4.09713	NA	level4	NA	NA	NA	NA	NA	NA	NA	NA	NA	NA	2.29275e+07
14.891_483.25912	NEG	14.891	483.259	C25 H40 O9	Lmst05010036	-0.000831	-1.71644	NA	level4	NA	NA	NA	NA	NA	NA	NA	NA	NA	NA	NA
5.452_773.37598	NEG	5.452	773.376	C34 H63 O17 P	Lpim1(19:1(9z)/0:0)	0.0029666	3.83094	NA	level4	NA	NA	NA	NA	NA	NA	NA	NA	NA	NA	1.3493e+07
16.907_362.26968	NEG	16.907	362.27	C22 H37 N O3	Ltb4 dimethyl amide	-0.000383	-1.05551	NA	level4	NA	NA	NA	NA	NA	NA	NA	NA	NA	NA	2.6372e+08
7.382_651.15735	NEG	7.382	651.157	C29 H32 O17	Luteolin 7-(6'''-acetylsophoroside)	8.89E-04	1.36311	NA	level4	NA	NA	NA	NA	NA	NA	NA	NA	NA	NA	NA
8.188_529.13416	NEG	8.188	529.134	C26 H26 O12	Luteolin 7-glucoside-4'-(z-2-methyl-2-butenoate)	-0.000994	-1.87511	NA	level4	NA	NA	NA	NA	NA	NA	NA	NA	NA	NA	6.76845e+06
4.915_753.19189	NEG	4.915	753.192	C33 H38 O20	Luteolin 7-glucuronide-3',4'-dirhamnoside	0.00352802	4.67786	NA	level4	NA	NA	NA	NA	NA	NA	NA	NA	NA	NA	NA
5.903_607.13025	NEG	5.903	607.13	C27 H28 O16	Luteolin 7-glucuronide-4'-rhamnoside	-0.000209	-0.343321	NA	level4	NA	NA	NA	NA	NA	NA	NA	NA	NA	NA	7.17359e+06
6.001_607.20319	NEG	6.001	607.203	C29 H36 O14	Matteucinol 7-o-beta-d-apiofuranosyl(1->6)-beta-d-glucopyranoside	-4.28e-05	-0.0703948	NA	level4	NA	NA	NA	NA	NA	NA	NA	NA	NA	NA	5.01985e+06
9.963_475.16022	NEG	9.963	475.16	C24 H28 O10	Matteucinol 7-o-glucoside	-0.000753	-1.58122	NA	level4	NA	NA	NA	NA	NA	NA	NA	NA	NA	NA	8.43013e+06
7.061_499.23267	NEG	7.061	499.233	C28 H36 O8	Melianthusigenin	-0.00107523	-2.14943	NA	level4	NA	NA	NA	NA	NA	NA	NA	NA	NA	NA	NA
17.255_395.24360	NEG	17.255	395.244	C22 H36 O6	Methyl 8-[3,5-epidioxy-2-(3-hydroperoxy-1-pentenyl)-cyclopentyl]-octanoate	-0.000316	-0.796488	NA	level4	NA	NA	NA	NA	NA	NA	NA	NA	NA	NA	1.19547e+08
14.882_341.23297	NEG	14.882	341.233	C19 H34 O5	Methyl 9,12-dihydroxy-13-oxo-10-octadecenoate	-0.000376	-1.09922	NA	level4	NA	NA	NA	NA	NA	NA	NA	NA	NA	NA	NA
4.844_395.19220	NEG	4.844	395.192	C16 H30 O8	Methyl 9-(alpha-d-galactosyloxy)nonanoate	-6.14e-05	-0.175384	NA	level4	NA	NA	NA	NA	NA	NA	NA	NA	NA	NA	1.15564e+08
19.758_487.29041	NEG	19.758	487.29	C25 H44 O9	Mgmg(16:2(7z,10z)/0:0)	-0.000851	-1.74241	NA	level4	NA	NA	NA	NA	NA	NA	NA	NA	NA	NA	NA
15.759_485.27478	NEG	15.759	485.275	C25 H42 O9	Mgmg(16:3(7z,10z,13z)/0:0)	-0.000826	-1.6981	NA	level4	NA	NA	NA	NA	NA	NA	NA	NA	NA	NA	NA
15.508_527.28516	NEG	15.508	527.285	C27 H44 O10	Mgmg(18:4;o/0:0)	-0.00101444	-1.92022	NA	level4	NA	NA	NA	NA	NA	NA	NA	NA	NA	NA	3.25987e+08
14.091_725.41431	NEG	14.091	725.414	C38 H62 O13	Microdiscusoside a	0.00254161	3.49882	NA	level4	NA	NA	NA	NA	NA	NA	NA	NA	NA	NA	2.81948e+07
20.04_369.23950	NEG	20.04	369.24	C19 H34 N2 O5	Mutanamide	6.56E-06	0.0177264	NA	level4	NA	NA	NA	NA	NA	NA	NA	NA	NA	NA	NA
11.259_239.12869	NEG	11.259	239.129	C13 H20 O4	Mycinonic acid iii	-0.00019	-0.790148	NA	level4	NA	NA	NA	NA	NA	NA	NA	NA	NA	NA	1430275452
18.82_390.30096	NEG	18.82	390.301	C24 H41 N O3	N,n-(2,2-dihydroxy-ethyl) arachidonoyl amine	-0.000403	-1.02999	NA	level4	NA	NA	NA	NA	NA	NA	NA	NA	NA	NA	2.10428e+08
16.732_334.23842	NEG	16.732	334.238	C20 H33 N O3	N-(2e,9z-hexadecadienoyl)-homoserine lactone	-0.000348	-1.03888	NA	level4	NA	NA	NA	NA	NA	NA	NA	NA	NA	NA	4.55519e+07
0.883_404.31882	NEG	0.883	404.319	C25 H43 N O3	N-(3,4-dimethoxybenzyl)-hexadecanamide	0.00179968	4.4401	NA	level4	NA	NA	NA	NA	NA	NA	NA	NA	NA	NA	6.18171e+06
13.223_350.23349	NEG	13.223	350.233	C20 H33 N O4	N-(3-oxo-9z-hexadecenoyl)-homoserine lactone	-0.000192	-0.545978	NA	level4	NA	NA	NA	NA	NA	NA	NA	NA	NA	NA	1.63224e+07
13.258_408.27509	NEG	13.258	408.275	C23 H39 N O5	N-(9,12-octadecadienoyl)-glutamic acid	-0.000461	-1.12658	NA	level4	NA	NA	NA	NA	NA	NA	NA	NA	NA	NA	2.01887e+07
17.824_336.25403	NEG	17.824	336.254	C20 H35 N O3	N-(9z-hexadecenoyl)-homoserine lactone	-0.000389	-1.15311	NA	level4	NA	NA	NA	NA	NA	NA	NA	NA	NA	NA	1.16711e+07
17.767_395.29120	NEG	17.767	395.291	C22 H40 N2 O4	N-oleoyl asparagine	-0.000332	-0.838356	NA	level4	NA	NA	NA	NA	NA	NA	NA	NA	NA	NA	1.19852e+07
13.856_384.27512	NEG	13.856	384.275	C21 H39 N O5	N-palmitoyl glutamic acid	-0.000431	-1.11755	NA	level4	NA	NA	NA	NA	NA	NA	NA	NA	NA	NA	1.48399e+07
18.001_342.26468	NEG	18.001	342.265	C19 H37 N O4	N-palmitoyl serine	-0.000303	-0.882463	NA	level4	NA	NA	NA	NA	NA	NA	NA	NA	NA	NA	2.25469e+07
18.52_356.28030	NEG	18.52	356.28	C20 H39 N O4	N-palmitoyl threonine	-0.000328	-0.917985	NA	level4	NA	NA	NA	NA	NA	NA	NA	NA	NA	NA	1.30315e+07
7.257_725.23291	NEG	7.257	725.233	C33 H42 O18	Naringenin 7-o-(2'',6''-di-o-alpha-rhamnopyranosyl)-beta-glucopyranoside	0.00307273	4.23102	NA	level4	NA	NA	NA	NA	NA	NA	NA	NA	NA	NA	1.41655e+07
3.212_665.17352	NEG	3.212	665.174	C30 H34 O17	Naringin 6''-malonate	0.00120036	1.80186	NA	level4	NA	NA	NA	NA	NA	NA	NA	NA	NA	NA	5.02727e+08
8.375_449.18137	NEG	8.375	449.181	C23 H30 O9	Neoglabrescin a	-0.00034	-0.754579	NA	level4	NA	NA	NA	NA	NA	NA	NA	NA	NA	NA	2.16462e+07
16.781_367.28500	NEG	16.781	367.285	C22 H40 O4	Octadecyl fumarate	-0.000379	-1.02991	NA	level4	NA	NA	NA	NA	NA	NA	NA	NA	NA	NA	NA
17.727_634.33490	NEG	17.727	634.335	C30 H54 N O11 P	Ohhdia-pe	-0.00127119	-2.00079	NA	level4	NA	NA	NA	NA	NA	NA	NA	NA	NA	NA	NA
13.152_719.41626	NEG	13.152	719.416	C36 H65 O12 P	Ohoda-pg	0.00217275	3.01594	NA	level4	NA	NA	NA	NA	NA	NA	NA	NA	NA	NA	NA
16.216_632.32000	NEG	16.216	632.32	C30 H52 N O11 P	Okhdia-pe	-0.00052	-0.820853	NA	level4	NA	NA	NA	NA	NA	NA	NA	NA	NA	NA	NA
12.385_717.40125	NEG	12.385	717.401	C36 H63 O12 P	Okoda-pg	0.00280816	3.90887	NA	level4	NA	NA	NA	NA	NA	NA	NA	NA	NA	NA	NA
14.999_562.31465	NEG	14.999	562.315	C27 H50 N O9 P	Oob-pe	-0.000393	-0.698267	NA	level4	NA	NA	NA	NA	NA	NA	NA	NA	NA	NA	8.63302e+07
8.282_489.10260	NEG	8.282	489.103	C23 H22 O12	Orobol 8-c-(6''-acetylglucoside)	-0.00124913	-2.54867	NA	level4	NA	NA	NA	NA	NA	NA	NA	NA	NA	NA	NA
11.941_578.30994	NEG	11.941	578.31	C27 H50 N O10 P	Os-pe	-1.98e-05	-0.0342585	NA	level4	NA	NA	NA	NA	NA	NA	NA	NA	NA	NA	NA
12.628_622.30188	NEG	12.628	622.302	C28 H50 N O12 P	Os-ps	0.00209431	3.36	NA	level4	NA	NA	NA	NA	NA	NA	NA	NA	NA	NA	NA
10.911_923.51831	NEG	10.911	923.518	C52 H76 O14	Oscillol diglycoside/ oacillol bisglycoside/ (oscillaxanthin)	0.0020805	2.25035	NA	level4	NA	NA	NA	NA	NA	NA	NA	NA	NA	NA	NA
10.313_303.18106	NEG	10.313	303.181	C15 H28 O6	Oscr#10	-0.000251	-0.825208	NA	level4	NA	NA	NA	NA	NA	NA	NA	NA	NA	NA	7.41152e+06
9.358_289.16547	NEG	9.358	289.165	C14 H26 O6	Oscr#14	-0.000195	-0.673534	NA	level4	NA	NA	NA	NA	NA	NA	NA	NA	NA	NA	7.05833e+06
19.285_639.40454	NEG	19.285	639.405	C35 H61 O8 P	Pa(14:0/18:4(6z,9z,12z,15z))	0.00141252	2.20564	NA	level4	NA	NA	NA	NA	NA	NA	NA	NA	NA	NA	NA
11.037_393.20441	NEG	11.037	393.204	C18 H35 O7 P	Pa(15:1(9z)/0:0)	-0.000356	-0.904036	NA	level4	NA	NA	NA	NA	NA	NA	NA	NA	NA	NA	NA
12.785_419.22000	NEG	12.785	419.22	C20 H37 O7 P	Pa(17:2(9z,12z)/0:0)	-0.000412	-0.980324	NA	level4	NA	NA	NA	NA	NA	NA	NA	NA	NA	NA	NA
19.305_437.26675	NEG	19.305	437.267	C21 H43 O7 P	Pa(18:0/0:0)	-0.000609	-1.39002	NA	level4	NA	NA	NA	NA	NA	NA	NA	NA	NA	NA	111390173
17.619_461.26559	NEG	17.619	461.266	C23 H43 O7 P	Pa(20:2(11z,14z)/0:0)	-0.00176888	-3.82646	NA	level4	NA	NA	NA	NA	NA	NA	NA	NA	NA	NA	1.38516e+07
16.345_459.25095	NEG	16.345	459.251	C23 H41 O7 P	Pa(20:3(8z,11z,14z)/0:0)	-0.000767	-1.66701	NA	level4	NA	NA	NA	NA	NA	NA	NA	NA	NA	NA	2.6152e+07
16.227_741.38507	NEG	16.227	741.385	C34 H63 O15 P	Pa-pi	0.00189004	2.54589	NA	level4	NA	NA	NA	NA	NA	NA	NA	NA	NA	NA	1.21006e+07
9.676_213.11316	NEG	9.676	213.113	C11 H18 O4	Pantheric acid c	-6.82e-05	-0.318743	NA	level4	NA	NA	NA	NA	NA	NA	NA	NA	NA	NA	1.11626e+08
13.694_450.26178	NEG	13.694	450.262	C21 H42 N O7 P	Pe(0:0/16:1(9z))	-0.000833	-1.84489	NA	level4	NA	NA	NA	NA	NA	NA	NA	NA	NA	NA	NA
17.463_506.32419	NEG	17.463	506.324	C25 H50 N O7 P	Pe(0:0/20:1(11z))	-0.00102434	-2.01907	NA	level4	NA	NA	NA	NA	NA	NA	NA	NA	NA	NA	NA
15.994_504.30853	NEG	15.994	504.309	C25 H48 N O7 P	Pe(0:0/20:2(11z,14z))	-0.0010298	-2.03792	NA	level4	NA	NA	NA	NA	NA	NA	NA	NA	NA	NA	NA
14.112_516.27197	NEG	14.112	516.272	C25 H44 N O8 P	Pe(0:0/20:4;o)	-0.00116234	-2.24702	NA	level4	NA	NA	NA	NA	NA	NA	NA	NA	NA	NA	NA
12.271_532.26703	NEG	12.271	532.267	C25 H44 N O9 P	Pe(0:0/20:4;o2)	-0.00106278	-1.99293	NA	level4	NA	NA	NA	NA	NA	NA	NA	NA	NA	NA	NA
10.926_548.26160	NEG	10.926	548.262	C25 H44 N O10 P	Pe(0:0/pge2)	-0.00140951	-2.56615	NA	level4	NA	NA	NA	NA	NA	NA	NA	NA	NA	NA	NA
17.552_668.42986	NEG	17.552	668.43	C36 H64 N O8 P	Pe(13:0/18:4(6z,9z,12z,15z))	1.78E-04	0.26547	NA	level4	NA	NA	NA	NA	NA	NA	NA	NA	NA	NA	NA
20.497_694.44800	NEG	20.497	694.448	C38 H66 N O8 P	Pe(13:0/20:5(5z,8z,11z,14z,17z))	0.0026704	3.8398	NA	level4	NA	NA	NA	NA	NA	NA	NA	NA	NA	NA	NA
14.039_438.26233	NEG	14.039	438.262	C20 H42 N O7 P	Pe(15:0/0:0)	-0.000283	-0.644771	NA	level4	NA	NA	NA	NA	NA	NA	NA	NA	NA	NA	NA
14.586_464.27753	NEG	14.586	464.278	C22 H44 N O7 P	Pe(17:1(9z)/0:0)	-0.000734	-1.57715	NA	level4	NA	NA	NA	NA	NA	NA	NA	NA	NA	NA	NA
15.415_478.29306	NEG	15.415	478.293	C23 H46 N O7 P	Pe(18:1(9z)/0:0)	-0.000852	-1.77817	NA	level4	NA	NA	NA	NA	NA	NA	NA	NA	NA	NA	1.74281e+08
14.153_476.27750	NEG	14.153	476.277	C23 H44 N O7 P	Pe(18:2(9z,12z)/0:0)	-0.000676	-1.41557	NA	level4	NA	NA	NA	NA	NA	NA	NA	NA	NA	NA	NA
13.045_474.26163	NEG	13.045	474.262	C23 H42 N O7 P	Pe(18:3(6z,9z,12z)/0:0)	-0.000985	-2.07279	NA	level4	NA	NA	NA	NA	NA	NA	NA	NA	NA	NA	NA
17.13_758.47381	NEG	17.13	758.474	C43 H70 N O8 P	Pe(18:3(6z,9z,12z)/20:5(5z,8z,11z,14z,17z))	-0.00282087	-3.71419	NA	level4	NA	NA	NA	NA	NA	NA	NA	NA	NA	NA	NA
14.932_502.29269	NEG	14.932	502.293	C25 H46 N O7 P	Pe(20:3(8z,11z,14z)/0:0)	-0.00121836	-2.42073	NA	level4	NA	NA	NA	NA	NA	NA	NA	NA	NA	NA	NA
12.092_671.47406	NEG	12.092	671.474	C36 H69 N2 O7 P	Pe-cer(d14:2(4e,6e)/20:1(11z)(2oh))	-0.00290208	-4.31546	NA	level4	NA	NA	NA	NA	NA	NA	NA	NA	NA	NA	NA
19.508_521.34590	NEG	19.508	521.346	C30 H50 O7	Penicisteroid f	-0.00247939	-4.74656	NA	level4	NA	NA	NA	NA	NA	NA	NA	NA	NA	NA	1.43246e+07
14.13_271.19104	NEG	14.13	271.191	C15 H28 O4	Pentadecanedioic acid	-0.000443	-1.62591	NA	level4	NA	NA	NA	NA	NA	NA	NA	NA	NA	NA	2.70285e+07
16.524_687.42749	NEG	16.524	687.427	C36 H65 O10 P	Pg(12:0/18:3(6z,9z,12z))	0.00323241	4.69533	NA	level4	NA	NA	NA	NA	NA	NA	NA	NA	NA	NA	NA
16.228_685.41132	NEG	16.228	685.411	C36 H63 O10 P	Pg(12:0/18:4(6z,9z,12z,15z))	0.00270816	3.94536	NA	level4	NA	NA	NA	NA	NA	NA	NA	NA	NA	NA	NA
18.49_717.47351	NEG	18.49	717.474	C38 H71 O10 P	Pg(12:0/20:2(11z,14z))	0.00230274	3.20503	NA	level4	NA	NA	NA	NA	NA	NA	NA	NA	NA	NA	NA
17.408_699.42712	NEG	17.408	699.427	C37 H65 O10 P	Pg(13:0/18:4(6z,9z,12z,15z))	0.0028662	4.09205	NA	level4	NA	NA	NA	NA	NA	NA	NA	NA	NA	NA	NA
8.755_453.22565	NEG	8.755	453.226	C20 H39 O9 P	Pg(14:1(9z)/0:0)	-0.000245	-0.540399	NA	level4	NA	NA	NA	NA	NA	NA	NA	NA	NA	NA	6.42363e+06
15.034_469.25674	NEG	15.034	469.257	C21 H43 O9 P	Pg(15:0/0:0)	-0.000448	-0.953028	NA	level4	NA	NA	NA	NA	NA	NA	NA	NA	NA	NA	4.64269e+07
10.395_467.24131	NEG	10.395	467.241	C21 H41 O9 P	Pg(15:1(9z)/0:0)	-0.00023	-0.490867	NA	level4	NA	NA	NA	NA	NA	NA	NA	NA	NA	NA	NA
20.283_725.44208	NEG	20.283	725.442	C39 H67 O10 P	Pg(15:1(9z)/18:4(6z,9z,12z,15z))	0.00216976	2.98681	NA	level4	NA	NA	NA	NA	NA	NA	NA	NA	NA	NA	NA
15.94_483.27216	NEG	15.94	483.272	C22 H45 O9 P	Pg(16:0/0:0)	-0.000685	-1.41528	NA	level4	NA	NA	NA	NA	NA	NA	NA	NA	NA	NA	1785693193
15.411_481.25653	NEG	15.411	481.257	C22 H43 O9 P	Pg(16:1(9z)/0:0)	-0.000643	-1.3338	NA	level4	NA	NA	NA	NA	NA	NA	NA	NA	NA	NA	2719886009
16.998_497.28751	NEG	16.998	497.288	C23 H47 O9 P	Pg(17:0/0:0)	-0.000987	-1.9799	NA	level4	NA	NA	NA	NA	NA	NA	NA	NA	NA	NA	1.6294e+07
16.44_495.27182	NEG	16.44	495.272	C23 H45 O9 P	Pg(17:1(9z)/0:0)	-0.00102255	-2.06043	NA	level4	NA	NA	NA	NA	NA	NA	NA	NA	NA	NA	1.71842e+07
18.056_511.30286	NEG	18.056	511.303	C24 H49 O9 P	Pg(18:0/0:0)	-0.0012863	-2.51077	NA	level4	NA	NA	NA	NA	NA	NA	NA	NA	NA	NA	2.09081e+07
9.944_821.52985	NEG	9.944	821.53	C46 H79 O10 P	Pg(18:0/22:6(4z,7z,10z,13z,16z,19z))	-0.00396205	-4.81684	NA	level4	NA	NA	NA	NA	NA	NA	NA	NA	NA	NA	NA
16.3_509.28746	NEG	16.3	509.287	C24 H47 O9 P	Pg(18:1(9z)/0:0)	-0.00103161	-2.02159	NA	level4	NA	NA	NA	NA	NA	NA	NA	NA	NA	NA	5.47434e+08
15.093_507.27185	NEG	15.093	507.272	C24 H45 O9 P	Pg(18:2(9z,12z)/0:0)	-0.000997	-1.96123	NA	level4	NA	NA	NA	NA	NA	NA	NA	NA	NA	NA	4.21726e+08
9.838_817.49890	NEG	9.838	817.499	C46 H75 O10 P	Pg(18:2(9z,12z)/22:6(4z,7z,10z,13z,16z,19z))	-0.00360675	-4.40649	NA	level4	NA	NA	NA	NA	NA	NA	NA	NA	NA	NA	NA
14.149_505.25637	NEG	14.149	505.256	C24 H43 O9 P	Pg(18:3(6z,9z,12z)/0:0)	-0.000822	-1.62381	NA	level4	NA	NA	NA	NA	NA	NA	NA	NA	NA	NA	2.2467e+08
16.256_537.31854	NEG	16.256	537.319	C26 H51 O9 P	Pg(20:1(11z)/0:0)	-0.00125032	-2.3226	NA	level4	NA	NA	NA	NA	NA	NA	NA	NA	NA	NA	1.23206e+07
12.373_841.49982	NEG	12.373	841.5	C48 H75 O10 P	Pg(20:4(5z,8z,11z,14z)/22:6(4z,7z,10z,13z,16z,19z))	-0.00269123	-3.1943	NA	level4	NA	NA	NA	NA	NA	NA	NA	NA	NA	NA	1.14545e+07
17.769_869.53143	NEG	17.769	869.531	C50 H79 O10 P	Pg(22:6(4z,7z,10z,13z,16z,19z)/22:4(7z,10z,13z,16z))	-0.00237514	-2.72834	NA	level4	NA	NA	NA	NA	NA	NA	NA	NA	NA	NA	1.47122e+08
17.201_865.50352	NEG	17.201	865.504	C50 H75 O10 P	Pg(22:6(4z,7z,10z,13z,16z,19z)/22:6(4z,7z,10z,13z,16z,19z))	0.00101525	1.17165	NA	level4	NA	NA	NA	NA	NA	NA	NA	NA	NA	NA	1.48543e+08
13.495_497.25146	NEG	13.495	497.251	C22 H43 O10 P	Pg(8:0/8:0)	-0.000642	-1.28912	NA	level4	NA	NA	NA	NA	NA	NA	NA	NA	NA	NA	7.28636e+07
21.517_677.47736	NEG	21.517	677.477	C36 H71 O9 P	Pg(o-16:0/14:1(9z))	0.00106256	1.56608	NA	level4	NA	NA	NA	NA	NA	NA	NA	NA	NA	NA	NA
10.112_777.50531	NEG	10.112	777.505	C44 H75 O9 P	Pg(p-16:0/22:6(4z,7z,10z,13z,16z,19z))	-0.00228346	-2.9331	NA	level4	NA	NA	NA	NA	NA	NA	NA	NA	NA	NA	NA
10.002_833.56628	NEG	10.002	833.566	C48 H83 O9 P	Pg(p-20:0/22:6(4z,7z,10z,13z,16z,19z))	-0.00390958	-4.6845	NA	level4	NA	NA	NA	NA	NA	NA	NA	NA	NA	NA	1.16427e+07
12.107_523.26660	NEG	12.107	523.267	C24 H45 O10 P	Pg-pa	-0.00115566	-2.2043	NA	level4	NA	NA	NA	NA	NA	NA	NA	NA	NA	NA	1.74509e+07
15.17_597.30425	NEG	15.17	597.304	C27 H51 O12 P	Pg-pg	-0.00029	-0.485148	NA	level4	NA	NA	NA	NA	NA	NA	NA	NA	NA	NA	5.10735e+07
14.388_424.26996	NEG	14.388	424.27	C23 H39 N O6	Pgd2-dihydroxypropanylamine	-0.000503	-1.18192	NA	level4	NA	NA	NA	NA	NA	NA	NA	NA	NA	NA	NA
13.015_394.25964	NEG	13.015	394.26	C22 H37 N O5	Pge2-ea	-0.000253	-0.639884	NA	level4	NA	NA	NA	NA	NA	NA	NA	NA	NA	NA	2.98184e+07
17.491_380.28076	NEG	17.491	380.281	C22 H39 N O4	Pgf2alpha dimethyl amide	1.30E-04	0.340369	NA	level4	NA	NA	NA	NA	NA	NA	NA	NA	NA	NA	1.52979e+07
16.676_395.28006	NEG	16.676	395.28	C23 H40 O5	Pgf2alpha isopropyl ester	-0.00024	-0.604973	NA	level4	NA	NA	NA	NA	NA	NA	NA	NA	NA	NA	NA
14.785_392.28030	NEG	14.785	392.28	C23 H39 N O4	Pgh2-ea	-0.000328	-0.833956	NA	level4	NA	NA	NA	NA	NA	NA	NA	NA	NA	NA	9.59943e+07
10.163_652.30946	NEG	10.163	652.309	C29 H52 N O13 P	Phhdia-ps	-0.000894	-1.36837	NA	level4	NA	NA	NA	NA	NA	NA	NA	NA	NA	NA	NA
14.366_666.32684	NEG	14.366	666.327	C30 H54 N O13 P	Phodia-ps	8.43E-04	1.26319	NA	level4	NA	NA	NA	NA	NA	NA	NA	NA	NA	NA	NA
13.814_606.34302	NEG	13.814	606.343	C29 H54 N O10 P	Phooa-pe	0.00176109	2.89963	NA	level4	NA	NA	NA	NA	NA	NA	NA	NA	NA	NA	1.55068e+07
12.701_773.42847	NEG	12.701	773.428	C39 H67 O13 P	Pi(12:0/18:4(6z,9z,12z,15z))	0.00381512	4.92634	NA	level4	NA	NA	NA	NA	NA	NA	NA	NA	NA	NA	NA
8.62_813.45831	NEG	8.62	813.458	C42 H71 O13 P	Pi(13:0/20:5(5z,8z,11z,14z,17z))	0.00236119	2.89907	NA	level4	NA	NA	NA	NA	NA	NA	NA	NA	NA	NA	1.75741e+07
12.367_791.47461	NEG	12.367	791.475	C40 H73 O13 P	Pi(14:1(9z)/17:1(9z))	0.00300752	3.79507	NA	level4	NA	NA	NA	NA	NA	NA	NA	NA	NA	NA	NA
16.51_801.45941	NEG	16.51	801.459	C41 H71 O13 P	Pi(14:1(9z)/18:3(6z,9z,12z))	0.00345982	4.3115	NA	level4	NA	NA	NA	NA	NA	NA	NA	NA	NA	NA	NA
14.022_557.27343	NEG	14.022	557.273	C24 H47 O12 P	Pi(15:0/0:0)	1.98E-04	0.355112	NA	level4	NA	NA	NA	NA	NA	NA	NA	NA	NA	NA	1.2789e+07
17.016_867.50031	NEG	17.016	867.5	C46 H77 O13 P	Pi(15:0/22:6(4z,7z,10z,13z,16z,19z))	-0.0025968	-2.98995	NA	level4	NA	NA	NA	NA	NA	NA	NA	NA	NA	NA	2.29512e+07
9.242_555.25903	NEG	9.242	555.259	C24 H45 O12 P	Pi(15:1(9z)/0:0)	8.35E-04	1.50148	NA	level4	NA	NA	NA	NA	NA	NA	NA	NA	NA	NA	NA
14.809_571.28845	NEG	14.809	571.288	C25 H49 O12 P	Pi(16:0/0:0)	-0.000436	-0.762645	NA	level4	NA	NA	NA	NA	NA	NA	NA	NA	NA	NA	3.02588e+08
10.848_847.49481	NEG	10.848	847.495	C43 H77 O14 P	Pi(16:0/18:3;o)	-0.00300457	-3.54101	NA	level4	NA	NA	NA	NA	NA	NA	NA	NA	NA	NA	NA
9.084_893.51550	NEG	9.084	893.515	C48 H79 O13 P	Pi(17:1(9z)/22:6(4z,7z,10z,13z,16z,19z))	-0.00304911	-3.40863	NA	level4	NA	NA	NA	NA	NA	NA	NA	NA	NA	NA	NA
18.184_793.49066	NEG	18.184	793.491	C40 H75 O13 P	Pi(18:1(9z)/13:0)	0.0034097	4.29166	NA	level4	NA	NA	NA	NA	NA	NA	NA	NA	NA	NA	5.0711e+07
16.947_879.50031	NEG	16.947	879.5	C47 H77 O13 P	Pi(18:2(9z,12z)/20:5(5z,8z,11z,14z,17z))	-0.0025968	-2.9492	NA	level4	NA	NA	NA	NA	NA	NA	NA	NA	NA	NA	2.77477e+07
13.337_593.27268	NEG	13.337	593.273	C27 H47 O12 P	Pi(18:3(6z,9z,12z)/0:0)	-0.000545	-0.917074	NA	level4	NA	NA	NA	NA	NA	NA	NA	NA	NA	NA	1854130700
16.879_885.48932	NEG	16.879	885.489	C49 H77 O13 P	Pi(18:3(6z,9z,12z)/22:6(4z,7z,10z,13z,16z,19z))	-0.00299903	-3.31564	NA	level4	NA	NA	NA	NA	NA	NA	NA	NA	NA	NA	297609859
6.185_611.32019	NEG	6.185	611.32	C28 H53 O12 P	Pi(19:1(9z)/0:0)	3.77E-06	0.00615633	NA	level4	NA	NA	NA	NA	NA	NA	NA	NA	NA	NA	3.76291e+07
16.884_815.47516	NEG	16.884	815.475	C42 H73 O13 P	Pi(20:4(5z,8z,11z,14z)/13:0)	0.00355683	4.35631	NA	level4	NA	NA	NA	NA	NA	NA	NA	NA	NA	NA	NA
17.56_841.48578	NEG	17.56	841.486	C44 H75 O13 P	Pi(20:5(5z,8z,11z,14z,17z)/15:0)	-0.00147311	-1.74851	NA	level4	NA	NA	NA	NA	NA	NA	NA	NA	NA	NA	7.84669e+06
16.887_651.35248	NEG	16.887	651.352	C31 H57 O12 P	Pi(22:2(13z,16z)/0:0)	9.91E-04	1.51948	NA	level4	NA	NA	NA	NA	NA	NA	NA	NA	NA	NA	1.61791e+07
9.25_891.49988	NEG	9.25	891.5	C48 H77 O13 P	Pi(22:6(4z,7z,10z,13z,16z,19z)/17:2(9z,12z))	-0.00302405	-3.38825	NA	level4	NA	NA	NA	NA	NA	NA	NA	NA	NA	NA	NA
15.005_901.48511	NEG	15.005	901.485	C49 H75 O13 P	Pi(22:6(4z,7z,10z,13z,16z,19z)/18:4(6z,9z,12z,15z))	-0.0021445	-2.37619	NA	level4	NA	NA	NA	NA	NA	NA	NA	NA	NA	NA	3.78845e+07
15.456_995.57599	NEG	15.456	995.576	C49 H89 O18 P	Pim1(18:0/16:2(9z,12z))	0.00461343	4.62927	NA	level4	NA	NA	NA	NA	NA	NA	NA	NA	NA	NA	1.25824e+08
15.121_1185.65784	NEG	15.121	1185.66	C57 H103 O23 P	Pim2(18:1(9z)/18:1(9z))	0.00233815	1.97036	NA	level4	NA	NA	NA	NA	NA	NA	NA	NA	NA	NA	7.58862e+06
10.651_650.29565	NEG	10.651	650.296	C29 H50 N O13 P	Pkhdia-ps	9.54E-04	1.46495	NA	level4	NA	NA	NA	NA	NA	NA	NA	NA	NA	NA	NA
9.608_691.38593	NEG	9.608	691.386	C34 H61 O12 P	Pkoda-pg	0.00313839	4.53269	NA	level4	NA	NA	NA	NA	NA	NA	NA	NA	NA	NA	NA
13.57_664.31134	NEG	13.57	664.311	C30 H52 N O13 P	Pkodia-ps	9.90E-04	1.48816	NA	level4	NA	NA	NA	NA	NA	NA	NA	NA	NA	NA	NA
13.82_634.30066	NEG	13.82	634.301	C29 H50 N O12 P	Pkoha-ps	8.74E-04	1.3751	NA	level4	NA	NA	NA	NA	NA	NA	NA	NA	NA	NA	NA
6.709_648.31531	NEG	6.709	648.315	C30 H52 N O12 P	Pkooa-ps	-0.000128	-0.197148	NA	level4	NA	NA	NA	NA	NA	NA	NA	NA	NA	NA	1.68481e+07
8.045_509.16550	NEG	8.045	509.166	C24 H30 O12	Plumerubroside	-0.000953	-1.86729	NA	level4	NA	NA	NA	NA	NA	NA	NA	NA	NA	NA	2.75224e+07
10.222_580.28931	NEG	10.222	580.289	C26 H48 N O11 P	Pob-ps	8.57E-05	0.147482	NA	level4	NA	NA	NA	NA	NA	NA	NA	NA	NA	NA	NA
11.159_728.45361	NEG	11.159	728.454	C38 H68 N O10 P	Ps(12:0/20:3(8z,11z,14z))	0.00280637	3.8472	NA	level4	NA	NA	NA	NA	NA	NA	NA	NA	NA	NA	NA
4.422_454.22037	NEG	4.422	454.22	C19 H38 N O9 P	Ps(13:0/0:0)	-0.000774	-1.7002	NA	level4	NA	NA	NA	NA	NA	NA	NA	NA	NA	NA	NA
15.846_814.56360	NEG	15.846	814.564	C44 H82 N O10 P	Ps(16:0/22:2(13z,16z))	0.0032413	3.97429	NA	level4	NA	NA	NA	NA	NA	NA	NA	NA	NA	NA	NA
7.19_510.28265	NEG	7.19	510.283	C23 H46 N O9 P	Ps(17:0/0:0)	-0.00108784	-2.12764	NA	level4	NA	NA	NA	NA	NA	NA	NA	NA	NA	NA	NA
9.32_508.26718	NEG	9.32	508.267	C23 H44 N O9 P	Ps(17:1(9z)/0:0)	-0.000902	-1.77212	NA	level4	NA	NA	NA	NA	NA	NA	NA	NA	NA	NA	NA
9.587_506.25168	NEG	9.587	506.252	C23 H42 N O9 P	Ps(17:2(9z,12z)/0:0)	-0.000763	-1.50429	NA	level4	NA	NA	NA	NA	NA	NA	NA	NA	NA	NA	NA
20.14_784.51715	NEG	20.14	784.517	C42 H76 N O10 P	Ps(18:1(9z)/18:2(9z,12z))	0.00374373	4.76592	NA	level4	NA	NA	NA	NA	NA	NA	NA	NA	NA	NA	NA
9.785_520.26709	NEG	9.785	520.267	C24 H44 N O9 P	Ps(18:2(9z,12z)/0:0)	-0.00100175	-1.92172	NA	level4	NA	NA	NA	NA	NA	NA	NA	NA	NA	NA	NA
13.946_518.25104	NEG	13.946	518.251	C24 H42 N O9 P	Ps(18:3(6z,9z,12z)/0:0)	-0.00140393	-2.70372	NA	level4	NA	NA	NA	NA	NA	NA	NA	NA	NA	NA	5.30684e+07
11.978_536.29803	NEG	11.978	536.298	C25 H48 N O9 P	Ps(19:1(9z)/0:0)	-0.00135704	-2.52564	NA	level4	NA	NA	NA	NA	NA	NA	NA	NA	NA	NA	NA
10.446_550.31360	NEG	10.446	550.314	C26 H50 N O9 P	Ps(20:1(11z)/0:0)	-0.00144314	-2.61759	NA	level4	NA	NA	NA	NA	NA	NA	NA	NA	NA	NA	NA
15.024_810.53195	NEG	15.024	810.532	C44 H78 N O10 P	Ps(20:2(11z,14z)/18:2(9z,12z))	0.0028916	3.56312	NA	level4	NA	NA	NA	NA	NA	NA	NA	NA	NA	NA	4.17242e+07
18.72_768.48413	NEG	18.72	768.484	C41 H72 N O10 P	Ps(20:4(5z,8z,11z,14z)/15:0)	0.00202383	2.63009	NA	level4	NA	NA	NA	NA	NA	NA	NA	NA	NA	NA	NA
17.731_566.34637	NEG	17.731	566.346	C27 H54 N O9 P	Ps(21:0/0:0)	3.26E-05	0.057498	NA	level4	NA	NA	NA	NA	NA	NA	NA	NA	NA	NA	NA
14.25_572.29932	NEG	14.25	572.299	C28 H48 N O9 P	Ps(22:4(7z,10z,13z,16z)/0:0)	-7.53e-05	-0.13135	NA	level4	NA	NA	NA	NA	NA	NA	NA	NA	NA	NA	NA
16.764_480.27243	NEG	16.764	480.272	C22 H44 N O8 P	Ps(p-16:0/0:0)	-0.000747	-1.55122	NA	level4	NA	NA	NA	NA	NA	NA	NA	NA	NA	NA	NA
15.671_509.25137	NEG	15.671	509.251	C23 H43 O10 P	Ps-pa	-0.000734	-1.43823	NA	level4	NA	NA	NA	NA	NA	NA	NA	NA	NA	NA	NA
9.744_596.28412	NEG	9.744	596.284	C26 H48 N O12 P	Ps-ps	-1.69e-05	-0.0282235	NA	level4	NA	NA	NA	NA	NA	NA	NA	NA	NA	NA	NA
9.893_565.24213	NEG	9.893	565.242	C32 H40 O10	Pubescenol	-0.00239989	-4.10756	NA	level4	NA	NA	NA	NA	NA	NA	NA	NA	NA	NA	NA
5.012_641.13708	NEG	5.012	641.137	C27 H30 O18	Quercetagetin 3,7-diglucoside	0.00114789	1.78759	NA	level4	NA	NA	NA	NA	NA	NA	NA	NA	NA	NA	NA
4.377_637.17920	NEG	4.377	637.179	C29 H34 O16	Quercetin 3,3'-dimethyl ether 7-rutinoside	0.00179123	2.80676	NA	level4	NA	NA	NA	NA	NA	NA	NA	NA	NA	NA	1.87485e+07
5.794_801.19208	NEG	5.794	801.192	C37 H38 O20	Quercetin 3-(2'''-feruloylsophoroside)	0.00371113	4.62621	NA	level4	NA	NA	NA	NA	NA	NA	NA	NA	NA	NA	7.32254e+06
6.125_993.25562	NEG	6.125	993.256	C44 H50 O26	Quercetin 3-(6''''-sinapylsophorotrioside)	0.00386076	3.88306	NA	level4	NA	NA	NA	NA	NA	NA	NA	NA	NA	NA	NA
7.995_478.22809	NEG	7.995	478.228	C25 H37 N O6 S	Rctr3	0.0012066	2.51776	NA	level4	NA	NA	NA	NA	NA	NA	NA	NA	NA	NA	6.92247e+06
6.426_635.16296	NEG	6.426	635.163	C29 H32 O16	Rhamnazin 3-[6''-(3-hydroxy-3-methylglutaryl)glucoside]	0.00120594	1.89562	NA	level4	NA	NA	NA	NA	NA	NA	NA	NA	NA	NA	1.30211e+07
6.265_613.15833	NEG	6.265	613.158	C30 H30 O14	Safflomin c	0.00204652	3.33222	NA	level4	NA	NA	NA	NA	NA	NA	NA	NA	NA	NA	1.22736e+07
14.026_417.17026	NEG	14.026	417.17	C26 H26 O5	Scandinone	-0.00049	-1.17075	NA	level4	NA	NA	NA	NA	NA	NA	NA	NA	NA	NA	8.12804e+06
2.272_669.16815	NEG	2.272	669.168	C29 H34 O18	Spinacetin 3-gentiobioside	9.15E-04	1.36482	NA	level4	NA	NA	NA	NA	NA	NA	NA	NA	NA	NA	4.75047e+08
8.363_799.41016	NEG	8.363	799.41	C40 H64 O16	Spongipregnoloside d	-0.00200264	-2.50199	NA	level4	NA	NA	NA	NA	NA	NA	NA	NA	NA	NA	NA
15.168_555.28479	NEG	15.168	555.285	C25 H48 O11 S	Sqmg(16:0/0:0)	3.35E-04	0.602067	NA	level4	NA	NA	NA	NA	NA	NA	NA	NA	NA	NA	2264305656
14.836_553.26740	NEG	14.836	553.267	C25 H46 O11 S	Sqmg(16:1(11z)/0:0)	-0.00141103	-2.54572	NA	level4	NA	NA	NA	NA	NA	NA	NA	NA	NA	NA	4.89543e+07
16.934_583.31543	NEG	16.934	583.315	C27 H52 O11 S	Sqmg(18:0/0:0)	-0.000327	-0.558839	NA	level4	NA	NA	NA	NA	NA	NA	NA	NA	NA	NA	1.20189e+07
11.732_458.32693	NEG	11.732	458.327	C28 H45 N O4	Stieleriacine e	-0.000647	-1.40922	NA	level4	NA	NA	NA	NA	NA	NA	NA	NA	NA	NA	7.70826e+06
8.407_619.16852	NEG	8.407	619.169	C29 H32 O15	Sutchuenoside a	0.00167474	2.70043	NA	level4	NA	NA	NA	NA	NA	NA	NA	NA	NA	NA	1.22005e+07
4.363_653.17395	NEG	4.363	653.174	C29 H34 O17	Syringetin 3-rutinoside	0.00162761	2.48801	NA	level4	NA	NA	NA	NA	NA	NA	NA	NA	NA	NA	4.00554e+07
10.346_659.27344	NEG	10.346	659.273	C34 H44 O13	Taccalonolide b	0.00252301	3.82113	NA	level4	NA	NA	NA	NA	NA	NA	NA	NA	NA	NA	5.84082e+07
7.589_653.13733	NEG	7.589	653.137	C28 H30 O18	Tamarixetin 5-glucoside-7-glucuronide	0.00139203	2.12802	NA	level4	NA	NA	NA	NA	NA	NA	NA	NA	NA	NA	NA
13.467_539.25153	NEG	13.467	539.252	C27 H40 O11	Tetrahydroaldosterone-3-glucuronide	0.00174071	3.222	NA	level4	NA	NA	NA	NA	NA	NA	NA	NA	NA	NA	4.58002e+07
8.438_297.17035	NEG	8.438	297.17	C16 H26 O5	Tetranor-pge1	-0.000398	-1.33487	NA	level4	NA	NA	NA	NA	NA	NA	NA	NA	NA	NA	NA
16.72_331.20425	NEG	16.72	331.204	C19 H28 N2 O3	Thalassotalamide a	0.00153814	4.63002	NA	level4	NA	NA	NA	NA	NA	NA	NA	NA	NA	NA	2.24706e+07
6.526_641.21063	NEG	6.526	641.211	C29 H38 O16	Triphyllin b	0.00192421	2.99621	NA	level4	NA	NA	NA	NA	NA	NA	NA	NA	NA	NA	1.78838e+07
6.088_215.12856	NEG	6.088	215.129	C11 H20 O4	Undecanedioic acid	-0.000327	-1.51327	NA	level4	NA	NA	NA	NA	NA	NA	NA	NA	NA	NA	NA
11.553_635.34644	NEG	11.553	635.346	C34 H52 O11	Withanoside xi	0.00275002	4.32154	NA	level4	NA	NA	NA	NA	NA	NA	NA	NA	NA	NA	NA
18.674_395.31647	NEG	18.674	395.316	C24 H44 O4	Wuhanic acid	-0.000216	-0.544516	NA	level4	NA	NA	NA	NA	NA	NA	NA	NA	NA	NA	NA
0.038_131.03499	NEG	0.038	131.035	NA	unidentified	NA	NA	NA	level5	NA	NA	NA	NA	NA	NA	NA	NA	NA	NA	1.23583e+08
0.038_143.03496	NEG	0.038	143.035	NA	unidentified	NA	NA	NA	level5	NA	NA	NA	NA	NA	NA	NA	NA	NA	NA	1.29709e+08
0.039_311.22244	NEG	0.039	311.222	NA	unidentified	NA	NA	NA	level5	NA	NA	NA	NA	NA	NA	NA	NA	NA	NA	3.56099e+08
0.669_531.25055	NEG	0.669	531.251	NA	unidentified	NA	NA	NA	level5	NA	NA	NA	NA	NA	NA	NA	NA	NA	NA	NA
0.672_630.31042	NEG	0.672	630.31	NA	unidentified	NA	NA	NA	level5	NA	NA	NA	NA	NA	NA	NA	NA	NA	NA	NA
0.712_657.20544	NEG	0.712	657.205	NA	unidentified	NA	NA	NA	level5	NA	NA	NA	NA	NA	NA	NA	NA	NA	NA	NA
0.713_609.13080	NEG	0.713	609.131	NA	unidentified	NA	NA	NA	level5	NA	NA	NA	NA	NA	NA	NA	NA	NA	NA	NA
0.714_479.17255	NEG	0.714	479.173	NA	unidentified	NA	NA	NA	level5	NA	NA	NA	NA	NA	NA	NA	NA	NA	NA	NA
0.715_304.91382	NEG	0.715	304.914	NA	unidentified	NA	NA	NA	level5	NA	NA	NA	NA	NA	NA	NA	NA	NA	NA	NA
0.715_593.15350	NEG	0.715	593.154	NA	unidentified	NA	NA	NA	level5	NA	NA	NA	NA	NA	NA	NA	NA	NA	NA	NA
0.715_625.11047	NEG	0.715	625.11	NA	unidentified	NA	NA	NA	level5	NA	NA	NA	NA	NA	NA	NA	NA	NA	NA	NA
0.716_474.19348	NEG	0.716	474.193	NA	unidentified	NA	NA	NA	level5	NA	NA	NA	NA	NA	NA	NA	NA	NA	NA	NA
0.716_573.25140	NEG	0.716	573.251	NA	unidentified	NA	NA	NA	level5	NA	NA	NA	NA	NA	NA	NA	NA	NA	NA	NA
0.721_289.94867	NEG	0.721	289.949	NA	unidentified	NA	NA	NA	level5	NA	NA	NA	NA	NA	NA	NA	NA	NA	NA	8.64732e+06
0.721_483.21863	NEG	0.721	483.219	NA	unidentified	NA	NA	NA	level5	NA	NA	NA	NA	NA	NA	NA	NA	NA	NA	NA
0.722_411.19806	NEG	0.722	411.198	NA	unidentified	NA	NA	NA	level5	NA	NA	NA	NA	NA	NA	NA	NA	NA	NA	NA
0.723_321.16644	NEG	0.723	321.166	NA	unidentified	NA	NA	NA	level5	NA	NA	NA	NA	NA	NA	NA	NA	NA	NA	NA
0.727_295.15079	NEG	0.727	295.151	NA	unidentified	NA	NA	NA	level5	NA	NA	NA	NA	NA	NA	NA	NA	NA	NA	NA
0.727_484.24985	NEG	0.727	484.25	NA	unidentified	NA	NA	NA	level5	NA	NA	NA	NA	NA	NA	NA	NA	NA	NA	NA
0.727_496.25021	NEG	0.727	496.25	NA	unidentified	NA	NA	NA	level5	NA	NA	NA	NA	NA	NA	NA	NA	NA	NA	NA
0.728_290.93348	NEG	0.728	290.933	NA	unidentified	NA	NA	NA	level5	NA	NA	NA	NA	NA	NA	NA	NA	NA	NA	1.14388e+07
0.728_351.17709	NEG	0.728	351.177	NA	unidentified	NA	NA	NA	level5	NA	NA	NA	NA	NA	NA	NA	NA	NA	NA	NA
0.728_418.89401	NEG	0.728	418.894	NA	unidentified	NA	NA	NA	level5	NA	NA	NA	NA	NA	NA	NA	NA	NA	NA	1.20036e+07
0.729_171.11391	NEG	0.729	171.114	NA	unidentified	NA	NA	NA	level5	NA	NA	NA	NA	NA	NA	NA	NA	NA	NA	NA
0.732_288.93610	NEG	0.732	288.936	NA	unidentified	NA	NA	NA	level5	NA	NA	NA	NA	NA	NA	NA	NA	NA	NA	8.36198e+07
0.732_614.90149	NEG	0.732	614.901	NA	unidentified	NA	NA	NA	level5	NA	NA	NA	NA	NA	NA	NA	NA	NA	NA	5.68321e+06
0.734_158.97853	NEG	0.734	158.979	NA	unidentified	NA	NA	NA	level5	NA	NA	NA	NA	NA	NA	NA	NA	NA	NA	1.91931e+08
0.734_386.93906	NEG	0.734	386.939	NA	unidentified	NA	NA	NA	level5	NA	NA	NA	NA	NA	NA	NA	NA	NA	NA	1.32856e+08
0.734_516.89606	NEG	0.734	516.896	NA	unidentified	NA	NA	NA	level5	NA	NA	NA	NA	NA	NA	NA	NA	NA	NA	3.38445e+07
0.734_602.88226	NEG	0.734	602.882	NA	unidentified	NA	NA	NA	level5	NA	NA	NA	NA	NA	NA	NA	NA	NA	NA	6.22417e+06
0.735_275.95691	NEG	0.735	275.957	NA	unidentified	NA	NA	NA	level5	NA	NA	NA	NA	NA	NA	NA	NA	NA	NA	1.83254e+07
0.735_472.92389	NEG	0.735	472.924	NA	unidentified	NA	NA	NA	level5	NA	NA	NA	NA	NA	NA	NA	NA	NA	NA	1.63349e+07
0.735_500.91867	NEG	0.735	500.919	NA	unidentified	NA	NA	NA	level5	NA	NA	NA	NA	NA	NA	NA	NA	NA	NA	3.81088e+07
0.735_532.87335	NEG	0.735	532.873	NA	unidentified	NA	NA	NA	level5	NA	NA	NA	NA	NA	NA	NA	NA	NA	NA	8.89611e+06
0.736_244.96370	NEG	0.736	244.964	NA	unidentified	NA	NA	NA	level5	NA	NA	NA	NA	NA	NA	NA	NA	NA	NA	2.40555e+07
0.736_272.95853	NEG	0.736	272.959	NA	unidentified	NA	NA	NA	level5	NA	NA	NA	NA	NA	NA	NA	NA	NA	NA	4.92218e+08
0.737_130.98367	NEG	0.737	130.984	NA	unidentified	NA	NA	NA	level5	NA	NA	NA	NA	NA	NA	NA	NA	NA	NA	1.91716e+07
0.738_160.97609	NEG	0.738	160.976	NA	unidentified	NA	NA	NA	level5	NA	NA	NA	NA	NA	NA	NA	NA	NA	NA	2.76667e+07
0.73_588.90356	NEG	0.73	588.904	NA	unidentified	NA	NA	NA	level5	NA	NA	NA	NA	NA	NA	NA	NA	NA	NA	6.77292e+06
0.742_469.20325	NEG	0.742	469.203	NA	unidentified	NA	NA	NA	level5	NA	NA	NA	NA	NA	NA	NA	NA	NA	NA	NA
0.744_243.13472	NEG	0.744	243.135	NA	unidentified	NA	NA	NA	level5	NA	NA	NA	NA	NA	NA	NA	NA	NA	NA	NA
0.752_376.91019	NEG	0.752	376.91	NA	unidentified	NA	NA	NA	level5	NA	NA	NA	NA	NA	NA	NA	NA	NA	NA	9.50891e+06
0.756_502.17667	NEG	0.756	502.177	NA	unidentified	NA	NA	NA	level5	NA	NA	NA	NA	NA	NA	NA	NA	NA	NA	NA
0.757_262.92984	NEG	0.757	262.93	NA	unidentified	NA	NA	NA	level5	NA	NA	NA	NA	NA	NA	NA	NA	NA	NA	5.08625e+07
0.757_278.90720	NEG	0.757	278.907	NA	unidentified	NA	NA	NA	level5	NA	NA	NA	NA	NA	NA	NA	NA	NA	NA	6.96915e+06
0.75_392.88773	NEG	0.75	392.888	NA	unidentified	NA	NA	NA	level5	NA	NA	NA	NA	NA	NA	NA	NA	NA	NA	6.55598e+06
0.765_148.94983	NEG	0.765	148.95	NA	unidentified	NA	NA	NA	level5	NA	NA	NA	NA	NA	NA	NA	NA	NA	NA	1.86958e+07
0.766_164.92732	NEG	0.766	164.927	NA	unidentified	NA	NA	NA	level5	NA	NA	NA	NA	NA	NA	NA	NA	NA	NA	4.12197e+06
0.766_170.83333	NEG	0.766	170.833	NA	unidentified	NA	NA	NA	level5	NA	NA	NA	NA	NA	NA	NA	NA	NA	NA	3.28396e+07
0.767_245.04298	NEG	0.767	245.043	NA	unidentified	NA	NA	NA	level5	NA	NA	NA	NA	NA	NA	NA	NA	NA	NA	3.68104e+07
0.767_373.09860	NEG	0.767	373.099	NA	unidentified	NA	NA	NA	level5	NA	NA	NA	NA	NA	NA	NA	NA	NA	NA	NA
0.768_138.92110	NEG	0.768	138.921	NA	unidentified	NA	NA	NA	level5	NA	NA	NA	NA	NA	NA	NA	NA	NA	NA	1.38381e+07
0.76_340.12473	NEG	0.76	340.125	NA	unidentified	NA	NA	NA	level5	NA	NA	NA	NA	NA	NA	NA	NA	NA	NA	NA
0.775_250.09299	NEG	0.775	250.093	NA	unidentified	NA	NA	NA	level5	NA	NA	NA	NA	NA	NA	NA	NA	NA	NA	NA
0.777_343.12442	NEG	0.777	343.124	NA	unidentified	NA	NA	NA	level5	NA	NA	NA	NA	NA	NA	NA	NA	NA	NA	NA
0.777_701.19421	NEG	0.777	701.194	NA	unidentified	NA	NA	NA	level5	NA	NA	NA	NA	NA	NA	NA	NA	NA	NA	1.1165e+07
0.778_347.07498	NEG	0.778	347.075	NA	unidentified	NA	NA	NA	level5	NA	NA	NA	NA	NA	NA	NA	NA	NA	NA	3.16892e+06
0.779_181.07176	NEG	0.779	181.072	NA	unidentified	NA	NA	NA	level5	NA	NA	NA	NA	NA	NA	NA	NA	NA	NA	NA
0.779_224.96886	NEG	0.779	224.969	NA	unidentified	NA	NA	NA	level5	NA	NA	NA	NA	NA	NA	NA	NA	NA	NA	5.12346e+06
0.781_451.12192	NEG	0.781	451.122	NA	unidentified	NA	NA	NA	level5	NA	NA	NA	NA	NA	NA	NA	NA	NA	NA	5.84317e+07
0.786_275.05356	NEG	0.786	275.054	NA	unidentified	NA	NA	NA	level5	NA	NA	NA	NA	NA	NA	NA	NA	NA	NA	2.78953e+07
0.787_357.10358	NEG	0.787	357.104	NA	unidentified	NA	NA	NA	level5	NA	NA	NA	NA	NA	NA	NA	NA	NA	NA	NA
0.789_154.06223	NEG	0.789	154.062	NA	unidentified	NA	NA	NA	level5	NA	NA	NA	NA	NA	NA	NA	NA	NA	NA	2.7882e+07
0.789_293.09866	NEG	0.789	293.099	NA	unidentified	NA	NA	NA	level5	NA	NA	NA	NA	NA	NA	NA	NA	NA	NA	2.30712e+07
0.792_108.90196	NEG	0.792	108.902	NA	unidentified	NA	NA	NA	level5	NA	NA	NA	NA	NA	NA	NA	NA	NA	NA	1.09917e+07
0.792_204.97865	NEG	0.792	204.979	NA	unidentified	NA	NA	NA	level5	NA	NA	NA	NA	NA	NA	NA	NA	NA	NA	1.16272e+07
0.794_225.06137	NEG	0.794	225.061	NA	unidentified	NA	NA	NA	level5	NA	NA	NA	NA	NA	NA	NA	NA	NA	NA	223480711
0.794_461.15060	NEG	0.794	461.151	NA	unidentified	NA	NA	NA	level5	NA	NA	NA	NA	NA	NA	NA	NA	NA	NA	2.40531e+07
0.794_537.16577	NEG	0.794	537.166	NA	unidentified	NA	NA	NA	level5	NA	NA	NA	NA	NA	NA	NA	NA	NA	NA	NA
0.794_553.16052	NEG	0.794	553.161	NA	unidentified	NA	NA	NA	level5	NA	NA	NA	NA	NA	NA	NA	NA	NA	NA	NA
0.794_699.22302	NEG	0.794	699.223	NA	unidentified	NA	NA	NA	level5	NA	NA	NA	NA	NA	NA	NA	NA	NA	NA	NA
0.797_118.93080	NEG	0.797	118.931	NA	unidentified	NA	NA	NA	level5	NA	NA	NA	NA	NA	NA	NA	NA	NA	NA	8.54502e+06
0.797_311.10928	NEG	0.797	311.109	NA	unidentified	NA	NA	NA	level5	NA	NA	NA	NA	NA	NA	NA	NA	NA	NA	1.61204e+07
0.798_217.04788	NEG	0.798	217.048	NA	unidentified	NA	NA	NA	level5	NA	NA	NA	NA	NA	NA	NA	NA	NA	NA	2.25113e+07
0.79_539.13702	NEG	0.79	539.137	NA	unidentified	NA	NA	NA	level5	NA	NA	NA	NA	NA	NA	NA	NA	NA	NA	3.99875e+07
0.79_539.18234	NEG	0.79	539.182	NA	unidentified	NA	NA	NA	level5	NA	NA	NA	NA	NA	NA	NA	NA	NA	NA	NA
0.803_549.16559	NEG	0.803	549.166	NA	unidentified	NA	NA	NA	level5	NA	NA	NA	NA	NA	NA	NA	NA	NA	NA	2.70742e+07
0.808_387.11413	NEG	0.808	387.114	NA	unidentified	NA	NA	NA	level5	NA	NA	NA	NA	NA	NA	NA	NA	NA	NA	4.36845e+08
0.812_461.04636	NEG	0.812	461.046	NA	unidentified	NA	NA	NA	level5	NA	NA	NA	NA	NA	NA	NA	NA	NA	NA	4.02227e+07
0.814_471.07501	NEG	0.814	471.075	NA	unidentified	NA	NA	NA	level5	NA	NA	NA	NA	NA	NA	NA	NA	NA	NA	1.9102e+07
0.817_375.11438	NEG	0.817	375.114	NA	unidentified	NA	NA	NA	level5	NA	NA	NA	NA	NA	NA	NA	NA	NA	NA	NA
0.818_135.92096	NEG	0.818	135.921	NA	unidentified	NA	NA	NA	level5	NA	NA	NA	NA	NA	NA	NA	NA	NA	NA	6.4881e+07
0.81_319.07996	NEG	0.81	319.08	NA	unidentified	NA	NA	NA	level5	NA	NA	NA	NA	NA	NA	NA	NA	NA	NA	3.36217e+07
0.821_195.05101	NEG	0.821	195.051	NA	unidentified	NA	NA	NA	level5	NA	NA	NA	NA	NA	NA	NA	NA	NA	NA	2.79533e+08
0.828_488.06512	NEG	0.828	488.065	NA	unidentified	NA	NA	NA	level5	NA	NA	NA	NA	NA	NA	NA	NA	NA	NA	4.32949e+07
0.834_209.94907	NEG	0.834	209.949	NA	unidentified	NA	NA	NA	level5	NA	NA	NA	NA	NA	NA	NA	NA	NA	NA	2.19309e+07
0.834_578.98944	NEG	0.834	578.989	NA	unidentified	NA	NA	NA	level5	NA	NA	NA	NA	NA	NA	NA	NA	NA	NA	3.41615e+07
0.835_606.00775	NEG	0.835	606.008	NA	unidentified	NA	NA	NA	level5	NA	NA	NA	NA	NA	NA	NA	NA	NA	NA	2.06445e+07
0.836_478.03665	NEG	0.836	478.037	NA	unidentified	NA	NA	NA	level5	NA	NA	NA	NA	NA	NA	NA	NA	NA	NA	2.15278e+08
0.837_505.05524	NEG	0.837	505.055	NA	unidentified	NA	NA	NA	level5	NA	NA	NA	NA	NA	NA	NA	NA	NA	NA	2.35898e+07
0.841_346.09921	NEG	0.841	346.099	NA	unidentified	NA	NA	NA	level5	NA	NA	NA	NA	NA	NA	NA	NA	NA	NA	7.96357e+07
0.841_371.11969	NEG	0.841	371.12	NA	unidentified	NA	NA	NA	level5	NA	NA	NA	NA	NA	NA	NA	NA	NA	NA	7.19386e+07
0.841_566.15802	NEG	0.841	566.158	NA	unidentified	NA	NA	NA	level5	NA	NA	NA	NA	NA	NA	NA	NA	NA	NA	2.34731e+08
0.842_194.97430	NEG	0.842	194.974	NA	unidentified	NA	NA	NA	level5	NA	NA	NA	NA	NA	NA	NA	NA	NA	NA	NA
0.842_242.05174	NEG	0.842	242.052	NA	unidentified	NA	NA	NA	level5	NA	NA	NA	NA	NA	NA	NA	NA	NA	NA	2.73854e+08
0.842_272.06213	NEG	0.842	272.062	NA	unidentified	NA	NA	NA	level5	NA	NA	NA	NA	NA	NA	NA	NA	NA	NA	8.65587e+07
0.844_477.14557	NEG	0.844	477.146	NA	unidentified	NA	NA	NA	level5	NA	NA	NA	NA	NA	NA	NA	NA	NA	NA	1.83225e+07
0.846_533.17139	NEG	0.846	533.171	NA	unidentified	NA	NA	NA	level5	NA	NA	NA	NA	NA	NA	NA	NA	NA	NA	7.18414e+07
0.846_541.15155	NEG	0.846	541.152	NA	unidentified	NA	NA	NA	level5	NA	NA	NA	NA	NA	NA	NA	NA	NA	NA	5.73674e+07
0.847_199.03604	NEG	0.847	199.036	NA	unidentified	NA	NA	NA	level5	NA	NA	NA	NA	NA	NA	NA	NA	NA	NA	1.98527e+07
0.847_524.16101	NEG	0.847	524.161	NA	unidentified	NA	NA	NA	level5	NA	NA	NA	NA	NA	NA	NA	NA	NA	NA	6.79246e+06
0.848_283.07819	NEG	0.848	283.078	NA	unidentified	NA	NA	NA	level5	NA	NA	NA	NA	NA	NA	NA	NA	NA	NA	2.16737e+07
0.849_273.02832	NEG	0.849	273.028	NA	unidentified	NA	NA	NA	level5	NA	NA	NA	NA	NA	NA	NA	NA	NA	NA	NA
0.84_376.10992	NEG	0.84	376.11	NA	unidentified	NA	NA	NA	level5	NA	NA	NA	NA	NA	NA	NA	NA	NA	NA	1.76507e+08
0.851_327.10474	NEG	0.851	327.105	NA	unidentified	NA	NA	NA	level5	NA	NA	NA	NA	NA	NA	NA	NA	NA	NA	1.27069e+07
0.851_390.12537	NEG	0.851	390.125	NA	unidentified	NA	NA	NA	level5	NA	NA	NA	NA	NA	NA	NA	NA	NA	NA	6.09747e+07
0.853_521.17157	NEG	0.853	521.172	NA	unidentified	NA	NA	NA	level5	NA	NA	NA	NA	NA	NA	NA	NA	NA	NA	1.75394e+07
0.856_360.11484	NEG	0.856	360.115	NA	unidentified	NA	NA	NA	level5	NA	NA	NA	NA	NA	NA	NA	NA	NA	NA	1.75974e+08
0.85_514.13257	NEG	0.85	514.133	NA	unidentified	NA	NA	NA	level5	NA	NA	NA	NA	NA	NA	NA	NA	NA	NA	2.15087e+07
0.862_473.16184	NEG	0.862	473.162	NA	unidentified	NA	NA	NA	level5	NA	NA	NA	NA	NA	NA	NA	NA	NA	NA	5.34001e+07
0.863_433.12006	NEG	0.863	433.12	NA	unidentified	NA	NA	NA	level5	NA	NA	NA	NA	NA	NA	NA	NA	NA	NA	NA
0.864_290.08789	NEG	0.864	290.088	NA	unidentified	NA	NA	NA	level5	NA	NA	NA	NA	NA	NA	NA	NA	NA	NA	NA
0.864_311.06186	NEG	0.864	311.062	NA	unidentified	NA	NA	NA	level5	NA	NA	NA	NA	NA	NA	NA	NA	NA	NA	NA
0.865_191.01981	NEG	0.865	191.02	NA	unidentified	NA	NA	NA	level5	NA	NA	NA	NA	NA	NA	NA	NA	NA	NA	8.74944e+07
0.867_303.08502	NEG	0.867	303.085	NA	unidentified	NA	NA	NA	level5	NA	NA	NA	NA	NA	NA	NA	NA	NA	NA	3.00081e+07
0.868_308.09872	NEG	0.868	308.099	NA	unidentified	NA	NA	NA	level5	NA	NA	NA	NA	NA	NA	NA	NA	NA	NA	NA
0.869_393.11530	NEG	0.869	393.115	NA	unidentified	NA	NA	NA	level5	NA	NA	NA	NA	NA	NA	NA	NA	NA	NA	2.97234e+07
0.869_475.13016	NEG	0.869	475.13	NA	unidentified	NA	NA	NA	level5	NA	NA	NA	NA	NA	NA	NA	NA	NA	NA	4.27507e+07
0.871_278.12448	NEG	0.871	278.124	NA	unidentified	NA	NA	NA	level5	NA	NA	NA	NA	NA	NA	NA	NA	NA	NA	1.11179e+08
0.871_341.12030	NEG	0.871	341.12	NA	unidentified	NA	NA	NA	level5	NA	NA	NA	NA	NA	NA	NA	NA	NA	NA	1.20523e+08
0.872_290.08810	NEG	0.872	290.088	NA	unidentified	NA	NA	NA	level5	NA	NA	NA	NA	NA	NA	NA	NA	NA	NA	7.57867e+07
0.872_363.10620	NEG	0.872	363.106	NA	unidentified	NA	NA	NA	level5	NA	NA	NA	NA	NA	NA	NA	NA	NA	NA	3.21735e+07
0.873_411.10605	NEG	0.873	411.106	NA	unidentified	NA	NA	NA	level5	NA	NA	NA	NA	NA	NA	NA	NA	NA	NA	7.97875e+06
0.874_306.05798	NEG	0.874	306.058	NA	unidentified	NA	NA	NA	level5	NA	NA	NA	NA	NA	NA	NA	NA	NA	NA	1.146e+08
0.875_438.12512	NEG	0.875	438.125	NA	unidentified	NA	NA	NA	level5	NA	NA	NA	NA	NA	NA	NA	NA	NA	NA	21042802
0.876_392.08350	NEG	0.876	392.084	NA	unidentified	NA	NA	NA	level5	NA	NA	NA	NA	NA	NA	NA	NA	NA	NA	1.73416e+07
0.877_116.07185	NEG	0.877	116.072	NA	unidentified	NA	NA	NA	level5	NA	NA	NA	NA	NA	NA	NA	NA	NA	NA	5.19377e+07
0.877_204.08783	NEG	0.877	204.088	NA	unidentified	NA	NA	NA	level5	NA	NA	NA	NA	NA	NA	NA	NA	NA	NA	2.43794e+07
0.877_308.09875	NEG	0.877	308.099	NA	unidentified	NA	NA	NA	level5	NA	NA	NA	NA	NA	NA	NA	NA	NA	NA	2.9517e+07
0.878_128.03540	NEG	0.878	128.035	NA	unidentified	NA	NA	NA	level5	NA	NA	NA	NA	NA	NA	NA	NA	NA	NA	NA
0.878_217.03543	NEG	0.878	217.035	NA	unidentified	NA	NA	NA	level5	NA	NA	NA	NA	NA	NA	NA	NA	NA	NA	5.32776e+07
0.87_339.09314	NEG	0.87	339.093	NA	unidentified	NA	NA	NA	level5	NA	NA	NA	NA	NA	NA	NA	NA	NA	NA	NA
0.87_632.20563	NEG	0.87	632.206	NA	unidentified	NA	NA	NA	level5	NA	NA	NA	NA	NA	NA	NA	NA	NA	NA	1.17049e+07
0.881_174.07727	NEG	0.881	174.077	NA	unidentified	NA	NA	NA	level5	NA	NA	NA	NA	NA	NA	NA	NA	NA	NA	1.12234e+08
0.881_265.09274	NEG	0.881	265.093	NA	unidentified	NA	NA	NA	level5	NA	NA	NA	NA	NA	NA	NA	NA	NA	NA	3.65939e+07
0.881_309.08243	NEG	0.881	309.082	NA	unidentified	NA	NA	NA	level5	NA	NA	NA	NA	NA	NA	NA	NA	NA	NA	NA
0.881_331.06680	NEG	0.881	331.067	NA	unidentified	NA	NA	NA	level5	NA	NA	NA	NA	NA	NA	NA	NA	NA	NA	1.98056e+08
0.884_355.13550	NEG	0.884	355.135	NA	unidentified	NA	NA	NA	level5	NA	NA	NA	NA	NA	NA	NA	NA	NA	NA	7.12765e+07
0.885_292.13983	NEG	0.885	292.14	NA	unidentified	NA	NA	NA	level5	NA	NA	NA	NA	NA	NA	NA	NA	NA	NA	6.31746e+07
0.885_309.11877	NEG	0.885	309.119	NA	unidentified	NA	NA	NA	level5	NA	NA	NA	NA	NA	NA	NA	NA	NA	NA	8.63261e+07
0.885_337.07761	NEG	0.885	337.078	NA	unidentified	NA	NA	NA	level5	NA	NA	NA	NA	NA	NA	NA	NA	NA	NA	2.58364e+07
0.886_207.05075	NEG	0.886	207.051	NA	unidentified	NA	NA	NA	level5	NA	NA	NA	NA	NA	NA	NA	NA	NA	NA	NA
0.887_371.09821	NEG	0.887	371.098	NA	unidentified	NA	NA	NA	level5	NA	NA	NA	NA	NA	NA	NA	NA	NA	NA	2.18927e+08
0.887_373.09891	NEG	0.887	373.099	NA	unidentified	NA	NA	NA	level5	NA	NA	NA	NA	NA	NA	NA	NA	NA	NA	NA
0.888_296.07739	NEG	0.888	296.077	NA	unidentified	NA	NA	NA	level5	NA	NA	NA	NA	NA	NA	NA	NA	NA	NA	NA
0.889_519.15515	NEG	0.889	519.155	NA	unidentified	NA	NA	NA	level5	NA	NA	NA	NA	NA	NA	NA	NA	NA	NA	2.78901e+07
0.889_537.16595	NEG	0.889	537.166	NA	unidentified	NA	NA	NA	level5	NA	NA	NA	NA	NA	NA	NA	NA	NA	NA	NA
0.889_564.12097	NEG	0.889	564.121	NA	unidentified	NA	NA	NA	level5	NA	NA	NA	NA	NA	NA	NA	NA	NA	NA	2.88056e+07
0.889_634.25781	NEG	0.889	634.258	NA	unidentified	NA	NA	NA	level5	NA	NA	NA	NA	NA	NA	NA	NA	NA	NA	2.82367e+07
0.88_366.08328	NEG	0.88	366.083	NA	unidentified	NA	NA	NA	level5	NA	NA	NA	NA	NA	NA	NA	NA	NA	NA	2.49527e+07
0.891_225.06140	NEG	0.891	225.061	NA	unidentified	NA	NA	NA	level5	NA	NA	NA	NA	NA	NA	NA	NA	NA	NA	2.495e+08
0.892_182.04576	NEG	0.892	182.046	NA	unidentified	NA	NA	NA	level5	NA	NA	NA	NA	NA	NA	NA	NA	NA	NA	1.56101e+07
0.892_628.24756	NEG	0.892	628.248	NA	unidentified	NA	NA	NA	level5	NA	NA	NA	NA	NA	NA	NA	NA	NA	NA	1.0516e+07
0.893_362.07291	NEG	0.893	362.073	NA	unidentified	NA	NA	NA	level5	NA	NA	NA	NA	NA	NA	NA	NA	NA	NA	7.85799e+06
0.898_193.07178	NEG	0.898	193.072	NA	unidentified	NA	NA	NA	level5	NA	NA	NA	NA	NA	NA	NA	NA	NA	NA	4.52394e+07
0.898_207.05109	NEG	0.898	207.051	NA	unidentified	NA	NA	NA	level5	NA	NA	NA	NA	NA	NA	NA	NA	NA	NA	1.29248e+08
0.899_269.08743	NEG	0.899	269.087	NA	unidentified	NA	NA	NA	level5	NA	NA	NA	NA	NA	NA	NA	NA	NA	NA	NA
0.899_743.22626	NEG	0.899	743.226	NA	unidentified	NA	NA	NA	level5	NA	NA	NA	NA	NA	NA	NA	NA	NA	NA	7.19483e+06
0.8_349.09036	NEG	0.8	349.09	NA	unidentified	NA	NA	NA	level5	NA	NA	NA	NA	NA	NA	NA	NA	NA	NA	2.07563e+07
0.905_441.06482	NEG	0.905	441.065	NA	unidentified	NA	NA	NA	level5	NA	NA	NA	NA	NA	NA	NA	NA	NA	NA	4.2998e+07
0.907_354.10373	NEG	0.907	354.104	NA	unidentified	NA	NA	NA	level5	NA	NA	NA	NA	NA	NA	NA	NA	NA	NA	1.13309e+07
0.908_243.06211	NEG	0.908	243.062	NA	unidentified	NA	NA	NA	level5	NA	NA	NA	NA	NA	NA	NA	NA	NA	NA	2.66751e+07
0.908_447.11389	NEG	0.908	447.114	NA	unidentified	NA	NA	NA	level5	NA	NA	NA	NA	NA	NA	NA	NA	NA	NA	1.97912e+08
0.911_117.01941	NEG	0.911	117.019	NA	unidentified	NA	NA	NA	level5	NA	NA	NA	NA	NA	NA	NA	NA	NA	NA	1.5188e+08
0.911_359.09753	NEG	0.911	359.098	NA	unidentified	NA	NA	NA	level5	NA	NA	NA	NA	NA	NA	NA	NA	NA	NA	3.4357e+06
0.911_431.14124	NEG	0.911	431.141	NA	unidentified	NA	NA	NA	level5	NA	NA	NA	NA	NA	NA	NA	NA	NA	NA	1.69631e+07
0.911_459.13510	NEG	0.911	459.135	NA	unidentified	NA	NA	NA	level5	NA	NA	NA	NA	NA	NA	NA	NA	NA	NA	2.75531e+07
0.911_507.15540	NEG	0.911	507.155	NA	unidentified	NA	NA	NA	level5	NA	NA	NA	NA	NA	NA	NA	NA	NA	NA	1.04821e+08
0.911_578.13623	NEG	0.911	578.136	NA	unidentified	NA	NA	NA	level5	NA	NA	NA	NA	NA	NA	NA	NA	NA	NA	5.76652e+07
0.912_657.18945	NEG	0.912	657.189	NA	unidentified	NA	NA	NA	level5	NA	NA	NA	NA	NA	NA	NA	NA	NA	NA	1.21523e+08
0.913_142.05096	NEG	0.913	142.051	NA	unidentified	NA	NA	NA	level5	NA	NA	NA	NA	NA	NA	NA	NA	NA	NA	9.92489e+07
0.913_315.07199	NEG	0.913	315.072	NA	unidentified	NA	NA	NA	level5	NA	NA	NA	NA	NA	NA	NA	NA	NA	NA	6.15763e+08
0.913_374.10178	NEG	0.913	374.102	NA	unidentified	NA	NA	NA	level5	NA	NA	NA	NA	NA	NA	NA	NA	NA	NA	NA
0.916_306.14563	NEG	0.916	306.146	NA	unidentified	NA	NA	NA	level5	NA	NA	NA	NA	NA	NA	NA	NA	NA	NA	3.02021e+07
0.916_452.11963	NEG	0.916	452.12	NA	unidentified	NA	NA	NA	level5	NA	NA	NA	NA	NA	NA	NA	NA	NA	NA	1.13159e+07
0.917_794.24011	NEG	0.917	794.24	NA	unidentified	NA	NA	NA	level5	NA	NA	NA	NA	NA	NA	NA	NA	NA	NA	4.94446e+06
0.918_111.00879	NEG	0.918	111.009	NA	unidentified	NA	NA	NA	level5	NA	NA	NA	NA	NA	NA	NA	NA	NA	NA	NA
0.919_283.06689	NEG	0.919	283.067	NA	unidentified	NA	NA	NA	level5	NA	NA	NA	NA	NA	NA	NA	NA	NA	NA	NA
0.919_620.24242	NEG	0.919	620.242	NA	unidentified	NA	NA	NA	level5	NA	NA	NA	NA	NA	NA	NA	NA	NA	NA	5.52367e+07
0.922_279.07190	NEG	0.922	279.072	NA	unidentified	NA	NA	NA	level5	NA	NA	NA	NA	NA	NA	NA	NA	NA	NA	NA
0.925_205.03516	NEG	0.925	205.035	NA	unidentified	NA	NA	NA	level5	NA	NA	NA	NA	NA	NA	NA	NA	NA	NA	NA
0.926_239.07709	NEG	0.926	239.077	NA	unidentified	NA	NA	NA	level5	NA	NA	NA	NA	NA	NA	NA	NA	NA	NA	NA
0.929_337.08884	NEG	0.929	337.089	NA	unidentified	NA	NA	NA	level5	NA	NA	NA	NA	NA	NA	NA	NA	NA	NA	2.96547e+07
0.931_143.03502	NEG	0.931	143.035	NA	unidentified	NA	NA	NA	level5	NA	NA	NA	NA	NA	NA	NA	NA	NA	NA	NA
0.934_274.09286	NEG	0.934	274.093	NA	unidentified	NA	NA	NA	level5	NA	NA	NA	NA	NA	NA	NA	NA	NA	NA	5.05895e+07
0.938_342.10327	NEG	0.938	342.103	NA	unidentified	NA	NA	NA	level5	NA	NA	NA	NA	NA	NA	NA	NA	NA	NA	1.58075e+07
0.942_353.08752	NEG	0.942	353.088	NA	unidentified	NA	NA	NA	level5	NA	NA	NA	NA	NA	NA	NA	NA	NA	NA	3440600672
0.942_487.10843	NEG	0.942	487.108	NA	unidentified	NA	NA	NA	level5	NA	NA	NA	NA	NA	NA	NA	NA	NA	NA	2.9657e+07
0.943_490.13452	NEG	0.943	490.135	NA	unidentified	NA	NA	NA	level5	NA	NA	NA	NA	NA	NA	NA	NA	NA	NA	7.12018e+07
0.945_279.10806	NEG	0.945	279.108	NA	unidentified	NA	NA	NA	level5	NA	NA	NA	NA	NA	NA	NA	NA	NA	NA	3.8568e+07
0.947_621.22534	NEG	0.947	621.225	NA	unidentified	NA	NA	NA	level5	NA	NA	NA	NA	NA	NA	NA	NA	NA	NA	1.21824e+07
0.948_695.20691	NEG	0.948	695.207	NA	unidentified	NA	NA	NA	level5	NA	NA	NA	NA	NA	NA	NA	NA	NA	NA	1.43596e+08
0.949_313.11375	NEG	0.949	313.114	NA	unidentified	NA	NA	NA	level5	NA	NA	NA	NA	NA	NA	NA	NA	NA	NA	5.32686e+07
0.94_453.04355	NEG	0.94	453.044	NA	unidentified	NA	NA	NA	level5	NA	NA	NA	NA	NA	NA	NA	NA	NA	NA	1.21955e+07
0.953_326.12439	NEG	0.953	326.124	NA	unidentified	NA	NA	NA	level5	NA	NA	NA	NA	NA	NA	NA	NA	NA	NA	3.56727e+07
0.957_374.07300	NEG	0.957	374.073	NA	unidentified	NA	NA	NA	level5	NA	NA	NA	NA	NA	NA	NA	NA	NA	NA	2.46388e+07
0.95_454.03870	NEG	0.95	454.039	NA	unidentified	NA	NA	NA	level5	NA	NA	NA	NA	NA	NA	NA	NA	NA	NA	8.4754e+07
0.968_533.17090	NEG	0.968	533.171	NA	unidentified	NA	NA	NA	level5	NA	NA	NA	NA	NA	NA	NA	NA	NA	NA	269211845
0.969_291.09113	NEG	0.969	291.091	NA	unidentified	NA	NA	NA	level5	NA	NA	NA	NA	NA	NA	NA	NA	NA	NA	NA
0.96_519.18085	NEG	0.96	519.181	NA	unidentified	NA	NA	NA	level5	NA	NA	NA	NA	NA	NA	NA	NA	NA	NA	2.03803e+07
0.989_451.01764	NEG	0.989	451.018	NA	unidentified	NA	NA	NA	level5	NA	NA	NA	NA	NA	NA	NA	NA	NA	NA	9.8906e+07
0.98_189.07678	NEG	0.98	189.077	NA	unidentified	NA	NA	NA	level5	NA	NA	NA	NA	NA	NA	NA	NA	NA	NA	6.19391e+07
0.98_233.06641	NEG	0.98	233.066	NA	unidentified	NA	NA	NA	level5	NA	NA	NA	NA	NA	NA	NA	NA	NA	NA	4.56889e+07
0.98_416.08313	NEG	0.98	416.083	NA	unidentified	NA	NA	NA	level5	NA	NA	NA	NA	NA	NA	NA	NA	NA	NA	2.9201e+07
0.994_339.09299	NEG	0.994	339.093	NA	unidentified	NA	NA	NA	level5	NA	NA	NA	NA	NA	NA	NA	NA	NA	NA	NA
0.995_360.11444	NEG	0.995	360.114	NA	unidentified	NA	NA	NA	level5	NA	NA	NA	NA	NA	NA	NA	NA	NA	NA	7.69078e+07
0.996_539.13684	NEG	0.996	539.137	NA	unidentified	NA	NA	NA	level5	NA	NA	NA	NA	NA	NA	NA	NA	NA	NA	1.40505e+08
0.997_297.08276	NEG	0.997	297.083	NA	unidentified	NA	NA	NA	level5	NA	NA	NA	NA	NA	NA	NA	NA	NA	NA	NA
0.997_793.13794	NEG	0.997	793.138	NA	unidentified	NA	NA	NA	level5	NA	NA	NA	NA	NA	NA	NA	NA	NA	NA	2.27073e+07
1.001_404.10413	NEG	1.001	404.104	NA	unidentified	NA	NA	NA	level5	NA	NA	NA	NA	NA	NA	NA	NA	NA	NA	2979000052
1.002_377.08536	NEG	1.002	377.085	NA	unidentified	NA	NA	NA	level5	NA	NA	NA	NA	NA	NA	NA	NA	NA	NA	NA
1.005_553.16040	NEG	1.005	553.16	NA	unidentified	NA	NA	NA	level5	NA	NA	NA	NA	NA	NA	NA	NA	NA	NA	NA
1.005_699.22260	NEG	1.005	699.223	NA	unidentified	NA	NA	NA	level5	NA	NA	NA	NA	NA	NA	NA	NA	NA	NA	NA
1.007_514.13220	NEG	1.007	514.132	NA	unidentified	NA	NA	NA	level5	NA	NA	NA	NA	NA	NA	NA	NA	NA	NA	6.76734e+07
1.009_537.16589	NEG	1.009	537.166	NA	unidentified	NA	NA	NA	level5	NA	NA	NA	NA	NA	NA	NA	NA	NA	NA	NA
1.016_635.21606	NEG	1.016	635.216	NA	unidentified	NA	NA	NA	level5	NA	NA	NA	NA	NA	NA	NA	NA	NA	NA	3.10653e+07
1.01_491.16095	NEG	1.01	491.161	NA	unidentified	NA	NA	NA	level5	NA	NA	NA	NA	NA	NA	NA	NA	NA	NA	3.47756e+07
1.01_519.15570	NEG	1.01	519.156	NA	unidentified	NA	NA	NA	level5	NA	NA	NA	NA	NA	NA	NA	NA	NA	NA	3.49318e+07
1.021_488.06479	NEG	1.021	488.065	NA	unidentified	NA	NA	NA	level5	NA	NA	NA	NA	NA	NA	NA	NA	NA	NA	3.41257e+07
1.02_719.20447	NEG	1.02	719.204	NA	unidentified	NA	NA	NA	level5	NA	NA	NA	NA	NA	NA	NA	NA	NA	NA	2.04016e+08
1.036_455.10120	NEG	1.036	455.101	NA	unidentified	NA	NA	NA	level5	NA	NA	NA	NA	NA	NA	NA	NA	NA	NA	5.47948e+07
1.052_505.05478	NEG	1.052	505.055	NA	unidentified	NA	NA	NA	level5	NA	NA	NA	NA	NA	NA	NA	NA	NA	NA	2.24525e+07
1.057_293.09877	NEG	1.057	293.099	NA	unidentified	NA	NA	NA	level5	NA	NA	NA	NA	NA	NA	NA	NA	NA	NA	NA
1.069_225.06146	NEG	1.069	225.061	NA	unidentified	NA	NA	NA	level5	NA	NA	NA	NA	NA	NA	NA	NA	NA	NA	2776519884
1.069_299.09811	NEG	1.069	299.098	NA	unidentified	NA	NA	NA	level5	NA	NA	NA	NA	NA	NA	NA	NA	NA	NA	1.60681e+08
1.075_618.22662	NEG	1.075	618.227	NA	unidentified	NA	NA	NA	level5	NA	NA	NA	NA	NA	NA	NA	NA	NA	NA	NA
1.078_302.10068	NEG	1.078	302.101	NA	unidentified	NA	NA	NA	level5	NA	NA	NA	NA	NA	NA	NA	NA	NA	NA	NA
1.087_487.10849	NEG	1.087	487.108	NA	unidentified	NA	NA	NA	level5	NA	NA	NA	NA	NA	NA	NA	NA	NA	NA	1.65089e+07
1.095_133.01431	NEG	1.095	133.014	NA	unidentified	NA	NA	NA	level5	NA	NA	NA	NA	NA	NA	NA	NA	NA	NA	6.47669e+08
1.099_475.12973	NEG	1.099	475.13	NA	unidentified	NA	NA	NA	level5	NA	NA	NA	NA	NA	NA	NA	NA	NA	NA	5.93345e+07
1.108_454.15610	NEG	1.108	454.156	NA	unidentified	NA	NA	NA	level5	NA	NA	NA	NA	NA	NA	NA	NA	NA	NA	NA
1.123_471.07504	NEG	1.123	471.075	NA	unidentified	NA	NA	NA	level5	NA	NA	NA	NA	NA	NA	NA	NA	NA	NA	2.25987e+07
1.127_404.10422	NEG	1.127	404.104	NA	unidentified	NA	NA	NA	level5	NA	NA	NA	NA	NA	NA	NA	NA	NA	NA	5.86498e+08
1.136_567.17871	NEG	1.136	567.179	NA	unidentified	NA	NA	NA	level5	NA	NA	NA	NA	NA	NA	NA	NA	NA	NA	NA
1.148_630.19037	NEG	1.148	630.19	NA	unidentified	NA	NA	NA	level5	NA	NA	NA	NA	NA	NA	NA	NA	NA	NA	NA
1.153_339.09303	NEG	1.153	339.093	NA	unidentified	NA	NA	NA	level5	NA	NA	NA	NA	NA	NA	NA	NA	NA	NA	1.00228e+07
1.154_149.04553	NEG	1.154	149.046	NA	unidentified	NA	NA	NA	level5	NA	NA	NA	NA	NA	NA	NA	NA	NA	NA	1.67287e+08
1.156_794.26086	NEG	1.156	794.261	NA	unidentified	NA	NA	NA	level5	NA	NA	NA	NA	NA	NA	NA	NA	NA	NA	NA
1.159_415.10910	NEG	1.159	415.109	NA	unidentified	NA	NA	NA	level5	NA	NA	NA	NA	NA	NA	NA	NA	NA	NA	NA
1.159_600.17816	NEG	1.159	600.178	NA	unidentified	NA	NA	NA	level5	NA	NA	NA	NA	NA	NA	NA	NA	NA	NA	NA
1.161_237.06145	NEG	1.161	237.061	NA	unidentified	NA	NA	NA	level5	NA	NA	NA	NA	NA	NA	NA	NA	NA	NA	NA
1.161_353.07239	NEG	1.161	353.072	NA	unidentified	NA	NA	NA	level5	NA	NA	NA	NA	NA	NA	NA	NA	NA	NA	NA
1.161_360.11447	NEG	1.161	360.114	NA	unidentified	NA	NA	NA	level5	NA	NA	NA	NA	NA	NA	NA	NA	NA	NA	1.08021e+08
1.161_662.21613	NEG	1.161	662.216	NA	unidentified	NA	NA	NA	level5	NA	NA	NA	NA	NA	NA	NA	NA	NA	NA	NA
1.162_481.13025	NEG	1.162	481.13	NA	unidentified	NA	NA	NA	level5	NA	NA	NA	NA	NA	NA	NA	NA	NA	NA	NA
1.162_486.14560	NEG	1.162	486.146	NA	unidentified	NA	NA	NA	level5	NA	NA	NA	NA	NA	NA	NA	NA	NA	NA	NA
1.162_646.22217	NEG	1.162	646.222	NA	unidentified	NA	NA	NA	level5	NA	NA	NA	NA	NA	NA	NA	NA	NA	NA	NA
1.164_452.14038	NEG	1.164	452.14	NA	unidentified	NA	NA	NA	level5	NA	NA	NA	NA	NA	NA	NA	NA	NA	NA	NA
1.164_614.19543	NEG	1.164	614.195	NA	unidentified	NA	NA	NA	level5	NA	NA	NA	NA	NA	NA	NA	NA	NA	NA	NA
1.165_177.04044	NEG	1.165	177.04	NA	unidentified	NA	NA	NA	level5	NA	NA	NA	NA	NA	NA	NA	NA	NA	NA	NA
1.165_200.05637	NEG	1.165	200.056	NA	unidentified	NA	NA	NA	level5	NA	NA	NA	NA	NA	NA	NA	NA	NA	NA	NA
1.165_421.10971	NEG	1.165	421.11	NA	unidentified	NA	NA	NA	level5	NA	NA	NA	NA	NA	NA	NA	NA	NA	NA	NA
1.165_534.15656	NEG	1.165	534.157	NA	unidentified	NA	NA	NA	level5	NA	NA	NA	NA	NA	NA	NA	NA	NA	NA	NA
1.166_111.00883	NEG	1.166	111.009	NA	unidentified	NA	NA	NA	level5	NA	NA	NA	NA	NA	NA	NA	NA	NA	NA	NA
1.166_620.24243	NEG	1.166	620.242	NA	unidentified	NA	NA	NA	level5	NA	NA	NA	NA	NA	NA	NA	NA	NA	NA	5.30292e+07
1.166_674.21771	NEG	1.166	674.218	NA	unidentified	NA	NA	NA	level5	NA	NA	NA	NA	NA	NA	NA	NA	NA	NA	NA
1.167_147.02998	NEG	1.167	147.03	NA	unidentified	NA	NA	NA	level5	NA	NA	NA	NA	NA	NA	NA	NA	NA	NA	6.93479e+07
1.167_330.10410	NEG	1.167	330.104	NA	unidentified	NA	NA	NA	level5	NA	NA	NA	NA	NA	NA	NA	NA	NA	NA	2.15684e+07
1.168_161.04556	NEG	1.168	161.046	NA	unidentified	NA	NA	NA	level5	NA	NA	NA	NA	NA	NA	NA	NA	NA	NA	NA
1.168_278.12428	NEG	1.168	278.124	NA	unidentified	NA	NA	NA	level5	NA	NA	NA	NA	NA	NA	NA	NA	NA	NA	1.49328e+08
1.169_696.21277	NEG	1.169	696.213	NA	unidentified	NA	NA	NA	level5	NA	NA	NA	NA	NA	NA	NA	NA	NA	NA	NA
1.16_355.08804	NEG	1.16	355.088	NA	unidentified	NA	NA	NA	level5	NA	NA	NA	NA	NA	NA	NA	NA	NA	NA	NA
1.16_439.12030	NEG	1.16	439.12	NA	unidentified	NA	NA	NA	level5	NA	NA	NA	NA	NA	NA	NA	NA	NA	NA	NA
1.16_471.13443	NEG	1.16	471.134	NA	unidentified	NA	NA	NA	level5	NA	NA	NA	NA	NA	NA	NA	NA	NA	NA	NA
1.171_188.09282	NEG	1.171	188.093	NA	unidentified	NA	NA	NA	level5	NA	NA	NA	NA	NA	NA	NA	NA	NA	NA	2.53333e+07
1.171_632.20569	NEG	1.171	632.206	NA	unidentified	NA	NA	NA	level5	NA	NA	NA	NA	NA	NA	NA	NA	NA	NA	1.8966e+07
1.172_313.11368	NEG	1.172	313.114	NA	unidentified	NA	NA	NA	level5	NA	NA	NA	NA	NA	NA	NA	NA	NA	NA	7.16208e+07
1.172_421.10977	NEG	1.172	421.11	NA	unidentified	NA	NA	NA	level5	NA	NA	NA	NA	NA	NA	NA	NA	NA	NA	3.32876e+07
1.172_427.10898	NEG	1.172	427.109	NA	unidentified	NA	NA	NA	level5	NA	NA	NA	NA	NA	NA	NA	NA	NA	NA	1.04486e+07
1.173_217.03522	NEG	1.173	217.035	NA	unidentified	NA	NA	NA	level5	NA	NA	NA	NA	NA	NA	NA	NA	NA	NA	5.33064e+07
1.173_237.06143	NEG	1.173	237.061	NA	unidentified	NA	NA	NA	level5	NA	NA	NA	NA	NA	NA	NA	NA	NA	NA	1.10993e+07
1.173_306.05777	NEG	1.173	306.058	NA	unidentified	NA	NA	NA	level5	NA	NA	NA	NA	NA	NA	NA	NA	NA	NA	1.58571e+08
1.173_366.14032	NEG	1.173	366.14	NA	unidentified	NA	NA	NA	level5	NA	NA	NA	NA	NA	NA	NA	NA	NA	NA	6.5577e+06
1.173_456.17194	NEG	1.173	456.172	NA	unidentified	NA	NA	NA	level5	NA	NA	NA	NA	NA	NA	NA	NA	NA	NA	8.93848e+06
1.173_470.15100	NEG	1.173	470.151	NA	unidentified	NA	NA	NA	level5	NA	NA	NA	NA	NA	NA	NA	NA	NA	NA	4.18959e+07
1.174_129.01944	NEG	1.174	129.019	NA	unidentified	NA	NA	NA	level5	NA	NA	NA	NA	NA	NA	NA	NA	NA	NA	6.61327e+07
1.174_133.05070	NEG	1.174	133.051	NA	unidentified	NA	NA	NA	level5	NA	NA	NA	NA	NA	NA	NA	NA	NA	NA	3.90078e+07
1.174_269.08737	NEG	1.174	269.087	NA	unidentified	NA	NA	NA	level5	NA	NA	NA	NA	NA	NA	NA	NA	NA	NA	NA
1.174_273.07379	NEG	1.174	273.074	NA	unidentified	NA	NA	NA	level5	NA	NA	NA	NA	NA	NA	NA	NA	NA	NA	8.52035e+06
1.175_128.03542	NEG	1.175	128.035	NA	unidentified	NA	NA	NA	level5	NA	NA	NA	NA	NA	NA	NA	NA	NA	NA	2.17268e+08
1.175_177.04044	NEG	1.175	177.04	NA	unidentified	NA	NA	NA	level5	NA	NA	NA	NA	NA	NA	NA	NA	NA	NA	3.73955e+08
1.175_282.06161	NEG	1.175	282.062	NA	unidentified	NA	NA	NA	level5	NA	NA	NA	NA	NA	NA	NA	NA	NA	NA	6.72833e+06
1.175_405.11466	NEG	1.175	405.115	NA	unidentified	NA	NA	NA	level5	NA	NA	NA	NA	NA	NA	NA	NA	NA	NA	3.52248e+07
1.176_283.10312	NEG	1.176	283.103	NA	unidentified	NA	NA	NA	level5	NA	NA	NA	NA	NA	NA	NA	NA	NA	NA	5.47954e+07
1.176_295.10318	NEG	1.176	295.103	NA	unidentified	NA	NA	NA	level5	NA	NA	NA	NA	NA	NA	NA	NA	NA	NA	3.25884e+07
1.176_327.12949	NEG	1.176	327.129	NA	unidentified	NA	NA	NA	level5	NA	NA	NA	NA	NA	NA	NA	NA	NA	NA	1.14778e+08
1.177_395.13174	NEG	1.177	395.132	NA	unidentified	NA	NA	NA	level5	NA	NA	NA	NA	NA	NA	NA	NA	NA	NA	8.72324e+06
1.177_519.15533	NEG	1.177	519.155	NA	unidentified	NA	NA	NA	level5	NA	NA	NA	NA	NA	NA	NA	NA	NA	NA	2.98097e+07
1.178_134.04730	NEG	1.178	134.047	NA	unidentified	NA	NA	NA	level5	NA	NA	NA	NA	NA	NA	NA	NA	NA	NA	1.45959e+08
1.178_258.06155	NEG	1.178	258.062	NA	unidentified	NA	NA	NA	level5	NA	NA	NA	NA	NA	NA	NA	NA	NA	NA	1.42958e+07
1.17_297.11890	NEG	1.17	297.119	NA	unidentified	NA	NA	NA	level5	NA	NA	NA	NA	NA	NA	NA	NA	NA	NA	5.01143e+07
1.17_605.19318	NEG	1.17	605.193	NA	unidentified	NA	NA	NA	level5	NA	NA	NA	NA	NA	NA	NA	NA	NA	NA	7.69492e+06
1.181_253.09262	NEG	1.181	253.093	NA	unidentified	NA	NA	NA	level5	NA	NA	NA	NA	NA	NA	NA	NA	NA	NA	4.23975e+07
1.182_233.06647	NEG	1.182	233.066	NA	unidentified	NA	NA	NA	level5	NA	NA	NA	NA	NA	NA	NA	NA	NA	NA	2.23518e+07
1.191_571.27203	NEG	1.191	571.272	NA	unidentified	NA	NA	NA	level5	NA	NA	NA	NA	NA	NA	NA	NA	NA	NA	1.60179e+07
1.193_172.09799	NEG	1.193	172.098	NA	unidentified	NA	NA	NA	level5	NA	NA	NA	NA	NA	NA	NA	NA	NA	NA	4.58103e+07
1.193_516.19202	NEG	1.193	516.192	NA	unidentified	NA	NA	NA	level5	NA	NA	NA	NA	NA	NA	NA	NA	NA	NA	1.22221e+07
1.195_590.26678	NEG	1.195	590.267	NA	unidentified	NA	NA	NA	level5	NA	NA	NA	NA	NA	NA	NA	NA	NA	NA	1.0248e+07
1.197_342.11978	NEG	1.197	342.12	NA	unidentified	NA	NA	NA	level5	NA	NA	NA	NA	NA	NA	NA	NA	NA	NA	NA
1.203_579.17725	NEG	1.203	579.177	NA	unidentified	NA	NA	NA	level5	NA	NA	NA	NA	NA	NA	NA	NA	NA	NA	NA
1.204_536.20876	NEG	1.204	536.209	NA	unidentified	NA	NA	NA	level5	NA	NA	NA	NA	NA	NA	NA	NA	NA	NA	1.23306e+07
1.206_623.24469	NEG	1.206	623.245	NA	unidentified	NA	NA	NA	level5	NA	NA	NA	NA	NA	NA	NA	NA	NA	NA	4.35293e+06
1.207_223.04578	NEG	1.207	223.046	NA	unidentified	NA	NA	NA	level5	NA	NA	NA	NA	NA	NA	NA	NA	NA	NA	NA
1.207_355.13550	NEG	1.207	355.135	NA	unidentified	NA	NA	NA	level5	NA	NA	NA	NA	NA	NA	NA	NA	NA	NA	1.50884e+08
1.208_358.13489	NEG	1.208	358.135	NA	unidentified	NA	NA	NA	level5	NA	NA	NA	NA	NA	NA	NA	NA	NA	NA	8.40521e+06
1.209_304.10345	NEG	1.209	304.103	NA	unidentified	NA	NA	NA	level5	NA	NA	NA	NA	NA	NA	NA	NA	NA	NA	NA
1.209_341.14514	NEG	1.209	341.145	NA	unidentified	NA	NA	NA	level5	NA	NA	NA	NA	NA	NA	NA	NA	NA	NA	1.06959e+07
1.212_583.23553	NEG	1.212	583.236	NA	unidentified	NA	NA	NA	level5	NA	NA	NA	NA	NA	NA	NA	NA	NA	NA	NA
1.214_406.13235	NEG	1.214	406.132	NA	unidentified	NA	NA	NA	level5	NA	NA	NA	NA	NA	NA	NA	NA	NA	NA	2.35705e+07
1.217_454.19220	NEG	1.217	454.192	NA	unidentified	NA	NA	NA	level5	NA	NA	NA	NA	NA	NA	NA	NA	NA	NA	4.42663e+07
1.218_357.10364	NEG	1.218	357.104	NA	unidentified	NA	NA	NA	level5	NA	NA	NA	NA	NA	NA	NA	NA	NA	NA	NA
1.219_237.07262	NEG	1.219	237.073	NA	unidentified	NA	NA	NA	level5	NA	NA	NA	NA	NA	NA	NA	NA	NA	NA	2.03079e+07
1.219_446.11499	NEG	1.219	446.115	NA	unidentified	NA	NA	NA	level5	NA	NA	NA	NA	NA	NA	NA	NA	NA	NA	1.83931e+08
1.21_467.22412	NEG	1.21	467.224	NA	unidentified	NA	NA	NA	level5	NA	NA	NA	NA	NA	NA	NA	NA	NA	NA	9.20235e+06
1.222_393.09140	NEG	1.222	393.091	NA	unidentified	NA	NA	NA	level5	NA	NA	NA	NA	NA	NA	NA	NA	NA	NA	5.2385e+07
1.224_147.03006	NEG	1.224	147.03	NA	unidentified	NA	NA	NA	level5	NA	NA	NA	NA	NA	NA	NA	NA	NA	NA	NA
1.226_535.15063	NEG	1.226	535.151	NA	unidentified	NA	NA	NA	level5	NA	NA	NA	NA	NA	NA	NA	NA	NA	NA	NA
1.227_279.07211	NEG	1.227	279.072	NA	unidentified	NA	NA	NA	level5	NA	NA	NA	NA	NA	NA	NA	NA	NA	NA	NA
1.229_404.10440	NEG	1.229	404.104	NA	unidentified	NA	NA	NA	level5	NA	NA	NA	NA	NA	NA	NA	NA	NA	NA	2036139723
1.232_426.12646	NEG	1.232	426.126	NA	unidentified	NA	NA	NA	level5	NA	NA	NA	NA	NA	NA	NA	NA	NA	NA	NA
1.236_117.01949	NEG	1.236	117.019	NA	unidentified	NA	NA	NA	level5	NA	NA	NA	NA	NA	NA	NA	NA	NA	NA	NA
1.236_634.25773	NEG	1.236	634.258	NA	unidentified	NA	NA	NA	level5	NA	NA	NA	NA	NA	NA	NA	NA	NA	NA	3.51205e+08
1.237_282.08408	NEG	1.237	282.084	NA	unidentified	NA	NA	NA	level5	NA	NA	NA	NA	NA	NA	NA	NA	NA	NA	4.29617e+07
1.238_344.11954	NEG	1.238	344.12	NA	unidentified	NA	NA	NA	level5	NA	NA	NA	NA	NA	NA	NA	NA	NA	NA	3.30126e+07
1.239_345.07996	NEG	1.239	345.08	NA	unidentified	NA	NA	NA	level5	NA	NA	NA	NA	NA	NA	NA	NA	NA	NA	3.15457e+07
1.239_575.23212	NEG	1.239	575.232	NA	unidentified	NA	NA	NA	level5	NA	NA	NA	NA	NA	NA	NA	NA	NA	NA	1.12726e+07
1.244_267.07309	NEG	1.244	267.073	NA	unidentified	NA	NA	NA	level5	NA	NA	NA	NA	NA	NA	NA	NA	NA	NA	2.49227e+07
1.248_459.13522	NEG	1.248	459.135	NA	unidentified	NA	NA	NA	level5	NA	NA	NA	NA	NA	NA	NA	NA	NA	NA	7.00938e+07
1.251_147.06631	NEG	1.251	147.066	NA	unidentified	NA	NA	NA	level5	NA	NA	NA	NA	NA	NA	NA	NA	NA	NA	1.487e+08
1.252_537.16656	NEG	1.252	537.167	NA	unidentified	NA	NA	NA	level5	NA	NA	NA	NA	NA	NA	NA	NA	NA	NA	NA
1.262_195.02272	NEG	1.262	195.023	NA	unidentified	NA	NA	NA	level5	NA	NA	NA	NA	NA	NA	NA	NA	NA	NA	NA
1.263_553.16107	NEG	1.263	553.161	NA	unidentified	NA	NA	NA	level5	NA	NA	NA	NA	NA	NA	NA	NA	NA	NA	NA
1.266_539.18463	NEG	1.266	539.185	NA	unidentified	NA	NA	NA	level5	NA	NA	NA	NA	NA	NA	NA	NA	NA	NA	NA
1.272_292.13992	NEG	1.272	292.14	NA	unidentified	NA	NA	NA	level5	NA	NA	NA	NA	NA	NA	NA	NA	NA	NA	1190165563
1.275_411.10544	NEG	1.275	411.105	NA	unidentified	NA	NA	NA	level5	NA	NA	NA	NA	NA	NA	NA	NA	NA	NA	1.28666e+07
1.276_438.12479	NEG	1.276	438.125	NA	unidentified	NA	NA	NA	level5	NA	NA	NA	NA	NA	NA	NA	NA	NA	NA	4.21016e+07
1.277_355.13547	NEG	1.277	355.135	NA	unidentified	NA	NA	NA	level5	NA	NA	NA	NA	NA	NA	NA	NA	NA	NA	5.33395e+08
1.277_457.11932	NEG	1.277	457.119	NA	unidentified	NA	NA	NA	level5	NA	NA	NA	NA	NA	NA	NA	NA	NA	NA	1.60169e+07
1.278_623.24518	NEG	1.278	623.245	NA	unidentified	NA	NA	NA	level5	NA	NA	NA	NA	NA	NA	NA	NA	NA	NA	1.52056e+07
1.281_202.10844	NEG	1.281	202.108	NA	unidentified	NA	NA	NA	level5	NA	NA	NA	NA	NA	NA	NA	NA	NA	NA	1.8142e+08
1.283_242.06683	NEG	1.283	242.067	NA	unidentified	NA	NA	NA	level5	NA	NA	NA	NA	NA	NA	NA	NA	NA	NA	2.14194e+07
1.288_432.13553	NEG	1.288	432.136	NA	unidentified	NA	NA	NA	level5	NA	NA	NA	NA	NA	NA	NA	NA	NA	NA	1.40319e+07
1.289_470.18744	NEG	1.289	470.187	NA	unidentified	NA	NA	NA	level5	NA	NA	NA	NA	NA	NA	NA	NA	NA	NA	NA
1.292_287.09000	NEG	1.292	287.09	NA	unidentified	NA	NA	NA	level5	NA	NA	NA	NA	NA	NA	NA	NA	NA	NA	3.02525e+07
1.294_314.10895	NEG	1.294	314.109	NA	unidentified	NA	NA	NA	level5	NA	NA	NA	NA	NA	NA	NA	NA	NA	NA	3.16133e+07
1.294_684.19440	NEG	1.294	684.194	NA	unidentified	NA	NA	NA	level5	NA	NA	NA	NA	NA	NA	NA	NA	NA	NA	3.70278e+07
1.298_297.11887	NEG	1.298	297.119	NA	unidentified	NA	NA	NA	level5	NA	NA	NA	NA	NA	NA	NA	NA	NA	NA	1.78659e+08
1.305_472.20325	NEG	1.305	472.203	NA	unidentified	NA	NA	NA	level5	NA	NA	NA	NA	NA	NA	NA	NA	NA	NA	NA
[truncated: 6,956 more rows]
