# Supplementary material for: Broussonetia papyrifera ameliorates imiquimod-induced psoriasis-like skin inflammation in mice by modulating the TLR4/NF-κB and PI3K/AKT signaling pathways
Source: PLoS One. 2025 May 7;20(5):e0322710. doi: 10.1371/journal.pone.0322710 (PMC12057870; doi:10.1371/journal.pone.0322710)
Supplement: S1 Data — (ZIP) [file pone.0322710.s002.zip › raw data-upload/Fig3C-3E-3F-3I-Fig4(A-D)-Fig5(A-B)-Fig6(A-D)-raw data.xlsx]

## Sheet: Fig3E
Spleen index/%
NO	Ctrl	IMQ	IMQ+PLE(50)	IMQ+PLE(100)	IMQ+PLE(200)
1	3.23	18.01	16.58	13.91	10.26
2	3.36	16.49	16.97	13.99	10.82
3	3.48	15.25	15.55	13.62	9.41
4	3.45	15.22	17.01	13.67	9.48
5	3.51	17.14	15.96	13.96	10.54
6	3.21	18.04	16.54	13.54	10.63
7	3.25	17.25	16.44	14.01	10.68
8	3.44	16.57	15.46	14.12	9.65
9	3.28	15.68	16.85	13.57	9.97
AVG	3.37	16.63	16.37	13.82	10.16
SD	0.12	1.08	0.59	0.22	0.55

## Sheet: Fig3C
Epidermal layer thickness/μM
NO	Ctrl	IMQ	IMQ+PLE(50)	IMQ+PLE(100)	IMQ+PLE(200)
1	12.74	128.74	85.97	43.14	28.45
2	16.31	121.08	95.05	51.85	38.28
3	21.59	160.71	111.57	58.29	30.85
4	17.58	156.97	104.24	55.65	35.24
5	16.89	138.47	92.54	61.24	33.68
6	18.54	135.45	86.56	44.56	31.24
7	16.74	132.14	89.67	48.95	29.68
8	15.64	129.54	105.58	51.24	36.59
9	15.98	125.47	106.12	50.14	31.25
AVG	16.89	136.51	97.48	51.67	32.81
SD	2.38	13.68	9.54	5.96	3.32

## Sheet: Fig3F-I
erythema score
	Ctrl										erythema score	IMQ										erythema score	IMQ+PLE(50)										erythema score	IMQ+PLE(100)										erythema score	IMQ+PLE(200)
Time	1	2	3	4	5	6	7	8	9		Time	1	2	3	4	5	6	7	8	9		Time	1	2	3	4	5	6	7	8	9		Time	1	2	3	4	5	6	7	8	9		Time	1	2	3	4	5
3	0	0	0	0	0	0	0	0	0		3	0	0	1	0	0	0	0	1	1		3	1	1	0	0	0	0	0	0	0		3	0	1	1	0	0	0	0	0	0		3	0	0	0	0	0
4	0	0	0	0	0	0	0	0	0		4	1	1	1	1	2	2	1	1	1		4	1	1	1	1	1	1	1	1	0		4	0	1	1	1	2	1	1	0	1		4	0	1	1	0	1
5	0	0	0	0	0	0	0	0	0		5	2	1	2	2	2	2	2	2	2		5	2	2	1	1	1	1	1	1	1		5	1	1	0	1	1	1	1	1	2		5	0	1	1	1	1
6	0	0	0	0	0	0	0	0	0		6	3	2	2	2	3	3	2	3	3		6	2	2	2	2	2	2	2	1	1		6	1	1	0	1	1	2	1	2	2		6	1	1	1	1	1
7	0	0	0	0	0	0	0	0	0		7	4	3	3	3	3	4	3	3	3		7	3	3	2	2	2	2	2	2	2		7	3	2	2	2	1	1	1	1	2		7	2	1	1	2	1
8	0	0	0	0	0	0	0	0	0		8	4	3	3	3	4	4	4	3	4		8	3	3	3	3	2	2	2	2	2		8	3	1	1	1	2	1	2	2	2		8	2	1	1	1	2
scale score	Ctrl										scale score	IMQ										scale score	IMQ+PLE(50)										scale score	IMQ+PLE(100)										scale score	IMQ+PLE(200)
Time	1	2	3	4	5	6	7	8	9		Time	1	2	3	4	5	6	7	8	9		Time	1	2	3	4	5	6	7	8	9		Time	1	2	3	4	5	6	7	8	9		Time	1	2	3	4	5
3	0	0	0	0	0	0	0	0	0		3	0	1	1	0	0	1	1	1	1		3	1	1	1	1	0	0	0	0	0		3	0	0	0	0	1	0	1	0	0		3	0	0	0	0	0
4	0	0	0	0	0	0	0	0	0		4	1	1	1	1	1	2	2	2	2		4	1	1	1	1	1	1	1	0	0		4	0	1	0	1	1	0	1	1	1		4	1	1	1	1	1
5	0	0	0	0	0	0	0	0	0		5	2	2	2	2	2	2	2	3	2		5	2	2	2	2	1	1	1	1	1		5	0	1	0	1	1	1	1	1	2		5	1	1	1	1	1
6	0	0	0	0	0	0	0	0	0		6	3	3	3	3	2	2	2	2	3		6	2	2	2	2	2	2	2	2	2		6	1	1	1	1	1	2	1	2	2		6	2	1	1	1	1
7	0	0	0	0	0	0	0	0	0		7	3	4	3	3	3	3	3	3	3		7	2	2	2	2	2	2	2	2	1		7	1	2	2	2	1	3	2	2	2		7	2	1	1	1	1
8	0	0	0	0	0	0	0	0	0		8	3	4	4	4	4	4	4	4	4		8	3	3	3	3	3	3	2	2	2		8	1	2	3	2	2	3	2	3	1		8	2	2	2	1	1
Infitration score											Infitration score
	Ctrl											IMQ										Infitration score	IMQ+PLE(50)										Infitration score	IMQ+PLE(100)										Infitration score	IMQ+PLE(200)
Time	1	2	3	4	5	6	7	8	9		Time	1	2	3	4	5	6	7	8	9		Time	1	2	3	4	5	6	7	8	9		Time	1	2	3	4	5	6	7	8	9		Time	1	2	3	4	5
3	0	0	0	0	0	0	0	0	0		3	1	1	0	0	1	0	0	1	1		3	1	1	1	0	0	0	0	0	0		3	0	0	0	1	1	0	0	1	0		3	1	1	0	0	0
4	0	0	0	0	0	0	0	0	0		4	1	1	1	1	1	0	1	1	1		4	1	1	1	1	1	1	0	0	0		4	0	1	0	1	0	1	0	1	1		4	1	1	1	1	1
5	0	0	0	0	0	0	0	0	0		5	2	2	2	3	3	2	2	3	2		5	2	2	2	1	1	1	1	1	1		5	1	1	1	1	1	1	1	1	2		5	1	1	1	1	1
6	0	0	0	0	0	0	0	0	0		6	2	2	3	3	2	2	3	2	3		6	2	2	2	2	2	1	1	1	1		6	2	1	1	2	1	1	0	1	2		6	2	1	1	1	1
7	0	0	0	0	0	0	0	0	0		7	3	3	3	3	2	3	3	3	3		7	2	2	2	2	2	2	2	2	2		7	1	2	1	2	1	2	2	1	3		7	2	2	2	1	1
8	0	0	0	0	0	0	0	0	0		8	4	4	3	4	3	4	4	4	4		8	3	3	3	3	3	2	2	2	2		8	1	2	2	2	1	1	1	2	3		8	2	2	2	2	1
PASI score
	Ctrl										PASI score	IMQ										PASI score	IMQ+PLE(50)										PASI score	IMQ+PLE(100)										PASI score	IMQ+PLE(200)
Time	1	2	3	4	5	6	7	8	9		Time	1	2	3	4	5	6	7	8	9		Time	1	2	3	4	5	6	7	8	9		Time	1	2	3	4	5	6	7	8	9		Time	1	2	3	4	5
3	0	0	0	0	0	0	0	0	0		3	1	2	2	1	1	1	2	2	2		3	1	1	1	1	1	1	1	1	1		3	0	1	1	1	2	0	1	1	0		3	1	1	1	1	0
4	0	0	0	0	0	0	0	0	0		4	3	3	3	3	4	4	4	4	4		4	3	3	3	2	2	2	2	2	2		4	0	3	1	3	3	2	2	2	3		4	2	2	2	2	2
5	0	0	0	0	0	0	0	0	0		5	6	6	6	6	7	7	7	6	6		5	4	4	4	4	4	4	4	4	4		5	2	3	1	3	3	3	3	3	6		5	3	3	3	3	3
6	0	0	0	0	0	0	0	0	0		6	8	7	9	7	7	6	8	7	9		6	6	6	6	5	5	5	5	5	5		6	4	3	2	4	3	5	2	5	6		6	4	4	3	3	3
7	0	0	0	0	0	0	0	0	0		7	10	10	9	9	9	9	9	9	9		7	7	6	6	6	6	6	6	6	6		7	5	6	5	6	3	6	5	4	7		7	4	4	4	3	3
8	0	0	0	0	0	0	0	0	0		8	11	11	11	11	11	12	11	11	12		8	8	8	8	8	8	8	7	7	7		8	5	5	6	5	5	5	5	7	6		8	5	4	4	4	4
[truncated: 4 more columns]

## Sheet: Fig4A-D
Serum MDA vitality								Serum SOD vitality
No	Ctrl	IMQ	IMQ+PLE(50)	IMQ+PLE(100)	IMQ+PLE(200)		No	Ctrl	IMQ	IMQ+PLE(50)	IMQ+PLE(100)	IMQ+PLE(200)
1	5.97	12.77	10.5	8.47	7.44		1	69.44	40.05	41.01	46.89	58.36
2	6.57	12.06	10.71	10.58	7.36		2	68.86	36.89	38.85	40.86	58.74
3	5.36	10.21	10.74	9.58	8.6		3	66.32	38.09	45.15	42.7	52.37
4	5.42	11.56	10.42	8.97	8.12		4	65.23	41.21	44.21	41.14	54.12
5	5.68	13.04	11.01	11.01	7.56		5	66.38	42.14	42.36	42.64	53.65
6	6.12	10.2	11.14	10.54	8.38		6	68.54	27.65	41.28	42.58	55.96
7	5.67	13.57	10.98	9.63	8.24		7	70.14	38.45	39.54	43.12	56.47
8	6.32	11.96	10.47	8.89	7.69		8	69.85	39.67	40.87	45.64	53.14
9	6.45	10.57	10.19	9.15	7.24		9	69.89	39.48	39.48	44.42	58.17
AVG	5.95	11.77	10.68	9.65	7.85		AVG	68.29	38.18	51.42	43.33	55.66
SD	0.44	1.24	0.32	0.88	0.47		SD	1.84	4.26	2.15	1.99	2.43
Skin MDA vitality							Skin SOD vitality
No	Ctrl	IMQ	IMQ+PLE(50)	IMQ+PLE(100)	IMQ+PLE(200)		No	Ctrl	IMQ	IMQ+PLE(50)	IMQ+PLE(100)	IMQ+PLE(200)
1	0.41	1.49	1.19	0.94	0.61		1	3.78	1.75	2.16	2.49	2.69
2	0.71	1.55	1.07	0.92	0.67		2	4.01	1.71	2.1	2.44	2.73
3	0.66	1.43	1.09	0.89	0.51		3	3.95	1.53	2.12	2.49	2.67
4	0.65	1.41	1.04	0.88	0.66		4	3.87	1.61	1.99	2.34	2.55
5	0.67	1.39	0.99	0.86	0.61		5	3.96	1.57	2.01	2.25	2.64
6	0.59	1.52	1.12	0.91	0.74		6	4.02	1.78	2.15	2.56	2.58
7	0.64	1.56	1.21	0.96	0.54		7	4.02	1.63	2.18	2.54	2.78
8	0.55	1.61	1.17	0.95	0.51		8	3.87	1.58	2.04	2.63	2.68
9	0.51	1.43	1.13	0.97	0.56		9	3.92	1.6	2.27	2.51	2.69
AVG	0.6	1.49	1.11	0.92	0.6		AVG	3.93	1.64	2.11	2.47	2.67
SD	0.09	0.08	0.07	0.04	0.08		SD	0.08	0.09	0.09	0.12	0.07

## Sheet: Fig5A-B
IL-17A/(pg/mL)
NO	Ctrl	IMQ	IMQ+PLE(50)	IMQ+PLE(100)	IMQ+PLE(200)
1	53.27	111.85	97.01	93.35	70.49
2	56.43	113.04	101.01	84.86	77.65
3	54.85	115.79	99.06	89.11	74.07
4	53.24	110.01	96.57	88.57	71.12
5	56.32	112.57	98.87	90.14	72.45
6	57.24	114.68	99.64	91.24	75.63
7	53.87	116.34	101.45	86.64	77.54
8	52.68	113.57	102.54	87.67	76.87
9	54.89	114.27	98.52	90.45	72.01
AVG	54.75	113.57	99.41	89.11	74.2
SD	1.62	1.98	1.99	2.55	2.81
TNF-α/(pg/mL)
NO	Ctrl	IMQ	IMQ+PLE(50)	IMQ+PLE(100)	IMQ+PLE(200)
1	21.76	53.43	28.9	28.25	24.67
2	22.22	62.03	31.45	27.48	23.42
3	21.34	57.54	33.12	29.59	23.59
4	19.87	55.64	28.47	30.12	22.54
5	19.64	63.24	29.54	27.45	24.12
6	20.14	56.87	32.54	28.65	22.36
7	21.35	57.74	31.28	29.67	24.68
8	22.78	58.21	33.35	28.34	25.14
9	22.89	55.54	32.54	29.47	24.78
AVG	21.33	57.8	31.05	28.78	23.92
SD	1.22	3.11	1.85	0.98	1.01

## Sheet: Fig6A-D
TLR4
NO	Ctrl	IMQ	IMQ+PLE(50)	IMQ+PLE(100)	IMQ+PLE(200）
1	0.94	2.15	1.95	1.28	1.12
2	1.07	2.89	2.17	1.22	0.91
3	0.99	2.9	2.13	1.19	0.87
AVG	1	2.65	2.08	1.23	0.97
SD	0.07	0.43	0.12	0.05	0.13
MyD88
NO	Ctrl	IMQ	IMQ+PLE(50)	IMQ+PLE(100)	IMQ+PLE(200）
1	1.07	4.37	3.88	2.84	2.27
2	1.04	4.3	4.04	2.97	2.43
3	0.89	4.14	3.99	2.89	2.28
AVG	1	4.24	3.97	2.9	2.33
SD	0.1	0.12	0.08	0.07	0.09
p-P65/P65
NO	Ctrl	IMQ	IMQ+PLE(50)	IMQ+PLE(100)	IMQ+PLE(200）
1	1.09	5.83	4.07	2.34	1.39
2	0.96	5.52	3.71	2.27	1.21
3	0.95	5.55	3.72	2.16	1.15
AVG	1	5.63	3.83	2.26	1.25
SD	0.08	0.17	0.21	0.1	0.12
NO	IKBα/p-IKBα
1	Ctrl	IMQ	IMQ+PLE(50)	IMQ+PLE(100)	IMQ+PLE(200）
2	0.92	4.24	5.1	3.5	2.58
3	0.98	4.32	5.19	3.64	2.65
	1.1	4.67	5.42	3.83	2.88
AVG	1	4.41	5.24	3.66	2.7
SD	0.09	0.23	0.17	0.17	0.16
p-PI3K/PI3K
NO	Ctrl	IMQ	IMQ+PLE(50)	IMQ+PLE(100)	IMQ+PLE(200）
1	1.07	4.67	4.58	2.07	1.58
2	0.99	4.74	4.56	1.94	1.42
3	0.95	4.45	4.37	1.76	1.37
AVG	1	4.62	4.5	1.92	1.46
SD	0.06	0.15	0.12	0.16	0.11
p-AKT/AKT
NO	Ctrl	IMQ	IMQ+PLE(50)	IMQ+PLE(100)	IMQ+PLE(200）
1	1.03	4.42	4.24	2.91	2.82
2	0.96	4.28	4.03	2.79	2.71
3	1.01	4.31	4.14	2.83	2.75
AVG	1	4.34	4.14	2.84	2.76
SD	0.04	0.07	0.11	0.06	0.06
